# Supplementary material for: Genome-wide analysis of PYL-PP2C-SnRK2s family in Camellia sinensis
Source: Bioengineered. 2020 Jan 11;11(1):103–15. doi: 10.1080/21655979.2019.1710932 (PMC6961588; doi:10.1080/21655979.2019.1710932)
Supplement: Supplemental Material [file kbie-11-01-1710932-s001.zip]

Archive with 26 entries (23 files):
- Supplementary Files/
- Supplementary Files/TableS7.xlsx
- __MACOSX/
- __MACOSX/Supplementary Files/
- __MACOSX/Supplementary Files/._TableS7.xlsx
- Supplementary Files/TableS6.xlsx
- __MACOSX/Supplementary Files/._TableS6.xlsx
- Supplementary Files/TableS1.xlsx
- __MACOSX/Supplementary Files/._TableS1.xlsx
- Supplementary Files/TableS3.xlsx
- __MACOSX/Supplementary Files/._TableS3.xlsx
- Supplementary Files/TableS2.xlsx
- __MACOSX/Supplementary Files/._TableS2.xlsx
- Supplementary Files/FigureS2.pdf
- __MACOSX/Supplementary Files/._FigureS2.pdf
- Supplementary Files/TableS5.xlsx
- __MACOSX/Supplementary Files/._TableS5.xlsx
- Supplementary Files/FigureS3.pdf
- __MACOSX/Supplementary Files/._FigureS3.pdf
- Supplementary Files/FigureS1.pdf
- __MACOSX/Supplementary Files/._FigureS1.pdf
- Supplementary Files/FigureS4.pdf
- __MACOSX/Supplementary Files/._FigureS4.pdf
- Supplementary Files/TableS4.xlsx
- __MACOSX/Supplementary Files/._TableS4.xlsx
- __MACOSX/._Supplementary Files
