# Supplementary material for: Genome-wide analysis of PYL-PP2C-SnRK2s family in Camellia sinensis
Source: Bioengineered. 2020 Jan 11;11(1):103–15. doi: 10.1080/21655979.2019.1710932 (PMC6961588; doi:10.1080/21655979.2019.1710932)
Supplement: Supplemental Material [file kbie-11-01-1710932-s001.zip › Supplementary Files/TableS7.xlsx]

## Sheet: GRN
Gene regulatory networks between PYL-PP2C-SnRK2s (regulators) and co-expressedion genes (target genes).
RegulatoryGene	TargetGene	High Confidence Edge
CsPYL3	CSS041937	0.642333
CsPYL3	CSS047606	0.630885
CsPYL3	CSS037560	0.627689
CsPYL3	CSS012187	0.62414
CsPYL3	CSS046796	0.62359
CsPYL3	CSS044628	0.622878
CsPYL3	CSS038781	0.620904
CsPYL3	CSS033005	0.619989
CsPYL3	CSS002546	0.619044
CsPYL3	CSS035306	0.618061
CsPYL3	CSS033656	0.618037
CsPYL3	CSS035694	0.617274
CsPYL3	CSS006859	0.616948
CsPYL3	CSS037775	0.615598
CsPYL3	CSS001707	0.615479
CsPYL3	CSS020577	0.615471
CsPYL3	CSS015795	0.614634
CsPYL3	CSS003418	0.614304
CsPYL3	CSS028802	0.614249
CsPYL3	CSS024900	0.613908
CsPYL3	CSS049403	0.613892
CsPYL3	CSS043395	0.612635
CsPYL3	CSS045646	0.611203
CsPYL3	CSS034382	0.611035
CsPYL3	CSS039666	0.610464
CsPYL3	CSS049605	0.609354
CsPYL3	CSS017437	0.609012
CsPYL3	CSS046013	0.608646
CsPYL3	CSS025901	0.608503
CsPYL3	CSS016202	0.608291
CsPYL3	CSS035115	0.607856
CsPYL3	CSS044875	0.607319
CsPYL3	CSS024306	0.607147
CsPYL3	CSS039990	0.607114
CsPYL3	CSS020355	0.607108
CsPYL3	CSS043565	0.606981
CsPYL3	CSS045092	0.60656
CsPYL3	CSS035157	0.606541
CsPYL3	CSS029480	0.606519
CsPYL3	CSS049171	0.606325
CsPYL3	CSS038570	0.606108
CsPYL3	CSS019124	0.605873
CsPYL3	CSS016125	0.605447
CsPYL3	CSS020860	0.605275
CsPYL3	CSS001441	0.60516
CsPYL3	CSS015739	0.605122
CsPYL3	CSS029539	0.605042
CsPYL3	CSS005852	0.604865
CsPYL3	CSS001762	0.604522
CsPYL3	CSS011667	0.604219
CsPYL3	CSS041484	0.603795
CsPYL3	CSS026608	0.603295
CsPYL3	CSS005438	0.603231
CsPYL3	CSS039444	0.603139
CsPYL3	CSS026472	0.602956
CsPYL3	CSS010246	0.602944
CsPYL3	CSS012449	0.602578
CsPYL3	CSS011631	0.602438
CsPYL3	CSS043279	0.602393
CsPYL3	CSS042017	0.602269
CsPYL3	CSS000553	0.602261
CsPYL3	CSS043005	0.601476
CsPYL3	CSS049524	0.60128
CsPYL3	CSS027889	0.601046
CsPYL3	CSS005912	0.60091
CsPYL3	CSS016126	0.6008
CsPYL3	CSS006867	0.600406
CsPYL3	CSS029366	0.600335
CsPYL3	CSS035283	0.60013
CsPYL3	CSS043431	0.600024
CsPYL3	CSS011843	0.599949
CsPYL3	CSS036475	0.599699
CsPYL3	CSS026875	0.599517
CsPYL3	CSS003463	0.599472
CsPYL3	CSS018748	0.599395
CsPYL3	CSS043871	0.599271
CsPYL3	CSS045697	0.59878
CsPYL3	CSS000502	0.598663
CsPYL3	CSS006761	0.598443
CsPYL3	CSS040060	0.598183
CsPYL3	CSS049880	0.597988
CsPYL3	CSS029687	0.597644
CsPYL3	CSS017248	0.597511
CsPYL3	CSS014418	0.597463
CsPYL3	CSS015071	0.596993
CsPYL3	CSS025043	0.596735
CsPYL3	CSS027029	0.596391
CsPYL3	CSS007111	0.596224
CsPYL3	CSS043297	0.596082
CsPYL3	CSS043838	0.595857
CsPYL3	CSS030856	0.59555
CsPYL3	CSS007862	0.595443
CsPYL3	CSS032348	0.595098
CsPYL3	CSS000008	0.594901
CsPYL3	CSS050759	0.594842
CsPYL3	CSS040118	0.594831
CsPYL3	CSS040414	0.594587
CsPYL3	CSS040152	0.594512
CsPYL3	CSS051273	0.594064
CsPYL3	CSS003901	0.594033
CsPYL3	CSS022103	0.593735
CsPYL3	CSS045573	0.593148
CsPYL3	CSS004645	0.593083
CsPYL3	CSS000434	0.592685
CsPYL3	CSS009026	0.592257
CsPYL3	CSS042913	0.592225
CsPYL3	CSS024700	0.592051
CsPYL3	CSS011261	0.591535
CsPYL3	CSS024642	0.591379
CsPYL3	CSS038941	0.591181
CsPYL3	CSS034451	0.591114
CsPYL3	CSS033827	0.590736
CsPYL3	CSS020971	0.590686
CsPYL3	CSS039102	0.590658
CsPYL3	CSS013349	0.590529
CsPYL3	CSS046201	0.590483
CsPYL3	CSS031919	0.590138
CsPYL3	CSS042683	0.589929
CsPYL3	CSS002600	0.589752
CsPYL3	CSS050668	0.589609
CsPYL3	CSS024402	0.589596
CsPYL3	CSS024656	0.589425
CsPYL3	CSS048347	0.589317
CsPYL3	CSS003079	0.589303
CsPYL3	CSS028980	0.589286
CsPYL3	CSS041450	0.5891
CsPYL3	CSS023098	0.588758
CsPYL3	CSS011776	0.588646
CsPYL3	CSS030988	0.588595
CsPYL3	CSS009609	0.588443
CsPYL3	CSS003845	0.588311
CsPYL3	CSS052846	0.58817
CsPYL3	CSS049195	0.588134
CsPYL3	CSS026277	0.58812
CsPYL3	CSS052396	0.588017
CsPYL3	CSS006592	0.587898
CsPYL3	CSS024800	0.587846
CsPYL3	CSS009334	0.587365
CsPYL3	CSS052577	0.587235
CsPYL3	CSS022997	0.587079
CsPYL3	CSS028574	0.586953
CsPYL3	CSS019741	0.586439
CsPYL3	CSS012361	0.586354
CsPYL3	CSS033987	0.586349
CsPYL3	CSS010451	0.586196
CsPYL3	CSS051553	0.586177
CsPYL3	CSS051663	0.585724
CsPYL3	CSS036929	0.585251
CsPYL3	CSS030254	0.585037
CsPYL3	CSS027884	0.584811
CsPYL3	CSS041568	0.584334
CsPYL3	CSS032661	0.584194
CsPYL3	CSS042453	0.584175
CsPYL3	CSS020018	0.584154
CsPYL3	CSS029504	0.583282
CsPYL3	CSS017827	0.583135
CsPYL3	CSS038725	0.582738
CsPYL3	CSS042856	0.582642
CsPYL3	CSS025718	0.58231
CsPYL3	CSS042139	0.581412
CsPYL3	CSS005523	0.581268
CsPYL3	CSS020643	0.581044
CsPYL3	CSS000801	0.580807
CsPYL3	CSS034373	0.580768
CsPYL3	CSS031282	0.580639
CsPYL3	CSS044066	0.580602
CsPYL3	CSS011853	0.580442
CsPYL3	CSS006036	0.580287
CsPYL3	CSS021948	0.58
CsPYL3	CSS003395	0.579684
CsPYL3	CSS048289	0.579664
CsPYL3	CSS017158	0.579605
CsPYL3	CSS008487	0.579504
CsPYL3	CSS001362	0.579485
CsPYL3	CSS024859	0.579474
CsPYL3	CSS031836	0.579275
CsPYL3	CSS008493	0.578861
CsPYL3	CSS011015	0.578844
CsPYL3	CSS042482	0.578789
CsPYL3	CSS008624	0.578438
CsPYL3	CSS051451	0.578436
CsPYL3	CSS010959	0.578414
CsPYL3	CSS016824	0.578397
CsPYL3	CSS028446	0.57833
CsPYL3	CSS035198	0.578266
CsPYL3	CSS005672	0.578196
CsPYL3	CSS023600	0.57794
CsPYL3	CSS036770	0.577762
CsPYL3	CSS034376	0.577445
CsPYL3	CSS022437	0.577353
CsPYL3	CSS006559	0.577197
CsPYL3	CSS001520	0.576787
CsPYL3	CSS021147	0.576772
CsPYL3	CSS024845	0.576638
CsPYL3	CSS020041	0.576567
CsPYL3	CSS044728	0.576229
CsPYL3	CSS031792	0.576182
CsPYL3	CSS011799	0.576009
CsPYL3	CSS050614	0.575831
CsPYL3	CSS051749	0.57556
CsPYL3	CSS014608	0.57545
CsPYL3	CSS051915	0.575415
CsPYL3	CSS011783	0.575387
CsPYL3	CSS008007	0.575079
CsPYL3	CSS018163	0.574978
CsPYL3	CSS043442	0.57461
CsPYL3	CSS023189	0.574482
CsPYL3	CSS025974	0.574294
CsPYL3	CSS010501	0.573749
CsPYL3	CSS051107	0.572266
CsPYL3	CSS014261	0.572115
CsPYL3	CSS018153	0.572007
CsPYL3	CSS002439	0.57192
CsPYL3	CSS051209	0.571587
CsPYL3	CSS051170	0.571566
CsPYL3	CSS027938	0.57145
CsPYL3	CSS039236	0.571299
CsPYL3	CSS024210	0.570688
CsPYL3	CSS031715	0.570417
CsPYL3	CSS038131	0.570391
CsPYL3	CSS012481	0.570381
CsPYL3	CSS008300	0.570122
CsPYL3	CSS012131	0.570042
CsPYL3	CSS047198	0.569968
CsPYL3	CSS047085	0.569941
CsPYL3	CSS014671	0.569651
CsPYL3	CSS050712	0.569483
CsPYL3	CSS053290	0.569407
CsPYL3	CSS006385	0.569266
CsPYL11	CSS008280	0.569142
CsPYL3	CSS042757	0.568974
CsPYL3	CSS037157	0.568858
CsPYL3	CSS000383	0.568645
CsPYL3	CSS008048	0.568319
CsPYL3	CSS018641	0.568202
CsPYL3	CSS039385	0.56801
CsPYL3	CSS030206	0.567835
CsPYL3	CSS021337	0.567329
CsPYL3	CSS022475	0.566961
CsPYL3	CSS011303	0.566586
CsPYL3	CSS043515	0.566296
CsPYL3	CSS049584	0.566285
CsPYL3	CSS016079	0.56624
CsPYL3	CSS006709	0.565756
CsPYL3	CSS017300	0.565639
CsPYL3	CSS024335	0.565226
CsPYL3	CSS047433	0.564882
CsPYL3	CSS003341	0.564808
CsPYL3	CSS046018	0.564527
CsPYL3	CSS011624	0.564458
CsPP2C76	CSS035462	0.564357
CsPYL3	CSS039660	0.563156
CsPYL3	CSS044516	0.562983
CsPYL3	CSS037580	0.562173
CsPYL11	CSS023115	0.561659
CsPP2C76	CSS039734	0.561648
CsPYL3	CSS010845	0.561556
CsPYL3	CSS050469	0.561184
CsPYL3	CSS039909	0.560478
CsPYL3	CSS007674	0.559932
CsPYL11	CSS044086	0.559892
CsPYL3	CSS039803	0.559638
CsPYL3	CSS024187	0.558675
CsPYL3	CSS004827	0.55864
CsPYL3	CSS024809	0.558607
CsPYL3	CSS025550	0.557659
CsPYL3	CSS051314	0.557643
CsPYL3	CSS017676	0.557248
CsPYL3	CSS006021	0.557206
CsPYL3	CSS003342	0.557139
CsPYL3	CSS040492	0.556991
CsPYL3	CSS023684	0.556802
CsPYL3	CSS018382	0.556725
CsPYL11	CSS042422	0.55659
CsPP2C76	CSS040472	0.556489
CsPYL3	CSS034891	0.556307
CsPYL11	CSS008253	0.555914
CsPP2C76	CSS019779	0.55552
CsPYL3	CSS053258	0.555394
CsPYL3	CSS014088	0.553541
CsPP2C76	CSS040142	0.553506
CsPYL3	CSS001564	0.553423
CsPP2C76	CSS034720	0.552951
CsPP2C76	CSS006767	0.552917
CsPYL3	CSS052571	0.552164
CsPP2C76	CSS019623	0.551831
CsPYL11	CSS045300	0.551716
CsPYL3	CSS003963	0.551121
CsPP2C76	CSS005613	0.550801
CsPP2C76	CSS013020	0.550583
CsPP2C76	CSS007880	0.550458
CsPP2C76	CSS000984	0.550055
CsPP2C76	CSS029157	0.5499
CsPP2C76	CSS032113	0.549548
CsPYL3	CSS015553	0.549406
CsPP2C76	CSS053080	0.549025
CsPP2C76	CSS035532	0.548871
CsPP2C76	CSS025382	0.548076
CsPYL3	CSS039282	0.547881
CsPP2C76	CSS013933	0.547735
CsPYL3	CSS035176	0.547668
CsPP2C76	CSS023765	0.54732
CsPYL3	CSS042647	0.546101
CsPP2C76	CSS043329	0.546093
CsPYL3	CSS014572	0.546028
CsPYL3	CSS005570	0.545174
CsPYL3	CSS037206	0.544971
CsPYL3	CSS023525	0.544762
CsPYL3	CSS004367	0.544173
CsPYL3	CSS039081	0.543909
CsPP2C76	CSS025005	0.543409
CsPP2C76	CSS013285	0.543371
CsPYL3	CSS038649	0.542672
CsPP2C76	CSS015556	0.542328
CsPYL3	CSS012255	0.542136
CsPYL3	CSS013849	0.542002
CsPYL3	CSS022316	0.541941
CsPP2C76	CSS052198	0.541659
CsPP2C76	CSS012976	0.541446
CsPP2C76	CSS013148	0.541259
CsPP2C76	CSS049500	0.540961
CsPYL3	CSS007021	0.540857
CsPP2C76	CSS027055	0.540705
CsPP2C76	CSS030748	0.540017
CsPP2C76	CSS012935	0.539637
CsPP2C76	CSS021908	0.539496
CsPP2C76	CSS009144	0.539474
CsPP2C76	CSS047277	0.539183
CsPP2C76	CSS028500	0.539162
CsPYL3	CSS034861	0.539021
CsPP2C76	CSS008439	0.538795
CsPP2C76	CSS030306	0.538395
CsPYL3	CSS032224	0.538326
CsPYL3	CSS013993	0.537775
CsPP2C76	CSS003910	0.537748
CsPYL3	CSS045365	0.537723
CsPP2C76	CSS015487	0.537517
CsPP2C76	CSS003143	0.537424
CsPP2C76	CSS007038	0.537358
CsPP2C76	CSS020453	0.537239
CsPP2C76	CSS002572	0.537198
CsPP2C76	CSS008568	0.537136
CsPP2C76	CSS008706	0.536753
CsPP2C76	CSS042919	0.536616
CsPP2C76	CSS020300	0.53654
CsPP2C76	CSS024681	0.536394
CsPP2C76	CSS019056	0.53626
CsPP2C74	CSS036170	0.536032
CsPP2C76	CSS037065	0.535841
CsPP2C76	CSS041011	0.535666
CsPP2C76	CSS015765	0.535542
CsPP2C76	CSS021363	0.535214
CsPYL3	CSS015111	0.535148
CsPYL3	CSS004673	0.534824
CsPP2C76	CSS004810	0.534396
CsPP2C76	CSS008619	0.534357
CsPP2C76	CSS018588	0.534256
CsPP2C76	CSS050710	0.534148
CsPP2C76	CSS016411	0.533774
CsPP2C76	CSS045201	0.533683
CsPP2C74	CSS044577	0.533411
CsPP2C76	CSS011553	0.53286
CsPP2C76	CSS014528	0.532826
CsPP2C76	CSS045077	0.532564
CsPP2C76	CSS008501	0.53219
CsPP2C76	CSS020977	0.532114
CsPP2C76	CSS015923	0.532081
CsPP2C76	CSS033693	0.531899
CsPP2C76	CSS043937	0.531634
CsPP2C76	CSS010733	0.531539
CsPP2C76	CSS046941	0.531077
CsPYL3	CSS002717	0.530935
CsPP2C76	CSS036289	0.530799
CsPP2C76	CSS011158	0.530301
CsPP2C76	CSS003324	0.53026
CsPP2C76	CSS051837	0.530132
CsPP2C76	CSS020855	0.529893
CsPP2C76	CSS000099	0.529882
CsPYL3	CSS013989	0.529845
CsPP2C76	CSS044830	0.52971
CsPP2C76	CSS029253	0.529537
CsPP2C76	CSS017508	0.529378
CsPP2C74	CSS002078	0.529288
CsPP2C76	CSS036036	0.529137
CsPP2C76	CSS043855	0.529135
CsPP2C76	CSS018694	0.529034
CsPYL3	CSS032143	0.529004
CsPP2C76	CSS035665	0.528396
CsPP2C76	CSS020478	0.528349
CsPYL3	CSS036966	0.528165
CsPP2C76	CSS010475	0.528152
CsPP2C76	CSS014689	0.52794
CsPP2C76	CSS000688	0.527868
CsPP2C76	CSS011680	0.527862
CsPYL3	CSS031790	0.527813
CsPP2C76	CSS031630	0.527644
CsPP2C76	CSS030575	0.527306
CsPP2C76	CSS038337	0.527124
CsPYL3	CSS010120	0.527063
CsPP2C76	CSS027465	0.526927
CsPP2C76	CSS008438	0.526736
CsPYL3	CSS008073	0.526565
CsPP2C74	CSS036864	0.526452
CsPP2C76	CSS036592	0.52632
CsPP2C76	CSS050844	0.526044
CsPP2C76	CSS016331	0.525989
CsPP2C76	CSS020397	0.525808
CsPYL3	CSS020608	0.525589
CsPYL11	CSS018627	0.525455
CsPYL3	CSS011537	0.525133
CsPP2C76	CSS011033	0.525069
CsPP2C76	CSS024835	0.524844
CsPP2C76	CSS016044	0.524815
CsPYL3	CSS030969	0.5247
CsPP2C76	CSS035567	0.524555
CsPP2C76	CSS001783	0.524421
CsPYL11	CSS042152	0.524414
CsPP2C76	CSS045929	0.523892
CsPP2C76	CSS039165	0.523804
CsPYL3	CSS010971	0.523752
CsPP2C76	CSS024045	0.523115
CsPP2C76	CSS011759	0.523034
CsPYL11	CSS011603	0.523023
CsPP2C76	CSS004423	0.52283
CsPP2C76	CSS038607	0.522814
CsPP2C76	CSS017128	0.522725
CsPP2C76	CSS018427	0.522699
CsPP2C76	CSS006403	0.522591
CsPP2C76	CSS031225	0.522475
CsPP2C76	CSS040155	0.522468
CsPP2C76	CSS043972	0.522369
CsPP2C76	CSS044995	0.522211
CsPP2C76	CSS010905	0.522168
CsPP2C76	CSS018561	0.522125
CsPP2C76	CSS021104	0.522115
CsPP2C76	CSS021358	0.522082
CsPP2C76	CSS027722	0.521954
CsPP2C76	CSS047781	0.521872
CsPP2C76	CSS019271	0.521565
CsPP2C76	CSS042578	0.521323
CsPP2C76	CSS013538	0.521315
CsPP2C76	CSS035291	0.521302
CsPYL3	CSS051343	0.520811
CsPYL3	CSS022046	0.5208
CsPP2C76	CSS005146	0.520759
CsPP2C76	CSS046050	0.520608
CsPP2C76	CSS050821	0.52049
CsPP2C76	CSS023163	0.520386
CsPP2C76	CSS048169	0.520294
CsPP2C76	CSS007044	0.520143
CsPP2C76	CSS030060	0.520133
CsPP2C76	CSS000834	0.520103
CsPYL3	CSS014416	0.520047
CsPYL3	CSS053274	0.520008
CsPP2C76	CSS001171	0.519979
CsPP2C76	CSS016865	0.519663
CsPP2C76	CSS051173	0.519608
CsPYL3	CSS039500	0.519481
CsPYL3	CSS003477	0.5193
CsPP2C76	CSS016847	0.519029
CsPP2C76	CSS016023	0.518948
CsPP2C76	CSS034475	0.518912
CsPP2C76	CSS022915	0.518741
CsPYL11	CSS011079	0.518528
CsPP2C76	CSS019878	0.518513
CsPP2C76	CSS024418	0.518429
CsPP2C76	CSS023279	0.51839
CsPP2C76	CSS048683	0.518298
CsPP2C76	CSS037884	0.518197
CsPYL1	CSS011519	0.517947
CsPP2C76	CSS007829	0.517822
CsPP2C76	CSS004130	0.517699
CsPP2C76	CSS008553	0.517644
CsPYL3	CSS053098	0.517406
CsPP2C76	CSS016300	0.517149
CsPYL3	CSS047360	0.517087
CsPP2C76	CSS032242	0.516793
CsPP2C76	CSS050860	0.516744
CsPYL3	CSS025097	0.516742
CsPP2C76	CSS010915	0.516667
CsPP2C76	CSS014137	0.51659
CsPP2C76	CSS014946	0.516563
CsPP2C76	CSS005460	0.516466
CsPP2C76	CSS030853	0.516361
CsPP2C76	CSS034522	0.516251
CsPP2C76	CSS023135	0.51624
CsPP2C76	CSS001370	0.516088
CsPP2C76	CSS005133	0.516074
CsPP2C76	CSS043619	0.515858
CsPYL3	CSS049652	0.515703
CsPP2C76	CSS001338	0.515599
CsPP2C76	CSS002143	0.51544
CsPP2C76	CSS036641	0.515275
CsPP2C76	CSS051831	0.515269
CsPP2C76	CSS010200	0.515037
CsPYL3	CSS051076	0.515026
CsPP2C76	CSS009349	0.514944
CsPYL3	CSS033587	0.514885
CsPYL3	CSS007081	0.514788
CsPP2C76	CSS033974	0.514778
CsPP2C76	CSS013633	0.514759
CsPP2C76	CSS041706	0.514628
CsPP2C76	CSS001653	0.51451
CsPP2C76	CSS028922	0.514401
CsPP2C76	CSS042845	0.514188
CsPP2C76	CSS026880	0.514177
CsPP2C76	CSS049089	0.514096
CsPP2C76	CSS007481	0.513878
CsPP2C76	CSS049018	0.513855
CsPP2C76	CSS040459	0.513808
CsPP2C76	CSS026665	0.513724
CsPP2C76	CSS012182	0.513637
CsPP2C76	CSS024305	0.51358
CsPP2C76	CSS047150	0.513404
CsPP2C76	CSS040316	0.513323
CsPP2C76	CSS032960	0.513217
CsPP2C76	CSS049232	0.512856
CsPP2C76	CSS017066	0.512841
CsPP2C76	CSS022748	0.51283
CsPP2C76	CSS041490	0.512774
CsPP2C76	CSS003098	0.51263
CsPP2C76	CSS047194	0.51258
CsPP2C76	CSS018928	0.512164
CsPP2C76	CSS021989	0.512012
CsPP2C76	CSS019407	0.511877
CsPP2C76	CSS000501	0.511502
CsPP2C74	CSS028567	0.511459
CsPYL3	CSS044278	0.511429
CsPP2C76	CSS043681	0.511361
CsPP2C76	CSS026352	0.511328
CsPP2C74	CSS051559	0.511263
CsPP2C76	CSS044551	0.511194
CsPP2C76	CSS001807	0.511156
CsPP2C76	CSS048508	0.51106
CsPYL3	CSS015264	0.510881
CsPP2C76	CSS006956	0.510715
CsPP2C76	CSS018668	0.510649
CsPP2C76	CSS010979	0.510635
CsPP2C76	CSS043074	0.510312
CsPP2C76	CSS016228	0.51006
CsPP2C76	CSS039260	0.51005
CsPYL3	CSS037336	0.50989
CsPP2C76	CSS028854	0.509868
CsPP2C76	CSS007876	0.509672
CsPP2C76	CSS002608	0.509633
CsPP2C76	CSS009705	0.509286
CsPP2C76	CSS049130	0.509283
CsPP2C76	CSS018621	0.509269
CsPP2C76	CSS025278	0.509216
CsPP2C76	CSS043742	0.5091
CsPP2C76	CSS038980	0.509083
CsPP2C76	CSS025170	0.50874
CsPYL3	CSS048598	0.508489
CsPP2C76	CSS029973	0.508484
CsPP2C76	CSS009945	0.508368
CsPP2C76	CSS008098	0.508329
CsPP2C76	CSS044717	0.508036
CsPP2C76	CSS028245	0.507971
CsPP2C76	CSS008559	0.507885
CsPP2C76	CSS032401	0.507862
CsPP2C76	CSS002008	0.507788
CsPP2C76	CSS023966	0.507701
CsPP2C76	CSS040239	0.507641
CsPP2C76	CSS034963	0.507622
CsPP2C76	CSS016637	0.507415
CsPP2C76	CSS053366	0.507154
CsPP2C76	CSS032310	0.50713
CsPP2C76	CSS036930	0.506959
CsPP2C76	CSS006314	0.506938
CsPP2C76	CSS032923	0.506865
CsPP2C76	CSS051328	0.506766
CsPP2C76	CSS022661	0.506746
CsPYL3	CSS022805	0.506584
CsPP2C76	CSS048792	0.506518
CsPP2C76	CSS009128	0.5065
CsPYL3	CSS053423	0.506409
CsPYL11	CSS028720	0.506407
CsPP2C76	CSS041878	0.506393
CsPP2C76	CSS009244	0.50638
CsPP2C76	CSS022083	0.506179
CsPP2C76	CSS024726	0.505973
CsPP2C76	CSS032020	0.50596
CsPP2C76	CSS036130	0.505868
CsPP2C76	CSS031639	0.505861
CsPP2C76	CSS034548	0.505775
CsPP2C76	CSS043927	0.505768
CsPP2C76	CSS015063	0.505668
CsPP2C76	CSS052952	0.505665
CsPP2C76	CSS024234	0.505626
CsPYL3	CSS049469	0.505622
CsPP2C76	CSS039965	0.505516
CsPP2C76	CSS001568	0.50546
CsPYL3	CSS008872	0.50522
CsPP2C76	CSS045675	0.5051
CsPYL3	CSS009074	0.505035
CsPP2C74	CSS015848	0.504785
CsPYL11	CSS015959	0.504699
CsPYL1	CSS052872	0.504659
CsPP2C76	CSS017116	0.504568
CsPP2C76	CSS049881	0.504472
CsPP2C76	CSS043969	0.504463
CsPP2C74	CSS000413	0.504433
CsPYL3	CSS031190	0.504412
CsPP2C76	CSS049187	0.50426
CsPP2C76	CSS048063	0.504144
CsPP2C76	CSS018549	0.503988
CsPP2C76	CSS000691	0.503922
CsPP2C76	CSS053429	0.503689
CsPP2C76	CSS029334	0.503666
CsPP2C76	CSS028316	0.503572
CsPP2C76	CSS036491	0.503119
CsPP2C76	CSS038741	0.502901
CsPP2C76	CSS035339	0.502831
CsPP2C76	CSS005275	0.502805
CsPP2C76	CSS024457	0.502799
CsPP2C76	CSS005938	0.50263
CsPP2C76	CSS047850	0.502624
CsPP2C76	CSS035035	0.502569
CsPP2C76	CSS023128	0.502415
CsPP2C74	CSS027124	0.502407
CsPP2C76	CSS014404	0.502186
CsPP2C76	CSS021987	0.5021
CsPP2C76	CSS031670	0.501986
CsPP2C76	CSS008419	0.501836
CsPP2C76	CSS009033	0.50168
CsPP2C76	CSS016644	0.501328
CsPYL3	CSS025466	0.501276
CsPP2C76	CSS006868	0.501223
CsPP2C76	CSS053330	0.501184
CsPP2C76	CSS050251	0.501159
CsPYL3	CSS042792	0.501144
CsPP2C76	CSS008266	0.501023
CsPP2C76	CSS019913	0.500909
CsPP2C76	CSS040753	0.500904
CsPYL11	CSS012899	0.500568
CsPP2C76	CSS047682	0.500543
CsPYL3	CSS015456	0.500494
CsPP2C76	CSS004220	0.500179
CsPP2C76	CSS023853	0.500093
CsPYL3	CSS045565	0.500026
CsPYL1	CSS030919	0.500021
CsPP2C74	CSS007324	0.499991
CsPP2C76	CSS044145	0.499936
CsPYL1	CSS023653	0.499774
CsPP2C76	CSS020716	0.49977
CsPP2C76	CSS018642	0.49975
CsPYL3	CSS025239	0.499636
CsPP2C76	CSS035560	0.499618
CsPP2C76	CSS019669	0.499322
CsPP2C76	CSS019426	0.499125
CsPP2C76	CSS044780	0.499113
CsPP2C76	CSS023185	0.498588
CsPP2C76	CSS001734	0.498361
CsPP2C76	CSS003737	0.498301
CsPP2C76	CSS000737	0.498233
CsPP2C74	CSS014054	0.498123
CsPYL3	CSS008913	0.498072
CsPP2C76	CSS042916	0.497657
CsPYL3	CSS024393	0.497591
CsPYL1	CSS044393	0.497482
CsPP2C76	CSS049573	0.497415
CsPYL3	CSS014059	0.497405
CsPP2C74	CSS007293	0.497281
CsPP2C76	CSS039476	0.497265
CsPP2C76	CSS031119	0.497185
CsPYL1	CSS024550	0.496829
CsPP2C76	CSS018855	0.496307
CsPP2C76	CSS019496	0.496301
CsPP2C76	CSS048541	0.496294
CsPYL3	CSS053344	0.496164
CsPP2C76	CSS011777	0.496141
CsPP2C76	CSS005197	0.496044
CsPP2C76	CSS025561	0.495682
CsPP2C76	CSS022348	0.495647
CsPP2C74	CSS048978	0.495468
CsPP2C74	CSS044294	0.495271
CsPP2C76	CSS031798	0.49518
CsPYL3	CSS019981	0.494683
CsPP2C76	CSS009381	0.494426
CsPP2C76	CSS033783	0.494408
CsPP2C76	CSS027657	0.494387
CsPYL1	CSS028384	0.494289
CsPP2C76	CSS040802	0.494252
CsPP2C74	CSS045538	0.494221
CsPYL11	CSS028169	0.493978
CsPP2C76	CSS048517	0.49384
CsPYL3	CSS050133	0.493776
CsPP2C76	CSS019699	0.493705
CsPP2C76	CSS036591	0.493687
CsPP2C76	CSS021310	0.49359
CsPYL11	CSS022279	0.493508
CsPP2C76	CSS032068	0.49327
CsPP2C76	CSS022159	0.493269
CsPP2C76	CSS015854	0.493224
CsPYL11	CSS010083	0.493218
CsPP2C76	CSS025579	0.493104
CsPYL3	CSS046477	0.493047
CsPP2C76	CSS031480	0.492998
CsPP2C74	CSS018500	0.492907
CsPP2C76	CSS019705	0.492865
CsPYL3	CSS023862	0.492846
CsPYL11	CSS043790	0.49267
CsPP2C76	CSS046637	0.492656
CsPP2C76	CSS035481	0.49264
CsPP2C76	CSS008031	0.492529
CsPP2C76	CSS043957	0.492522
CsPYL11	CSS016841	0.492508
CsPP2C76	CSS048351	0.492392
CsPP2C76	CSS006049	0.492329
CsPP2C74	CSS042789	0.492192
CsPP2C76	CSS019399	0.49211
CsPYL3	CSS007356	0.492099
CsPP2C76	CSS022591	0.492035
CsPYL1	CSS024765	0.491908
CsPP2C76	CSS049081	0.491519
CsPYL3	CSS027839	0.491511
CsPYL3	CSS042937	0.491496
CsPYL1	CSS049576	0.491484
CsPP2C74	CSS014821	0.491396
CsPP2C76	CSS042543	0.491362
CsPP2C76	CSS042946	0.491255
CsPYL11	CSS022268	0.491241
CsPYL3	CSS030583	0.491238
CsPP2C76	CSS027636	0.491022
CsPYL3	CSS022932	0.490979
CsPP2C76	CSS018222	0.490891
CsPP2C76	CSS031474	0.490879
CsPP2C76	CSS039451	0.490854
CsPYL11	CSS024622	0.490746
CsPYL3	CSS050789	0.490581
CsPP2C76	CSS037261	0.490528
CsPP2C76	CSS013277	0.490334
CsPP2C76	CSS051825	0.490236
CsPP2C76	CSS007926	0.49018
CsPP2C74	CSS033650	0.49014
CsPP2C76	CSS015469	0.489922
CsPP2C76	CSS001352	0.489895
CsPYL3	CSS018793	0.489769
CsPP2C76	CSS010450	0.48951
CsPP2C76	CSS019448	0.48945
CsPYL11	CSS014603	0.48943
CsPYL3	CSS050473	0.489369
CsPP2C76	CSS022079	0.489362
CsPYL11	CSS011168	0.489299
CsPP2C76	CSS041136	0.489246
CsPYL11	CSS040363	0.489173
CsPP2C76	CSS040212	0.489119
CsPP2C76	CSS017284	0.488924
CsPP2C76	CSS034489	0.48875
CsPP2C76	CSS036361	0.488697
CsPP2C76	CSS048427	0.48845
CsPYL1	CSS034892	0.488395
CsPP2C76	CSS037247	0.488392
CsPYL3	CSS030124	0.488307
CsPP2C76	CSS012286	0.488116
CsPP2C76	CSS042302	0.487979
CsPP2C74	CSS012598	0.487978
CsPP2C76	CSS039481	0.487784
CsPP2C76	CSS018136	0.487771
CsPP2C76	CSS030870	0.487706
CsPP2C74	CSS021097	0.487639
CsPP2C74	CSS003676	0.487459
CsPP2C76	CSS011052	0.487435
CsPP2C76	CSS035201	0.487432
CsPP2C76	CSS033370	0.48717
CsPYL1	CSS000802	0.487057
CsPP2C76	CSS044670	0.486864
CsPP2C76	CSS043248	0.486858
CsPP2C74	CSS027492	0.486732
CsPP2C76	CSS002538	0.486726
CsPYL3	CSS014810	0.486583
CsPP2C76	CSS044726	0.486415
CsPP2C76	CSS036951	0.486332
CsPP2C76	CSS046579	0.48606
CsPYL11	CSS011502	0.485974
CsPP2C76	CSS011846	0.485859
CsPYL11	CSS047796	0.485767
CsPP2C76	CSS017416	0.485524
CsPYL1	CSS030438	0.48546
CsPP2C76	CSS032645	0.485355
CsPP2C76	CSS037795	0.485324
CsPP2C76	CSS000732	0.485027
CsPP2C74	CSS019835	0.484841
CsPP2C76	CSS035585	0.484765
CsPP2C76	CSS050412	0.484757
CsPP2C76	CSS003124	0.484651
CsPP2C76	CSS039146	0.484589
CsPP2C74	CSS047553	0.484578
CsPYL11	CSS009269	0.484509
CsPP2C74	CSS044146	0.484492
CsPYL1	CSS052044	0.484478
CsPP2C76	CSS049200	0.484172
CsPP2C74	CSS009162	0.484138
CsPP2C74	CSS052982	0.484119
CsPP2C74	CSS008835	0.484115
CsPYL11	CSS028667	0.48402
CsPP2C76	CSS041574	0.483907
CsPYL11	CSS040106	0.483794
CsPP2C76	CSS006611	0.483592
CsPYL11	CSS039300	0.483575
CsPP2C74	CSS013066	0.483381
CsPYL11	CSS001584	0.483174
CsPP2C76	CSS011698	0.483166
CsPP2C76	CSS005812	0.482995
CsPP2C76	CSS032287	0.48296
CsPP2C76	CSS035094	0.482673
CsPP2C76	CSS030195	0.482513
CsPYL3	CSS035539	0.482326
CsPYL3	CSS033107	0.482099
CsPP2C76	CSS027038	0.482063
CsPP2C76	CSS030324	0.481976
CsPP2C76	CSS051621	0.481974
CsPYL1	CSS043779	0.481967
CsPP2C74	CSS020564	0.481841
CsPYL1	CSS041972	0.48168
CsPP2C74	CSS012634	0.48163
CsPYL11	CSS029367	0.481598
CsPYL3	CSS012918	0.481474
CsPYL3	CSS050616	0.481411
CsPP2C76	CSS039031	0.48136
CsPP2C76	CSS010741	0.481346
CsPP2C74	CSS021650	0.481067
CsPYL3	CSS011997	0.481041
CsPP2C74	CSS009183	0.480924
CsPYL3	CSS024271	0.480822
CsPP2C76	CSS020717	0.480728
CsPP2C76	CSS017194	0.480613
CsPP2C74	CSS002504	0.480592
CsPP2C74	CSS035971	0.480497
CsPP2C76	CSS053497	0.480297
CsPP2C76	CSS034547	0.48025
CsPP2C76	CSS047762	0.480238
CsPYL11	CSS041307	0.47954
CsPP2C76	CSS050454	0.479274
CsPP2C74	CSS015430	0.478927
CsPP2C76	CSS036448	0.478927
CsPYL11	CSS038925	0.47882
CsPYL3	CSS010974	0.478046
CsPYL3	CSS038907	0.477999
CsPYL1	CSS049687	0.477879
CsPP2C74	CSS024022	0.477788
CsPP2C76	CSS047643	0.477756
CsPYL3	CSS030874	0.47758
CsPP2C76	CSS001612	0.477238
CsPP2C76	CSS036488	0.47722
CsPYL11	CSS033423	0.477171
CsPYL3	CSS038535	0.477
CsPYL11	CSS035358	0.476966
CsPP2C76	CSS025894	0.476823
CsPP2C76	CSS047520	0.476675
CsPP2C76	CSS004310	0.476479
CsPP2C76	CSS039515	0.476401
CsPP2C76	CSS015565	0.476364
CsPP2C76	CSS045666	0.476309
CsPP2C74	CSS052667	0.476298
CsPP2C76	CSS015512	0.476242
CsPP2C74	CSS005700	0.476183
CsPYL11	CSS003634	0.476008
CsPP2C76	CSS030581	0.475997
CsPP2C76	CSS041223	0.475914
CsPP2C76	CSS007301	0.475686
CsPP2C76	CSS048062	0.475661
CsPP2C76	CSS038999	0.475606
CsPYL11	CSS037411	0.475225
CsPYL3	CSS016008	0.475219
CsPYL11	CSS025447	0.475189
CsPP2C76	CSS010447	0.47511
CsPP2C76	CSS022325	0.475089
CsPP2C76	CSS024953	0.474728
CsPP2C76	CSS000356	0.474698
CsPP2C76	CSS003323	0.474347
CsPYL3	CSS004656	0.474287
CsPYL3	CSS032476	0.474175
CsPP2C76	CSS022333	0.474135
CsPYL3	CSS025621	0.474029
CsPP2C76	CSS001954	0.473841
CsPP2C76	CSS051160	0.473802
CsPYL11	CSS029976	0.473657
CsPYL3	CSS017122	0.473397
CsPYL11	CSS050775	0.473298
CsPP2C76	CSS037535	0.473293
CsPYL3	CSS023840	0.473243
CsPYL11	CSS034452	0.473098
CsPYL3	CSS026077	0.472991
CsPP2C76	CSS028365	0.472973
CsPP2C76	CSS008358	0.472903
CsPP2C74	CSS053280	0.472878
CsPP2C74	CSS047837	0.472796
CsPP2C74	CSS006723	0.472653
CsPP2C76	CSS053463	0.472525
CsPYL3	CSS014036	0.472124
CsPYL11	CSS036313	0.471972
CsPP2C74	CSS024204	0.471795
CsPP2C74	CSS045168	0.471744
CsPYL3	CSS005526	0.471593
CsPYL1	CSS015086	0.471313
CsPYL11	CSS038391	0.471291
CsPYL1	CSS033448	0.471201
CsPP2C76	CSS003826	0.47114
CsPYL11	CSS009051	0.470924
CsPYL11	CSS044136	0.470843
CsPP2C74	CSS017941	0.470767
CsPYL3	CSS015633	0.470691
CsPYL1	CSS036578	0.470342
CsPYL3	CSS012218	0.470337
CsPP2C74	CSS044158	0.470323
CsPYL3	CSS051826	0.470166
CsPYL3	CSS013999	0.47002
CsPP2C76	CSS009281	0.469835
CsPYL3	CSS047405	0.469748
CsPP2C74	CSS001138	0.469734
CsPP2C74	CSS012988	0.469675
CsPP2C76	CSS045832	0.469637
CsPP2C76	CSS020052	0.469329
CsPP2C76	CSS004910	0.469308
CsPP2C76	CSS000337	0.469257
CsPYL11	CSS049432	0.469181
CsPP2C76	CSS017080	0.468831
CsPYL3	CSS007702	0.468764
CsPYL11	CSS032095	0.468165
CsPP2C74	CSS030243	0.467981
CsPP2C74	CSS015180	0.467822
CsPYL3	CSS046826	0.4678
CsPP2C74	CSS047290	0.467761
CsPYL11	CSS026074	0.467539
CsPP2C76	CSS018425	0.467528
CsPP2C76	CSS030266	0.467448
CsPP2C76	CSS033490	0.467204
CsPYL3	CSS046462	0.467132
CsPYL1	CSS034992	0.467101
CsPP2C74	CSS011203	0.467064
CsPYL3	CSS009502	0.467035
CsPP2C76	CSS020332	0.46701
CsPP2C76	CSS022248	0.46687
CsPP2C76	CSS024923	0.466848
CsPP2C76	CSS025213	0.466781
CsPYL3	CSS041266	0.46672
CsPYL3	CSS002505	0.466687
CsPP2C76	CSS030065	0.466678
CsPP2C76	CSS020107	0.466604
CsPP2C76	CSS001575	0.466545
CsPP2C76	CSS026228	0.466237
CsPP2C76	CSS017791	0.465851
CsPP2C74	CSS044912	0.465746
CsPP2C76	CSS032883	0.465672
CsPP2C76	CSS010121	0.465311
CsPP2C76	CSS045870	0.465196
CsPYL3	CSS017873	0.464874
CsPP2C74	CSS015207	0.464852
CsPYL11	CSS015566	0.464776
CsPYL11	CSS036099	0.464451
CsPYL1	CSS026423	0.464385
CsPYL3	CSS025941	0.464294
CsPP2C76	CSS046837	0.464212
CsPYL1	CSS032500	0.464144
CsPP2C76	CSS002142	0.464017
CsPP2C76	CSS036195	0.463988
CsPP2C76	CSS018236	0.463701
CsPYL11	CSS005998	0.463581
CsPYL11	CSS019659	0.463558
CsPP2C76	CSS034505	0.463254
CsPP2C76	CSS008328	0.463137
CsPP2C74	CSS006354	0.463115
CsPP2C76	CSS007668	0.463091
CsPP2C74	CSS025618	0.46303
CsPYL11	CSS027584	0.463007
CsPYL3	CSS035100	0.462867
CsPYL11	CSS036150	0.462865
CsPYL11	CSS028309	0.462802
CsPP2C76	CSS029843	0.462775
CsPP2C76	CSS015609	0.462702
CsPYL3	CSS007125	0.46256
CsPP2C76	CSS026622	0.462552
CsPP2C74	CSS018579	0.462528
CsPYL1	CSS036861	0.462322
CsPP2C76	CSS038366	0.461718
CsPP2C76	CSS023462	0.46158
CsPP2C74	CSS014586	0.461434
CsPYL11	CSS032093	0.461293
CsPYL11	CSS046093	0.461209
CsPYL11	CSS049053	0.461139
CsPP2C76	CSS011313	0.461076
CsPYL11	CSS050427	0.460878
CsPP2C74	CSS006987	0.460796
CsPP2C76	CSS005668	0.460749
CsPYL3	CSS048547	0.460666
CsPP2C76	CSS046287	0.460608
CsPP2C74	CSS037549	0.460586
CsPP2C74	CSS026869	0.460519
CsPP2C74	CSS016340	0.460297
CsPYL3	CSS043304	0.460098
CsPYL3	CSS006645	0.460077
CsPP2C76	CSS010253	0.459992
CsPP2C74	CSS042262	0.459944
CsPP2C76	CSS020259	0.459894
CsPP2C76	CSS005066	0.459742
CsPP2C74	CSS020366	0.459714
CsPP2C76	CSS051965	0.459617
CsPP2C74	CSS038684	0.459554
CsPP2C76	CSS023473	0.459459
CsPP2C76	CSS020825	0.459268
CsPYL3	CSS046095	0.459207
CsPP2C76	CSS044306	0.459171
CsPYL11	CSS014336	0.459097
CsPP2C74	CSS032319	0.459076
CsPP2C74	CSS006440	0.458746
CsPYL1	CSS020598	0.458701
CsPYL3	CSS034331	0.458617
CsPP2C74	CSS001811	0.458404
CsPP2C74	CSS011814	0.458396
CsPYL11	CSS000606	0.458319
CsPYL1	CSS038475	0.458316
CsPP2C76	CSS036636	0.458124
CsPP2C76	CSS051377	0.458114
CsPP2C74	CSS005241	0.458106
CsPP2C76	CSS017384	0.457873
CsPYL11	CSS035860	0.457844
CsPP2C76	CSS022190	0.457826
CsPYL1	CSS034669	0.4578
CsPP2C76	CSS046121	0.457739
CsPP2C76	CSS035855	0.457704
CsPP2C76	CSS050511	0.457553
CsPYL11	CSS014410	0.457529
CsPP2C76	CSS045067	0.457524
CsPP2C76	CSS039883	0.457418
CsPYL11	CSS041658	0.457287
CsPP2C76	CSS044374	0.457102
CsPP2C76	CSS050843	0.457033
CsPP2C76	CSS008985	0.457012
CsPYL1	CSS019289	0.45695
CsPP2C74	CSS048672	0.456914
CsPYL3	CSS032634	0.456899
CsPP2C76	CSS006165	0.456832
CsPYL11	CSS010020	0.456777
CsPP2C76	CSS025024	0.456676
CsPP2C76	CSS012856	0.456602
CsPYL1	CSS051878	0.45658
CsPP2C74	CSS023520	0.45633
CsPYL11	CSS022031	0.456315
CsPP2C74	CSS007185	0.456297
CsPP2C74	CSS052063	0.456272
CsPP2C76	CSS007132	0.456196
CsPP2C76	CSS018948	0.456062
CsPP2C76	CSS050764	0.456047
CsPP2C76	CSS023936	0.456006
CsPP2C76	CSS018319	0.455993
CsPP2C76	CSS021814	0.455687
CsPP2C76	CSS005656	0.455677
CsPP2C76	CSS003662	0.455662
CsPP2C74	CSS013080	0.455621
CsPP2C76	CSS031466	0.455522
CsPP2C76	CSS041344	0.455285
CsPP2C76	CSS049155	0.455101
CsPP2C76	CSS037250	0.455035
CsPYL1	CSS031463	0.455001
CsPYL3	CSS048219	0.454993
CsPP2C76	CSS050077	0.45499
CsPP2C76	CSS005082	0.454969
CsPYL11	CSS021572	0.454954
CsPP2C76	CSS044508	0.454917
CsPP2C76	CSS005853	0.454911
CsPP2C74	CSS019311	0.454822
CsPP2C74	CSS024782	0.454686
CsPP2C76	CSS045378	0.454492
CsPP2C76	CSS051415	0.454413
CsPYL3	CSS040634	0.45429
CsPP2C76	CSS003500	0.454228
CsPP2C74	CSS025149	0.453896
CsPP2C76	CSS017843	0.453809
CsPP2C74	CSS021508	0.453808
CsPYL3	CSS041676	0.453757
CsPP2C76	CSS051229	0.453609
CsPP2C76	CSS045787	0.453498
CsPP2C76	CSS029543	0.453024
CsPP2C74	CSS019619	0.453021
CsPYL1	CSS017807	0.453016
CsPYL11	CSS025831	0.452623
CsPP2C76	CSS041234	0.452565
CsPP2C76	CSS002936	0.452444
CsPYL1	CSS027171	0.452442
CsPP2C76	CSS032677	0.452145
CsPP2C76	CSS042931	0.451994
CsPP2C76	CSS014007	0.451932
CsPP2C76	CSS052376	0.451897
CsPP2C76	CSS027885	0.451865
CsPP2C76	CSS022645	0.451855
CsPP2C76	CSS012499	0.451842
CsPYL3	CSS027481	0.451564
CsPP2C76	CSS023099	0.451547
CsPYL1	CSS014011	0.451492
CsPP2C76	CSS050669	0.451489
CsPP2C76	CSS016570	0.451471
CsPP2C76	CSS006816	0.451317
CsPP2C76	CSS033350	0.451262
CsPP2C76	CSS027311	0.451153
CsPYL11	CSS024677	0.45105
CsPP2C74	CSS031997	0.450947
CsPP2C74	CSS044318	0.450918
CsPYL3	CSS030770	0.450888
CsPP2C76	CSS053465	0.450796
CsPP2C74	CSS019231	0.450777
CsPYL1	CSS052327	0.450615
CsPP2C76	CSS007983	0.450612
CsPP2C74	CSS051922	0.450423
CsPP2C74	CSS034390	0.450225
CsPP2C76	CSS026479	0.450214
CsPP2C76	CSS029419	0.450206
CsPP2C76	CSS017945	0.450097
CsPP2C74	CSS031751	0.450002
CsPP2C74	CSS004887	0.44996
CsPP2C76	CSS039547	0.449906
CsPYL1	CSS024841	0.449865
CsPP2C74	CSS014537	0.449798
CsPP2C76	CSS028092	0.449734
CsPP2C74	CSS047168	0.449726
CsPP2C74	CSS031967	0.449589
CsPP2C74	CSS044582	0.449571
CsPP2C76	CSS004515	0.449516
CsPP2C74	CSS009032	0.449508
CsPP2C76	CSS050054	0.449506
CsPP2C76	CSS050603	0.449283
CsPP2C76	CSS053449	0.449282
CsPP2C74	CSS040498	0.44922
CsPYL3	CSS015073	0.449201
CsPP2C76	CSS001803	0.449139
CsPYL1	CSS004952	0.44896
CsPP2C76	CSS045115	0.448938
CsPP2C76	CSS047227	0.448896
CsPP2C74	CSS036741	0.448845
CsPP2C76	CSS044266	0.448752
CsPP2C76	CSS038935	0.44868
CsPP2C74	CSS032804	0.448618
CsPYL11	CSS023889	0.448554
CsPP2C74	CSS005252	0.448547
CsPP2C74	CSS037281	0.448429
CsPP2C76	CSS014833	0.448259
CsPP2C76	CSS011002	0.448245
CsPP2C76	CSS010839	0.448244
CsPP2C76	CSS032140	0.448191
CsPP2C76	CSS030459	0.448089
CsPP2C76	CSS030792	0.447922
CsPYL3	CSS018811	0.447898
CsPP2C76	CSS001764	0.447893
CsPP2C74	CSS039746	0.447892
CsPP2C74	CSS013177	0.447864
CsPP2C74	CSS011081	0.447846
CsPYL11	CSS034647	0.447831
CsPP2C74	CSS040443	0.44747
CsPP2C74	CSS040054	0.447442
CsPYL1	CSS015708	0.447417
CsPP2C76	CSS044172	0.447284
CsPP2C76	CSS028571	0.447122
CsPP2C76	CSS008735	0.447064
CsPYL1	CSS029810	0.446872
CsPYL3	CSS028639	0.446756
CsPP2C74	CSS014399	0.446416
CsPP2C76	CSS012834	0.446364
CsPYL3	CSS033751	0.446258
CsPP2C74	CSS038825	0.446248
CsPP2C76	CSS027051	0.446046
CsPYL3	CSS024945	0.445977
CsPP2C76	CSS016833	0.445936
CsPP2C76	CSS039269	0.44587
CsPP2C74	CSS025284	0.44553
CsPP2C76	CSS002451	0.445506
CsPYL11	CSS003814	0.445379
CsPP2C74	CSS008134	0.445362
CsPP2C74	CSS000242	0.44535
CsPP2C76	CSS044310	0.44523
CsPP2C76	CSS011738	0.445144
CsPYL11	CSS019313	0.445141
CsPYL11	CSS034009	0.445092
CsPP2C76	CSS026525	0.445071
CsPYL11	CSS047706	0.445045
CsPP2C74	CSS029510	0.445037
CsPP2C74	CSS011615	0.445028
CsPYL11	CSS029935	0.444977
CsPP2C76	CSS047126	0.444862
CsPP2C74	CSS007915	0.44479
CsPP2C74	CSS048073	0.444785
CsPP2C74	CSS024009	0.444648
CsPP2C76	CSS019371	0.444502
CsPP2C74	CSS024603	0.444473
CsPP2C74	CSS050772	0.444439
CsPP2C76	CSS024869	0.44439
CsPP2C76	CSS026347	0.444368
CsPYL3	CSS042117	0.444314
CsPP2C76	CSS007430	0.444284
CsPP2C76	CSS051221	0.444088
CsPYL1	CSS044236	0.444055
CsPP2C74	CSS018006	0.44405
CsPP2C74	CSS052795	0.444049
CsPYL3	CSS031434	0.444047
CsPP2C76	CSS030421	0.444011
CsPP2C76	CSS017201	0.44395
CsPYL11	CSS048658	0.443691
CsPYL1	CSS013907	0.443577
CsPP2C74	CSS014227	0.443523
CsPYL3	CSS005815	0.443406
CsPP2C76	CSS041791	0.443339
CsPP2C76	CSS026937	0.443265
CsPP2C74	CSS045145	0.44323
CsPYL3	CSS020970	0.443157
CsPP2C74	CSS030589	0.44313
CsPP2C76	CSS034088	0.442984
CsPP2C76	CSS023390	0.442807
CsPYL3	CSS033143	0.442727
CsPYL1	CSS050164	0.442695
CsPYL1	CSS014635	0.442543
CsPP2C76	CSS040208	0.442466
CsPYL1	CSS045654	0.442464
CsPP2C76	CSS008234	0.44241
CsPYL3	CSS031708	0.44241
CsPYL11	CSS032792	0.442405
CsPP2C74	CSS028845	0.441977
CsPYL11	CSS047833	0.441968
CsPP2C74	CSS030242	0.441957
CsPP2C76	CSS022390	0.441726
CsPP2C76	CSS048330	0.441694
CsPP2C74	CSS017337	0.44162
CsPYL11	CSS019010	0.441534
CsPYL11	CSS013664	0.44144
CsPP2C76	CSS041643	0.441421
CsPYL3	CSS011681	0.441406
CsPYL3	CSS032374	0.441352
CsPP2C74	CSS039008	0.441327
CsPP2C76	CSS013129	0.441223
CsPP2C76	CSS029097	0.441216
CsPYL11	CSS042989	0.441215
CsPYL1	CSS015093	0.441076
CsPP2C74	CSS008552	0.440964
CsPP2C74	CSS011605	0.440835
CsPYL11	CSS002884	0.440784
CsPYL11	CSS022607	0.440752
CsPP2C74	CSS023382	0.440716
CsPP2C74	CSS039525	0.440656
CsPP2C76	CSS024602	0.440534
CsPP2C76	CSS042765	0.440505
CsPP2C74	CSS001073	0.440272
CsPP2C76	CSS023120	0.440241
CsPYL1	CSS029714	0.440227
CsPYL3	CSS015494	0.440144
CsPP2C74	CSS025220	0.440126
CsPP2C74	CSS006837	0.440003
CsPYL1	CSS030166	0.439947
CsPP2C76	CSS013746	0.439913
CsPYL3	CSS014025	0.439821
CsPP2C74	CSS030918	0.439808
CsPP2C76	CSS032148	0.439791
CsPP2C74	CSS017260	0.439737
CsPYL11	CSS013202	0.439647
CsPP2C74	CSS046103	0.439518
CsPP2C76	CSS019395	0.439485
CsPP2C76	CSS032934	0.439461
CsPP2C74	CSS053045	0.439418
CsPP2C76	CSS003381	0.439301
CsPP2C74	CSS010876	0.439294
CsPP2C74	CSS003044	0.43929
CsPP2C74	CSS034196	0.439239
CsPYL3	CSS049909	0.439022
CsPP2C76	CSS000207	0.438957
CsPP2C76	CSS003972	0.438957
CsPYL11	CSS035669	0.438955
CsPYL11	CSS018970	0.438952
CsPYL11	CSS032635	0.438832
CsPP2C76	CSS042602	0.438807
CsPP2C74	CSS035095	0.438744
CsPYL11	CSS015439	0.438707
CsPP2C76	CSS025970	0.438683
CsPP2C74	CSS032039	0.438653
CsPP2C74	CSS020488	0.438462
CsPP2C76	CSS009014	0.438417
CsPP2C76	CSS050204	0.438396
CsPP2C74	CSS005404	0.438266
CsPP2C76	CSS042624	0.438238
CsPP2C76	CSS017721	0.438083
CsPYL11	CSS027482	0.437851
CsPP2C76	CSS038262	0.437807
CsPYL11	CSS038910	0.437658
CsPP2C76	CSS028859	0.437508
CsPYL3	CSS009139	0.437445
CsPP2C76	CSS034392	0.437437
CsPP2C76	CSS037208	0.437252
CsPP2C74	CSS035407	0.43719
CsPP2C74	CSS005990	0.43714
CsPP2C76	CSS037997	0.437076
CsPP2C76	CSS050023	0.437
CsPP2C76	CSS044650	0.436987
CsPP2C76	CSS040056	0.436928
CsPP2C76	CSS013184	0.436679
CsPP2C76	CSS026012	0.436613
CsPP2C76	CSS040866	0.436401
CsPP2C74	CSS018044	0.436337
CsPP2C76	CSS012902	0.436172
CsPP2C74	CSS022411	0.436133
CsPP2C74	CSS034583	0.435934
CsPP2C76	CSS018656	0.435924
CsPP2C76	CSS038984	0.435756
CsPYL3	CSS029325	0.43574
CsPYL11	CSS029088	0.435695
CsPP2C76	CSS012796	0.435614
CsPP2C76	CSS003378	0.435552
CsPYL11	CSS003019	0.435533
CsPP2C76	CSS026329	0.435463
CsPP2C76	CSS022503	0.435449
CsPP2C76	CSS017274	0.435276
CsPYL11	CSS033377	0.435013
CsPP2C76	CSS000168	0.434931
CsPP2C76	CSS010572	0.434828
CsPP2C74	CSS021812	0.434688
CsPP2C76	CSS051459	0.434666
CsPP2C76	CSS027070	0.434651
CsPP2C76	CSS004447	0.434611
CsPYL11	CSS050289	0.434598
CsPP2C74	CSS027818	0.434504
CsPP2C76	CSS019023	0.434447
CsPYL1	CSS030290	0.434383
CsPP2C74	CSS017647	0.434371
CsPP2C74	CSS044845	0.434355
CsPP2C76	CSS003126	0.434245
CsPP2C76	CSS009773	0.434235
CsPP2C76	CSS015593	0.434181
CsPYL11	CSS041662	0.434104
CsPYL1	CSS017100	0.434052
CsPYL11	CSS015127	0.434045
CsPYL11	CSS051950	0.433718
CsPP2C76	CSS049536	0.433676
CsPP2C76	CSS022408	0.43363
CsPYL11	CSS025969	0.43357
CsPYL3	CSS040803	0.433499
CsPYL11	CSS038739	0.43347
CsPYL11	CSS028649	0.433404
CsPYL3	CSS037620	0.433288
CsPP2C76	CSS022387	0.433097
CsPYL11	CSS043017	0.432845
CsPYL11	CSS047542	0.43272
CsPP2C74	CSS026992	0.432675
CsPYL1	CSS028002	0.432506
CsPP2C74	CSS013415	0.432377
CsPYL1	CSS047143	0.432361
CsPYL11	CSS012874	0.432339
CsPYL11	CSS021117	0.432252
CsPP2C76	CSS027518	0.431961
CsPP2C76	CSS017183	0.431866
CsPP2C74	CSS013969	0.431783
CsPP2C76	CSS050497	0.431721
CsPP2C74	CSS039617	0.431632
CsPP2C76	CSS047611	0.431623
CsPP2C74	CSS023753	0.431613
CsPP2C76	CSS001022	0.431551
CsPP2C76	CSS046311	0.431488
CsPP2C76	CSS025823	0.431471
CsPP2C76	CSS012240	0.431453
CsPP2C74	CSS009876	0.431402
CsPP2C74	CSS040160	0.431395
CsPYL1	CSS050809	0.431188
CsPP2C74	CSS022047	0.431151
CsPYL1	CSS032086	0.431103
CsPP2C74	CSS008572	0.431079
CsPP2C76	CSS008035	0.431025
CsPYL11	CSS008781	0.430995
CsPP2C76	CSS038431	0.430939
CsPP2C76	CSS050927	0.430852
CsPYL11	CSS017496	0.430811
CsPYL11	CSS048185	0.4308
CsPP2C76	CSS041797	0.430791
CsPP2C76	CSS022940	0.430751
CsPP2C74	CSS011844	0.430701
CsPP2C76	CSS032776	0.430591
CsPP2C74	CSS012305	0.430579
CsPP2C74	CSS010957	0.430543
CsPP2C74	CSS023832	0.43054
CsPP2C74	CSS037104	0.430509
CsPP2C74	CSS047106	0.430393
CsPP2C76	CSS000275	0.430357
CsPP2C76	CSS028638	0.430338
CsPP2C74	CSS027962	0.43033
CsPP2C74	CSS053049	0.430226
CsPP2C74	CSS002959	0.430209
CsPP2C74	CSS013418	0.430061
CsPP2C74	CSS022421	0.430022
CsPP2C76	CSS017650	0.430016
CsPP2C76	CSS029399	0.429962
CsPP2C76	CSS046954	0.429955
CsPYL3	CSS010262	0.429918
CsPYL11	CSS003966	0.429907
CsPP2C74	CSS012718	0.429712
CsPP2C76	CSS040868	0.42957
CsPP2C76	CSS041456	0.429559
CsPP2C76	CSS046820	0.429543
CsPP2C76	CSS037456	0.429464
CsPYL3	CSS030193	0.429415
CsPYL11	CSS009738	0.429371
CsPP2C74	CSS030359	0.429253
CsPP2C41	CSS028237	0.429215
CsPP2C76	CSS048777	0.429115
CsPYL11	CSS039427	0.429113
CsPP2C76	CSS021051	0.429088
CsPYL11	CSS041678	0.429083
CsPP2C76	CSS040062	0.429066
CsPP2C74	CSS014073	0.429047
CsPYL3	CSS020606	0.429003
CsPP2C76	CSS038730	0.428866
CsPP2C76	CSS051957	0.428829
CsPYL1	CSS023808	0.428801
CsPP2C76	CSS042160	0.428787
CsPP2C76	CSS003141	0.428736
CsPP2C76	CSS039243	0.428686
CsPP2C76	CSS027996	0.428643
CsPP2C74	CSS041303	0.428495
CsPP2C74	CSS051582	0.428489
CsPP2C76	CSS051316	0.428439
CsPP2C74	CSS007759	0.428367
CsPP2C76	CSS045572	0.428328
CsPYL3	CSS045735	0.42829
CsPYL3	CSS041905	0.428263
CsPYL3	CSS016858	0.428213
CsPP2C76	CSS018170	0.428209
CsPYL3	CSS049534	0.42817
CsPP2C76	CSS019005	0.428169
CsPP2C74	CSS050939	0.428164
CsPYL11	CSS021898	0.428152
CsPYL3	CSS022227	0.428101
CsPP2C76	CSS017015	0.428092
CsPP2C76	CSS010087	0.427895
CsPP2C76	CSS022358	0.427893
CsPP2C76	CSS001754	0.427845
CsPYL11	CSS044333	0.427791
CsPP2C74	CSS049295	0.427635
CsPYL11	CSS002082	0.427602
CsPP2C74	CSS008666	0.427588
CsPYL11	CSS040954	0.427261
CsPP2C74	CSS042597	0.427227
CsPP2C76	CSS028010	0.427219
CsPP2C76	CSS015042	0.427144
CsPP2C74	CSS030854	0.427144
CsPP2C76	CSS022521	0.427109
CsPP2C74	CSS024103	0.427083
CsPP2C74	CSS009137	0.426804
CsPYL1	CSS004339	0.426767
CsPYL1	CSS027763	0.42674
CsPYL1	CSS029825	0.426736
CsPP2C76	CSS013137	0.426685
CsPYL3	CSS027270	0.426648
CsPP2C76	CSS019055	0.426585
CsPP2C74	CSS003892	0.426481
CsPP2C76	CSS011284	0.426468
CsPYL11	CSS013944	0.426443
CsPYL11	CSS005477	0.426426
CsPYL3	CSS011141	0.426319
CsPP2C76	CSS027045	0.426304
CsPP2C74	CSS052962	0.426153
CsPP2C76	CSS040740	0.426153
CsPP2C76	CSS007598	0.426134
CsPP2C76	CSS048488	0.426112
CsPP2C76	CSS032369	0.426105
CsPP2C74	CSS027008	0.426062
CsPP2C76	CSS021617	0.426022
CsPP2C74	CSS016171	0.425972
CsPP2C76	CSS024224	0.425847
CsPYL1	CSS025079	0.425832
CsPP2C76	CSS001856	0.425817
CsPP2C76	CSS038958	0.425798
CsPP2C76	CSS049443	0.425785
CsPYL3	CSS049860	0.425752
CsPP2C74	CSS037564	0.425456
CsPP2C74	CSS026245	0.425432
CsPP2C74	CSS030691	0.425416
CsPP2C76	CSS038643	0.42538
CsPYL11	CSS040203	0.425349
CsPP2C76	CSS045564	0.425298
CsPP2C74	CSS005623	0.425292
CsPP2C76	CSS034153	0.425142
CsPP2C76	CSS008363	0.425087
CsPP2C74	CSS032461	0.425086
CsPP2C74	CSS005496	0.425074
CsPP2C76	CSS035738	0.425065
CsPP2C76	CSS021685	0.424779
CsPP2C76	CSS041284	0.424639
CsPYL11	CSS014637	0.424556
CsPYL11	CSS044116	0.424433
CsPP2C76	CSS050461	0.424389
CsPYL11	CSS006212	0.424369
CsPP2C74	CSS033676	0.424141
CsPP2C74	CSS010972	0.424016
CsPP2C76	CSS041422	0.423929
CsPYL1	CSS007568	0.423895
CsPYL11	CSS042331	0.423801
CsPP2C76	CSS025093	0.423783
CsPP2C74	CSS000209	0.423733
CsPP2C76	CSS003066	0.423685
CsPYL11	CSS051924	0.423582
CsPP2C74	CSS044115	0.42355
CsPP2C76	CSS029806	0.423507
CsPP2C76	CSS047174	0.423469
CsPYL1	CSS052042	0.42344
CsPP2C76	CSS039694	0.423356
CsPP2C74	CSS039912	0.423161
CsPP2C74	CSS037784	0.423079
CsPYL11	CSS028904	0.422699
CsPYL1	CSS052645	0.422629
CsPP2C74	CSS052587	0.422605
CsPP2C76	CSS051385	0.422589
CsPP2C76	CSS029069	0.422585
CsPP2C76	CSS029221	0.422558
CsPP2C74	CSS008761	0.422525
CsPP2C76	CSS020181	0.422492
CsPP2C74	CSS013772	0.422448
CsPP2C76	CSS048373	0.422383
CsPP2C74	CSS034799	0.422353
CsPP2C74	CSS017457	0.422179
CsPYL1	CSS004912	0.422175
CsPYL1	CSS019568	0.42212
CsPYL1	CSS009081	0.422116
CsPP2C74	CSS050814	0.422085
CsPP2C76	CSS017087	0.422053
CsPP2C74	CSS050106	0.422013
CsPP2C74	CSS027205	0.421974
CsPP2C76	CSS043301	0.421873
CsPP2C76	CSS030591	0.421873
CsPP2C74	CSS003625	0.421822
CsPP2C74	CSS029381	0.421792
CsPP2C76	CSS048705	0.421762
CsPP2C74	CSS039396	0.421535
CsPP2C76	CSS033208	0.421514
CsPYL1	CSS022517	0.421419
CsPYL11	CSS034510	0.421403
CsPP2C76	CSS021537	0.421296
CsPP2C76	CSS031616	0.421208
CsPP2C76	CSS009141	0.421129
CsPP2C76	CSS011210	0.42111
CsPYL1	CSS016217	0.421077
CsPP2C76	CSS040082	0.421018
CsPP2C74	CSS026218	0.421002
CsPP2C76	CSS030537	0.420845
CsPP2C74	CSS037242	0.420763
CsPP2C76	CSS045258	0.4207
CsPYL3	CSS046226	0.42066
CsPP2C76	CSS051967	0.420453
CsPP2C76	CSS051560	0.420438
CsPP2C76	CSS021134	0.420422
CsPP2C76	CSS049992	0.420394
CsPP2C76	CSS026786	0.420392
CsPP2C74	CSS007662	0.420375
CsPYL11	CSS026110	0.420327
CsPP2C76	CSS005757	0.420325
CsPYL11	CSS030185	0.42032
CsPYL11	CSS002974	0.420242
CsPP2C74	CSS032764	0.420187
CsPP2C74	CSS047365	0.420176
CsPP2C76	CSS003708	0.420176
CsPP2C76	CSS038164	0.42017
CsPYL1	CSS010991	0.420031
CsPYL1	CSS025715	0.419995
CsPP2C76	CSS001887	0.419947
CsPP2C76	CSS008866	0.419856
CsPYL11	CSS010293	0.419721
CsPP2C76	CSS028718	0.419625
CsPP2C76	CSS050837	0.419624
CsPP2C74	CSS002115	0.41962
CsPP2C74	CSS034157	0.419602
CsPP2C76	CSS021854	0.419599
CsPP2C74	CSS006159	0.419552
CsPP2C76	CSS023381	0.419447
CsPP2C76	CSS039221	0.419431
CsPYL1	CSS033141	0.419412
CsPP2C76	CSS021610	0.419383
CsPYL3	CSS035421	0.419375
CsPYL1	CSS014482	0.419333
CsPP2C76	CSS038003	0.419285
CsPP2C76	CSS021736	0.419133
CsPYL1	CSS039976	0.419097
CsPP2C76	CSS017258	0.419025
CsPP2C76	CSS025384	0.41902
CsPP2C76	CSS000616	0.418945
CsPP2C76	CSS027774	0.4189
CsPP2C76	CSS033099	0.418898
CsPP2C76	CSS023432	0.418891
CsPP2C74	CSS043963	0.418859
CsPYL3	CSS007084	0.418727
CsPYL11	CSS038077	0.418628
CsPP2C76	CSS011406	0.41859
CsPYL11	CSS002442	0.418422
CsPYL3	CSS038117	0.418388
CsPP2C76	CSS005495	0.418346
CsPP2C74	CSS033707	0.418278
CsPYL11	CSS031315	0.418266
CsPP2C76	CSS040793	0.418242
CsPP2C74	CSS010966	0.418224
CsPP2C76	CSS043260	0.41821
CsPP2C76	CSS024817	0.41804
CsPYL11	CSS041473	0.418012
CsPP2C76	CSS028633	0.418008
CsPP2C76	CSS045349	0.418002
CsPYL3	CSS049515	0.417886
CsPP2C74	CSS000024	0.417879
CsPYL11	CSS007747	0.417875
CsPP2C76	CSS014180	0.417837
CsPP2C76	CSS009243	0.417281
CsPP2C74	CSS035961	0.417271
CsPP2C74	CSS040335	0.417221
CsPP2C76	CSS053065	0.416913
CsPP2C74	CSS029223	0.416875
CsPYL11	CSS001732	0.416864
CsPYL11	CSS018639	0.416789
CsPP2C76	CSS014205	0.416782
CsPP2C76	CSS013246	0.416598
CsPP2C76	CSS008467	0.41656
CsPP2C76	CSS014286	0.416547
CsPP2C74	CSS046296	0.416505
CsPP2C74	CSS013156	0.416478
CsPP2C76	CSS010270	0.416368
CsPYL3	CSS023400	0.416367
CsPP2C76	CSS020475	0.416362
CsPP2C76	CSS021819	0.416289
CsPP2C74	CSS021033	0.416223
CsPP2C74	CSS039219	0.416056
CsPP2C74	CSS033444	0.415918
CsPP2C76	CSS019285	0.415818
CsPP2C74	CSS007709	0.415811
CsPP2C76	CSS008318	0.415765
CsPP2C76	CSS032700	0.415647
CsPYL3	CSS010579	0.415634
CsPYL1	CSS034328	0.415627
CsPP2C74	CSS004362	0.415577
CsPP2C76	CSS008278	0.41552
CsPP2C76	CSS037110	0.415509
CsPP2C74	CSS008430	0.415503
CsPYL3	CSS047441	0.415424
CsPYL11	CSS050656	0.415337
CsPP2C74	CSS036620	0.415331
CsPYL3	CSS012695	0.415236
CsPYL3	CSS030235	0.4152
CsPP2C76	CSS003803	0.41519
CsPP2C74	CSS024025	0.415125
CsPYL3	CSS032024	0.415051
CsPP2C74	CSS000365	0.415008
CsPYL11	CSS048321	0.414967
CsPP2C74	CSS007154	0.41495
CsPYL1	CSS029045	0.41493
CsPP2C74	CSS006496	0.414912
CsPP2C76	CSS031830	0.414898
CsPP2C76	CSS000490	0.414784
CsPP2C74	CSS038731	0.414752
CsPYL1	CSS044308	0.414681
CsPP2C76	CSS023290	0.414657
CsPP2C76	CSS043656	0.414579
CsPYL3	CSS044268	0.414538
CsPP2C76	CSS032372	0.414474
CsPYL3	CSS001496	0.414464
CsPP2C74	CSS024317	0.414405
CsPYL1	CSS002909	0.414348
CsPP2C76	CSS008220	0.414305
CsPYL11	CSS003788	0.414271
CsPP2C76	CSS027744	0.414179
CsPP2C76	CSS026061	0.414093
CsPP2C76	CSS018900	0.414078
CsPP2C76	CSS027547	0.414008
CsPP2C76	CSS007175	0.413926
CsPP2C76	CSS033642	0.413888
CsPYL11	CSS051798	0.413845
CsPP2C76	CSS046927	0.413801
CsPP2C74	CSS008288	0.41379
CsPYL1	CSS022849	0.413775
CsPP2C76	CSS041204	0.413668
CsPP2C74	CSS023281	0.413664
CsPP2C76	CSS008011	0.413664
CsPP2C74	CSS011084	0.413626
CsPP2C76	CSS008389	0.413597
CsPP2C74	CSS040628	0.413534
CsPYL3	CSS026698	0.413533
CsPP2C74	CSS009956	0.413274
CsPP2C76	CSS010560	0.413216
CsPP2C74	CSS016631	0.413196
CsPYL3	CSS027213	0.413178
CsPP2C74	CSS041224	0.413159
CsPP2C76	CSS017246	0.413151
CsPP2C74	CSS016877	0.413092
CsPP2C74	CSS047409	0.41308
CsPYL11	CSS042159	0.41308
CsPP2C76	CSS035082	0.413041
CsPP2C76	CSS050704	0.413018
CsPP2C76	CSS044959	0.41301
CsPP2C74	CSS044975	0.412893
CsPP2C76	CSS021848	0.412836
CsPP2C76	CSS017841	0.41279
CsPP2C76	CSS045181	0.412769
CsPYL3	CSS041760	0.412727
CsPP2C76	CSS036091	0.41251
CsPP2C76	CSS016009	0.412442
CsPP2C76	CSS045998	0.412287
CsPP2C76	CSS045020	0.412135
CsPP2C76	CSS040861	0.412059
CsPP2C76	CSS019374	0.412049
CsPYL1	CSS046318	0.411928
CsPYL1	CSS049168	0.411896
CsPYL11	CSS033395	0.411773
CsPYL11	CSS036406	0.411767
CsPYL11	CSS029038	0.411733
CsPP2C74	CSS001673	0.411685
CsPP2C76	CSS019256	0.411684
CsPP2C74	CSS028514	0.411553
CsPP2C76	CSS014492	0.411481
CsPP2C76	CSS024868	0.411422
CsPP2C76	CSS014075	0.411379
CsPYL3	CSS023709	0.41123
CsPP2C76	CSS036336	0.411157
CsPP2C74	CSS035030	0.411027
CsPYL11	CSS053301	0.411018
CsPYL11	CSS012786	0.410987
CsPP2C76	CSS048732	0.41096
CsPP2C76	CSS000220	0.410959
CsPYL11	CSS046149	0.410846
CsPP2C74	CSS016030	0.410727
CsPYL11	CSS019973	0.410715
CsPP2C76	CSS042561	0.410685
CsPP2C74	CSS035061	0.410655
CsPP2C76	CSS031617	0.410548
CsPP2C76	CSS010249	0.410428
CsPP2C76	CSS037907	0.410407
CsPP2C76	CSS001471	0.410342
CsPYL11	CSS043746	0.410195
CsPYL11	CSS053502	0.410138
CsPP2C76	CSS029628	0.410073
CsPP2C76	CSS036266	0.409975
CsPYL11	CSS017839	0.409898
CsPYL3	CSS053085	0.409892
CsPP2C76	CSS017078	0.409857
CsPP2C74	CSS032906	0.409845
CsPP2C76	CSS003388	0.409816
CsPP2C74	CSS031943	0.409799
CsPP2C76	CSS035240	0.409788
CsPP2C76	CSS009644	0.409731
CsPP2C76	CSS009184	0.409686
CsPP2C76	CSS023669	0.409681
CsPP2C74	CSS000483	0.409638
CsPP2C74	CSS027196	0.409631
CsPP2C74	CSS011139	0.409538
CsPP2C76	CSS016187	0.409485
CsPP2C76	CSS027831	0.409463
CsPP2C76	CSS012497	0.409358
CsPP2C76	CSS016585	0.409293
CsPP2C76	CSS049012	0.40925
CsPP2C76	CSS010354	0.409131
CsPP2C76	CSS047330	0.409127
CsPP2C74	CSS006982	0.40909
CsPP2C76	CSS012158	0.409057
CsPP2C74	CSS042388	0.408975
CsPP2C76	CSS015244	0.408952
CsPP2C76	CSS030960	0.408945
CsPP2C76	CSS023834	0.408888
CsPYL11	CSS007160	0.408858
CsPP2C74	CSS011569	0.408697
CsPP2C76	CSS044948	0.408655
CsPP2C74	CSS028647	0.408559
CsPP2C76	CSS012104	0.408508
CsPP2C76	CSS016273	0.408403
CsPP2C76	CSS047968	0.408393
CsPP2C74	CSS036014	0.408373
CsPYL11	CSS023404	0.408351
CsPP2C76	CSS027516	0.408252
CsPP2C74	CSS048139	0.408198
CsPYL3	CSS049772	0.408194
CsPYL11	CSS037970	0.40797
CsPYL11	CSS053030	0.407941
CsPYL11	CSS051637	0.407905
CsPYL11	CSS011687	0.407849
CsPYL11	CSS019044	0.407742
CsPYL1	CSS023633	0.407527
CsPYL11	CSS044861	0.407383
CsPYL1	CSS026282	0.40736
CsPP2C76	CSS032784	0.407354
CsPYL11	CSS032025	0.407278
CsPP2C74	CSS016564	0.407273
CsPP2C74	CSS001446	0.407272
CsPP2C76	CSS020547	0.407267
CsPP2C76	CSS046101	0.407187
CsPP2C76	CSS052706	0.407104
CsPP2C74	CSS035206	0.407059
CsPYL11	CSS051752	0.407038
CsPYL3	CSS044296	0.406969
CsPP2C76	CSS034716	0.406922
CsPP2C76	CSS038379	0.40692
CsPP2C74	CSS032091	0.406916
CsPP2C74	CSS044568	0.406902
CsPYL3	CSS006900	0.406833
CsPP2C76	CSS022179	0.406769
CsPYL11	CSS014773	0.406692
CsPP2C74	CSS045956	0.406631
CsPYL11	CSS009262	0.406491
CsPYL11	CSS028068	0.406404
CsPYL3	CSS026496	0.406378
CsPYL11	CSS037184	0.406353
CsPP2C76	CSS022401	0.406286
CsPYL1	CSS018493	0.406235
CsPYL11	CSS027084	0.406195
CsPP2C74	CSS051764	0.406132
CsPP2C76	CSS030963	0.406123
CsPP2C74	CSS021824	0.406106
CsPP2C74	CSS025671	0.406041
CsPP2C76	CSS050980	0.406039
CsPP2C76	CSS015725	0.405889
CsPP2C74	CSS052194	0.405866
CsPP2C76	CSS032605	0.405841
CsPP2C76	CSS003942	0.405837
CsPP2C76	CSS019951	0.405688
CsPYL11	CSS006623	0.405673
CsPP2C76	CSS049624	0.405658
CsPYL11	CSS003655	0.405629
CsPP2C76	CSS044612	0.405616
CsPYL11	CSS034218	0.405375
CsPYL1	CSS045042	0.405329
CsPP2C74	CSS052642	0.405288
CsPP2C76	CSS048306	0.405263
CsPP2C74	CSS046978	0.405246
CsPYL11	CSS002316	0.405245
CsPP2C74	CSS023531	0.405129
CsPP2C74	CSS028631	0.405064
CsPP2C74	CSS037264	0.405016
CsPP2C76	CSS047251	0.404973
CsPP2C76	CSS052563	0.404959
CsPP2C76	CSS002110	0.404958
CsPP2C74	CSS028048	0.404927
CsPP2C74	CSS022891	0.404911
CsPP2C76	CSS044982	0.40488
CsPP2C76	CSS028145	0.404869
CsPP2C74	CSS045682	0.404792
CsPYL11	CSS044455	0.404789
CsPP2C76	CSS032008	0.40476
CsPP2C74	CSS017268	0.404711
CsPP2C76	CSS041380	0.404682
CsPP2C76	CSS048361	0.404649
CsPYL11	CSS053480	0.404644
CsPP2C76	CSS034161	0.404553
CsPP2C76	CSS006726	0.404502
CsPYL3	CSS039099	0.404502
CsPP2C74	CSS039306	0.404488
CsPYL1	CSS000118	0.404417
CsPP2C76	CSS040188	0.40441
CsPP2C76	CSS044191	0.404255
CsPP2C76	CSS029368	0.404232
CsPYL3	CSS049092	0.404225
CsPP2C76	CSS013267	0.404217
CsPP2C76	CSS016916	0.404206
CsPYL3	CSS004413	0.404024
CsPP2C76	CSS048069	0.40382
CsPP2C76	CSS031416	0.403785
CsPP2C76	CSS015511	0.403769
CsPP2C74	CSS022633	0.403767
CsPP2C76	CSS051079	0.403766
CsPP2C76	CSS041345	0.40375
CsPYL1	CSS004054	0.403735
CsPYL11	CSS003727	0.403725
CsPYL11	CSS003872	0.403698
CsPP2C76	CSS051257	0.403691
CsPP2C74	CSS014209	0.403632
CsPP2C74	CSS003698	0.403613
CsPP2C74	CSS008534	0.403558
CsPP2C76	CSS020466	0.403532
CsPP2C76	CSS027730	0.403353
CsPP2C74	CSS046817	0.403317
CsPP2C74	CSS033439	0.403248
CsPP2C76	CSS042895	0.403172
CsPP2C76	CSS020786	0.403161
CsPP2C74	CSS024120	0.403079
CsPP2C74	CSS005250	0.403055
CsPP2C76	CSS042510	0.403034
CsPYL11	CSS002430	0.403023
CsPP2C76	CSS049861	0.403022
CsPP2C76	CSS026355	0.403006
CsPP2C41	CSS051732	0.402975
CsPP2C76	CSS016560	0.402911
CsPYL1	CSS011730	0.402864
CsPP2C76	CSS026519	0.402861
CsPP2C74	CSS008448	0.402843
CsPP2C74	CSS003483	0.402767
CsPYL11	CSS024254	0.40276
CsPP2C76	CSS048167	0.402748
CsPYL11	CSS002342	0.40266
CsPP2C76	CSS003750	0.402556
CsPYL11	CSS025237	0.402502
CsPP2C74	CSS008284	0.402485
CsPP2C74	CSS040171	0.402296
CsPP2C76	CSS017583	0.402248
CsPP2C76	CSS025442	0.402216
CsPP2C74	CSS007958	0.402162
CsPP2C76	CSS052546	0.402012
CsPP2C76	CSS022874	0.401982
CsPP2C74	CSS038698	0.401952
CsPP2C76	CSS009003	0.401939
CsPP2C76	CSS036056	0.401865
CsPYL11	CSS029907	0.401864
CsPP2C74	CSS037985	0.401849
CsPYL11	CSS018929	0.401786
CsPP2C76	CSS052020	0.401785
CsPYL3	CSS022201	0.401754
CsPP2C76	CSS030880	0.401675
CsPP2C74	CSS018248	0.401655
CsPP2C76	CSS013489	0.401647
CsPP2C74	CSS000540	0.401528
CsPYL1	CSS026323	0.401432
CsPP2C76	CSS011172	0.401413
CsPP2C76	CSS006136	0.401315
CsPP2C76	CSS032673	0.401231
CsPP2C76	CSS039163	0.401226
CsPP2C76	CSS039246	0.401178
CsPP2C76	CSS024262	0.401168
CsPP2C76	CSS018180	0.401142
CsPYL11	CSS046486	0.401107
CsPP2C74	CSS050729	0.4011
CsPP2C76	CSS041474	0.401097
CsPP2C74	CSS008648	0.401079
CsPP2C76	CSS002025	0.400927
CsPP2C74	CSS000336	0.400906
CsPP2C74	CSS042896	0.400886
CsPYL11	CSS049489	0.400858
CsPP2C76	CSS044099	0.400847
CsPYL3	CSS001841	0.400806
CsPP2C76	CSS051970	0.400804
CsPP2C74	CSS007992	0.400776
CsPYL3	CSS048472	0.400757
CsPYL1	CSS003688	0.400751
CsPYL11	CSS010824	0.400722
CsPP2C74	CSS012967	0.400722
CsPP2C74	CSS003025	0.40071
CsPP2C76	CSS050934	0.400699
CsPYL1	CSS005791	0.400569
CsPP2C76	CSS005873	0.400552
CsPYL11	CSS044591	0.400486
CsPP2C76	CSS045902	0.400373
CsPP2C76	CSS050230	0.400368
CsPP2C76	CSS035267	0.400367
CsPP2C76	CSS029305	0.400254
CsPYL11	CSS014245	0.400225
CsPP2C74	CSS010356	0.400129
CsPYL11	CSS002907	0.40012
CsPYL1	CSS001956	0.400099
CsPP2C76	CSS034246	0.400042
CsPYL3	CSS049559	0.399879
CsPP2C76	CSS010090	0.399873
CsPP2C74	CSS029411	0.399813
CsPYL3	CSS032078	0.399794
CsPYL11	CSS015461	0.399711
CsPP2C74	CSS035347	0.399694
CsPYL11	CSS023377	0.399637
CsPP2C76	CSS043026	0.399615
CsPP2C74	CSS027487	0.39943
CsPP2C74	CSS020233	0.399416
CsPP2C76	CSS028752	0.399357
CsPYL11	CSS042260	0.399301
CsPYL11	CSS006937	0.399288
CsPP2C76	CSS029041	0.39924
CsPYL11	CSS007400	0.399237
CsPYL1	CSS011175	0.399213
CsPP2C76	CSS026404	0.399169
CsPYL1	CSS019511	0.399144
CsPYL11	CSS032916	0.399061
CsPYL11	CSS026468	0.399047
CsPP2C76	CSS045586	0.399044
CsPP2C76	CSS052343	0.399013
CsPYL11	CSS006620	0.398993
CsPP2C74	CSS036263	0.398987
CsPP2C76	CSS034204	0.398914
CsPP2C74	CSS025464	0.398913
CsPP2C74	CSS002440	0.398891
CsPP2C76	CSS037559	0.398874
CsPP2C74	CSS006119	0.398758
CsPYL1	CSS031288	0.398737
CsPP2C74	CSS030014	0.398723
CsPP2C76	CSS016203	0.398721
CsPP2C76	CSS009881	0.398405
CsPP2C74	CSS000054	0.398389
CsPYL3	CSS042329	0.398372
CsPP2C76	CSS053418	0.398371
CsPP2C76	CSS017253	0.398354
CsPYL3	CSS049879	0.398341
CsPYL11	CSS041954	0.398285
CsPYL1	CSS049799	0.398199
CsPP2C76	CSS049255	0.398148
CsPYL11	CSS024862	0.398141
CsPYL11	CSS031641	0.398109
CsPYL11	CSS033839	0.398107
CsPP2C76	CSS046866	0.39809
CsPYL11	CSS007937	0.398046
CsPYL11	CSS032405	0.398003
CsPYL3	CSS040348	0.397998
CsPP2C76	CSS015778	0.397967
CsPYL11	CSS036291	0.397923
CsPYL11	CSS052826	0.397865
CsPYL1	CSS005887	0.397831
CsPP2C76	CSS047908	0.397761
CsPP2C76	CSS015477	0.397758
CsPP2C74	CSS010085	0.397719
CsPP2C76	CSS014234	0.397716
CsPYL11	CSS048479	0.397694
CsPP2C76	CSS030631	0.397683
CsPP2C74	CSS051284	0.397661
CsPP2C76	CSS038720	0.397655
[truncated: 43,901 more rows]
