# Supplementary material for: Genome-wide analysis of PYL-PP2C-SnRK2s family in Camellia sinensis
Source: Bioengineered. 2020 Jan 11;11(1):103–15. doi: 10.1080/21655979.2019.1710932 (PMC6961588; doi:10.1080/21655979.2019.1710932)
Supplement: Supplemental Material [file kbie-11-01-1710932-s001.zip › Supplementary Files/TableS6.xlsx]

## Sheet: G_vs_W
Table S6. Defferent expression genes from comparison G vs W.
ID	G1	G2	G3	W1	W2	W3	fc	log2FC	pval	qval	regulation	RefName	geneType	chromosome	start	end	description
CSS028567	0	0	0	451.353	52.7602	356.737	0.00485457	-7.68644	0.00639294	0.120032	down	CSS028567.1	protein_coding	Scaffold939	145376	146733	MLP-like protein 423
CSS045538	0	23.3018	0	313.36	165.909	391.058	0.0099905	-6.64523	0.0164828	0.159728	down	CSS045538.1	protein_coding	Scaffold1290	2970911	2977487	GDSL-like Lipase/Acylhydrolase superfamily protein
CSS026306	0.113979	3.33937	0.752177	217.063	57.2173	356.923	0.0119847	-6.38266	0.00709728	0.123154	down	CSS026306.1	protein_coding	Scaffold3726	188940	191510	Pollen Ole e 1 allergen and extensin family protein
CSS006723	0	9.3016	0	192.789	64.2158	303.197	0.0133354	-6.22859	0.0146648	0.15414	down	CSS006723.1	protein_coding	Scaffold6167	234222	235865	proline-rich protein 2
CSS051922	0.044534	1.44745	0.215313	104.552	32.8887	126.694	0.0186434	-5.74519	0.00444555	0.111403	down	CSS051922.1	protein_coding	Scaffold1066	53522	54964	Pollen Ole e 1 allergen and extensin family protein
CSS040498	0.035214	2.98648	0.308279	115.833	34.2039	134.114	0.0207953	-5.5876	0.0065734	0.120215	down	CSS040498.1	protein_coding	Scaffold2301	2478918	2480572	Pollen Ole e 1 allergen and extensin family protein
CSS051078	582.045	0	0	262.136	437.41	296.989	0.0301226	-5.05301	0.013975	0.151387	down	CSS051078.1	protein_coding	Scaffold921	921441	922272	-
CSS008835	0	2.41405	0	60.0833	25.5252	69.0056	0.0304345	-5.03815	0.00572203	0.115416	down	CSS008835.1	protein_coding	Scaffold1989	77918	78337	cell wall protein precursor, putative
CSS037196	0	0	0	38.4816	17.567	15.6561	0.043304	-4.52936	0.00206564	0.0972059	down	CSS037196.1	protein_coding	Scaffold2064	75396	78936	RNA binding Plectin/S10 domain-containing protein
CSS008254	0	0	0	24.9036	5.5399	63.1685	0.0452366	-4.46636	0.027305	0.194836	down	CSS008254.1	protein_coding	Scaffold566	36947	43498	GDSL-like Lipase/Acylhydrolase superfamily protein
CSS038825	0	18.7217	0.101781	67.1454	35.5387	79.053	0.0452755	-4.46513	0.0354426	0.21532	down	CSS038825.1	protein_coding	Scaffold423	4793359	4795727	Pectin lyase-like superfamily protein
CSS026444	0	0	0	20.9048	39.8184	10.1383	0.0463994	-4.42975	0.00575354	0.115416	down	CSS026444.1	protein_coding	Scaffold3462	1059957	1060574	Kunitz family trypsin and protease inhibitor protein
CSS019165	0	0	0	12.8359	25.6219	25.9312	0.0466443	-4.42215	0.00119894	0.0921022	down	CSS019165.1	protein_coding	Scaffold2074	498137	503082	Chalcone and stilbene synthase family protein
CSS020528	0	4.41262	0.264484	49.2494	15.1249	69.7845	0.0477186	-4.38931	0.0185029	0.165653	down	CSS020528.1	protein_coding	Scaffold1441	506744	507352	Plant invertase/pectin methylesterase inhibitor superfamily protein
CSS003651	0.306688	8.45164	1.8372	65.2908	93.9677	38.7969	0.0497675	-4.32865	0.00387373	0.109242	down	CSS003651.1	protein_coding	Scaffold303	166899	171629	Peroxidase superfamily protein
CSS024009	0.525078	10.935	3.07713	87.8466	44.4176	104.862	0.0534292	-4.22623	0.0045246	0.111424	down	CSS024009.1	protein_coding	Scaffold5803	144690	153278	cytochrome P450, family 93, subfamily D, polypeptide 1
CSS022886	1.35469	42.9595	9.16145	187.636	70.624	214.934	0.0668597	-3.90272	0.0124504	0.144224	down	CSS022886.1	protein_coding	Scaffold8161	503493	505417	Gibberellin-regulated family protein
CSS039012	0	39.7103	4.52368	78.5327	83.4128	85.3959	0.0674535	-3.88996	0.00864643	0.128741	down	CSS039012.1	protein_coding	Scaffold2979	180465	186105	Protein of unknown function, DUF642
CSS026174	1.47904	5.89041	2.73668	57.7467	34.6548	91.5371	0.0676885	-3.88495	0.00501013	0.114207	down	CSS026174.1	protein_coding	Scaffold762	581063	581650	Plant invertase/pectin methylesterase inhibitor superfamily protein
CSS037760	0.015182	3.18933	0.337796	33.2752	10.4312	38.2466	0.0698587	-3.83942	0.0159387	0.157583	down	CSS037760.1	protein_coding	Scaffold2779	22969	25302	subtilase 1.3
CSS053280	0.139184	0	0	18.8846	5.6362	23.9231	0.0704722	-3.8268	0.0111493	0.13965	down	CSS053280.1	protein_coding	Scaffold977	562414	562671	unknown protein; FUNCTIONS IN: molecular_function unknown; INVOLVED IN: biological_process unknown; LOCATED IN: cellular_component unknown; BEST Arabidopsis thaliana protein match is: unknown protein (TAIR:AT3G55570.1); Has 30201 Blast hits to 17322 proteins in 780 species: Archae - 12; Bacteria - 1396; Metazoa - 17338; Fungi - 3422; Plants - 5037; Viruses - 0; Other Eukaryotes - 2996 (source: NC…
CSS008666	0.488676	22.1654	1.8444	68.842	37.8693	67.1654	0.07669	-3.70482	0.0204351	0.172241	down	CSS008666.1	protein_coding	Scaffold1916	2536727	2542719	GDSL-like Lipase/Acylhydrolase superfamily protein
CSS025247	0.03084	3.48883	0.653817	19.809	18.578	29.5213	0.0826733	-3.59643	0.00411733	0.110213	down	CSS025247.1	protein_coding	Scaffold2924	40648	46718	Protein of unknown function, DUF642
CSS040893	1.00973	27.1443	6.63042	90.1138	59.9928	103.726	0.0855653	-3.54683	0.00517572	0.114637	down	CSS040893.1	protein_coding	Scaffold459	1032355	1038460	GDSL-like Lipase/Acylhydrolase superfamily protein
CSS024629	2.34498	17.3038	5.99374	91.8588	60.0389	96.9009	0.0885209	-3.49784	0.00299033	0.100886	down	CSS024629.1	protein_coding	Scaffold4702	279724	280821	Leucine-rich repeat (LRR) family protein
CSS010938	0.136416	2.16654	0.284063	29.3231	4.56278	35.0201	0.0895303	-3.48148	0.0453649	0.237973	down	CSS010938.1	protein_coding	Scaffold3455	518614	520107	3-ketoacyl-CoA synthase 6
CSS047365	0	0.336234	0	18.1004	3.25769	20.7751	0.0905498	-3.46514	0.029177	0.198795	down	CSS047365.1	protein_coding	Scaffold3614	1102224	1104003	Pollen Ole e 1 allergen and extensin family protein
CSS045543	1.14788	100.459	9.73811	154.952	137.674	110.255	0.0913557	-3.45236	0.0152156	0.155782	down	CSS045543.1	protein_coding	Scaffold1290	3008112	3012587	GDSL-like Lipase/Acylhydrolase superfamily protein
CSS021904	2.35397	20.8774	8.40636	102.879	43.5798	166.756	0.092396	-3.43603	0.0171388	0.162199	down	CSS021904.1	protein_coding	Scaffold2982	1117754	1128491	Eukaryotic aspartyl protease family protein
CSS052771	0.539503	8.47912	2.3805	45.0097	20.4018	55.2307	0.0926654	-3.43183	0.0104898	0.136494	down	CSS052771.1	protein_coding	Scaffold3282	783296	786687	Bifunctional inhibitor/lipid-transfer protein/seed storage 2S albumin superfamily protein
CSS045454	3.29252	7.96368	4.44916	52.9834	55.0659	81.8268	0.0929505	-3.42739	0.001642	0.0938299	down	CSS045454.1	protein_coding	Scaffold30	5132027	5132353	SAUR-like auxin-responsive protein family
CSS045114	1.1148	4.81508	3.52924	40.8444	33.4627	42.5112	0.0938863	-3.41294	0.000159355	0.0744604	down	CSS045114.1	protein_coding	Scaffold2493	1412159	1418673	GDSL-like Lipase/Acylhydrolase superfamily protein
CSS017806	0.321749	0.622302	0.723979	17.3521	11.7884	16.9394	0.0952079	-3.39277	0.000457605	0.0813376	down	CSS017806.1	protein_coding	Scaffold708	1689070	1693197	alpha/beta-Hydrolases superfamily protein
CSS044454	1.10707	20.8583	6.4232	83.7874	45.1644	85.5131	0.0953521	-3.39059	0.00480858	0.113206	down	CSS044454.1	protein_coding	Scaffold6390	293601	294998	3-ketoacyl-CoA synthase 17
CSS007380	0	19.8537	2.30546	36.6741	40.3827	38.5792	0.0974816	-3.35873	0.0121165	0.142851	down	CSS007380.1	protein_coding	Scaffold3580	700948	702080	Protein of unknown function, DUF642
CSS045452	1.95171	4.28789	1.23128	25.2442	27.567	45.3123	0.0994306	-3.33017	0.00673188	0.121174	down	CSS045452.1	protein_coding	Scaffold30	5106282	5106608	SAUR-like auxin-responsive protein family
CSS008574	3.05152	17.3805	7.25835	84.3598	50.9796	123.864	0.100373	-3.31655	0.00757804	0.125006	down	CSS008574.1	protein_coding	Scaffold3128	792973	801262	galactinol synthase 4
CSS030242	0.490061	2.91547	1.21391	22.3822	15.9757	25.4092	0.105106	-3.25008	0.00158848	0.0935934	down	CSS030242.1	protein_coding	Scaffold236	838298	839330	Integrase-type DNA-binding superfamily protein
CSS014073	6.95802	119.643	30.1732	328.532	189.476	333.402	0.10618	-3.23541	0.00724062	0.123892	down	CSS014073.1	protein_coding	Scaffold1571	86136	92492	HXXXD-type acyl-transferase family protein
CSS028941	0	2.98219	0	14.4323	9.84973	17.2617	0.106585	-3.22993	0.0137115	0.150305	down	CSS028941.1	protein_coding	Scaffold1645	51159	53752	Heavy metal transport/detoxification superfamily protein
CSS044248	3.4024	144.334	29.2603	232.847	192.734	278.895	0.106776	-3.22734	0.00759207	0.125048	down	CSS044248.1	protein_coding	Scaffold258	1683124	1691071	GDSL-like Lipase/Acylhydrolase superfamily protein
CSS013120	1.39644	1.81446	1.15577	35.5355	6.18339	43.2421	0.107545	-3.21698	0.0450505	0.23723	down	CSS013120.1	protein_coding	Scaffold1417	606798	611002	protochlorophyllide oxidoreductase A
CSS012477	24.3037	0	0	24.2118	32.8608	27.9216	0.109321	-3.19336	0.00694954	0.122961	down	CSS012477.1	protein_coding	Scaffold292	604469	628484	ABC2 homolog 13
CSS028097	0.478101	14.8631	4.06784	29.813	61.5699	38.2828	0.110532	-3.17747	0.009019	0.129933	down	CSS028097.1	protein_coding	Scaffold1822	1095401	1095592	unknown protein; Has 30201 Blast hits to 17322 proteins in 780 species: Archae - 12; Bacteria - 1396; Metazoa - 17338; Fungi - 3422; Plants - 5037; Viruses - 0; Other Eukaryotes - 2996 (source: NCBI BLink).
CSS034858	7.27343	93.1202	29.537	258.128	191.503	299.055	0.110743	-3.17471	0.00427837	0.110213	down	CSS034858.1	protein_coding	Scaffold4925	527078	528616	cytochrome P450, family 77, subfamily A, polypeptide 4
CSS010936	0.189036	8.42076	2.26833	29.031	19.1701	37.5292	0.11125	-3.16813	0.00670447	0.120863	down	CSS010936.1	protein_coding	Scaffold3455	287935	297346	alpha-xylosidase 1
CSS028693	0.865159	14.4006	2.82005	34.5868	39.6307	46.5572	0.112073	-3.15748	0.00958839	0.132169	down	CSS028693.1	protein_coding	Scaffold12461	306447	306935	Bifunctional inhibitor/lipid-transfer protein/seed storage 2S albumin superfamily protein
CSS032506	0.589497	14.7934	4.83961	47.3987	32.0218	54.8892	0.112219	-3.15562	0.00399304	0.109777	down	CSS032506.1	protein_coding	Scaffold1444	870967	871344	ralf-like 34
CSS051383	0.307831	12.019	2.29653	35.2215	24.8737	35.1863	0.112784	-3.14836	0.00716842	0.12345	down	CSS051383.1	protein_coding	Scaffold1659	289571	298288	O-acyltransferase (WSD1-like) family protein
CSS051384	0.467384	8.7588	1.75025	36.2113	19.8352	30.0669	0.113305	-3.14172	0.00792789	0.126244	down	CSS051384.1	protein_coding	Scaffold1659	325821	334773	O-acyltransferase (WSD1-like) family protein
CSS002844	1.08919	17.1717	9.0742	67.6312	45.5952	69.3728	0.113544	-3.13868	0.00126257	0.0927643	down	CSS002844.1	protein_coding	Scaffold3959	370850	380190	alpha-xylosidase 1
CSS043567	0.77814	5.69958	1.37975	25.4945	20.1339	28.0031	0.117372	-3.09084	0.00512203	0.114637	down	CSS043567.1	protein_coding	Scaffold10799	190936	192339	Eukaryotic aspartyl protease family protein
CSS001138	0.690923	0.930295	1.19535	20.1799	9.68239	18.2834	0.117424	-3.0902	0.003448	0.106256	down	CSS001138.1	protein_coding	Scaffold1761	847791	848915	extensin 3
CSS033699	1.71279	2.39865	1.81819	27.6957	23.1167	19.7337	0.121242	-3.04404	0.00030609	0.0799486	down	CSS033699.1	protein_coding	Scaffold2561	580185	583791	flavin-binding, kelch repeat, f box 1
CSS016420	0	1.58325	0	8.72158	7.4327	14.5936	0.12447	-3.00613	0.00985944	0.133785	down	CSS016420.1	protein_coding	Scaffold2435	72222	72548	unknown protein; BEST Arabidopsis thaliana protein match is: unknown protein (TAIR:AT3G29370.1); Has 15 Blast hits to 15 proteins in 4 species: Archae - 0; Bacteria - 0; Metazoa - 0; Fungi - 0; Plants - 15; Viruses - 0; Other Eukaryotes - 0 (source: NCBI BLink).
CSS018029	1.26635	13.0706	5.07902	119.317	23.6913	27.3717	0.126265	-2.98547	0.0294617	0.199524	down	CSS018029.1	protein_coding	Scaffold2428	1514595	1514834	-
CSS014467	0.746294	2.44835	1.92389	9.47027	21.6642	33.0284	0.128127	-2.96435	0.0172855	0.162447	down	CSS014467.1	protein_coding	Scaffold2330	87833	88282	seed storage albumin 3
CSS052834	0.248979	11.9587	2.03665	22.4655	27.6228	28.8618	0.128604	-2.95899	0.0114587	0.140504	down	CSS052834.1	protein_coding	Scaffold2655	1350760	1354641	TRAM, LAG1 and CLN8 (TLC) lipid-sensing domain containing protein
CSS021824	1.04567	17.4549	6.95355	48.6694	46.5733	45.3849	0.133231	-2.908	0.000626823	0.0825043	down	CSS021824.1	protein_coding	Scaffold273	1003067	1009484	GDSL-like Lipase/Acylhydrolase superfamily protein
CSS025833	3.21199	18.0575	6.25793	63.5913	57.783	56.7245	0.134279	-2.89669	0.00272005	0.0992329	down	CSS025833.1	protein_coding	Scaffold160	882190	888404	cinnamyl alcohol dehydrogenase 9
CSS040385	0.117729	16.6352	1.92205	29.3436	13.6511	43.8268	0.134804	-2.89106	0.0420353	0.230802	down	CSS040385.1	protein_coding	Scaffold839	249457	249759	Bifunctional inhibitor/lipid-transfer protein/seed storage 2S albumin superfamily protein
CSS018940	0.356718	3.73582	1.39518	16.3445	11.4335	24.7246	0.137002	-2.86773	0.00723272	0.123892	down	CSS018940.1	protein_coding	Scaffold2181	592838	593599	Plant invertase/pectin methylesterase inhibitor superfamily
CSS003625	1.19823	15.7096	4.36618	38.8146	31.154	49.8589	0.138735	-2.8496	0.00789089	0.12597	down	CSS003625.1	protein_coding	Scaffold404	583334	592815	fatty acid amide hydrolase
CSS004880	2.07516	49.2519	15.8149	90.7318	84.9575	99.0159	0.139918	-2.83735	0.00280382	0.0996287	down	CSS004880.1	protein_coding	Scaffold418	157094	160172	glycerol-3-phosphate acyltransferase 6
CSS043915	0.826302	3.43582	1.00263	12.6146	15.6721	22.0561	0.143662	-2.79925	0.00734644	0.124474	down	CSS043915.1	protein_coding	Scaffold6597	350838	352198	Gibberellin-regulated family protein
CSS016110	0	1.18054	0	9.3593	3.7495	12.9347	0.14511	-2.78478	0.0211433	0.174028	down	CSS016110.1	protein_coding	Scaffold393	820287	826317	Pectin lyase-like superfamily protein
CSS007939	0.57472	0.396435	0.786721	9.23167	8.84022	11.5067	0.146393	-2.77208	0.000475677	0.0813376	down	CSS007939.1	protein_coding	Scaffold1133	224060	227763	CCT motif family protein
CSS022198	0.305276	0.460956	1.15166	8.18113	6.93691	16.4888	0.147116	-2.76498	0.00981525	0.133664	down	CSS022198.1	protein_coding	Scaffold1881	1009810	1017752	HXXXD-type acyl-transferase family protein
CSS027721	0	0.146942	3.55063	12.4051	8.96114	10.306	0.149142	-2.74524	0.0369793	0.218491	down	CSS027721.1	protein_coding	Scaffold7100	489214	490691	homolog of carrot EP3-3 chitinase
CSS029454	0	1.05761	0.327656	10.3781	4.36383	11.4561	0.150903	-2.72831	0.0100107	0.134123	down	CSS029454.1	protein_coding	Scaffold10492	52143	54013	Integrase-type DNA-binding superfamily protein
CSS035760	0.808715	0.848974	1.12403	13.8132	11.5465	9.67124	0.152609	-2.71209	0.000536606	0.0813402	down	CSS035760.1	protein_coding	Scaffold2093	196145	197038	PRA1 (Prenylated rab acceptor) family protein
CSS050939	5.51252	60.2456	22.2742	142.524	110.19	134.193	0.154836	-2.69119	0.00212328	0.0972469	down	CSS050939.1	protein_coding	Scaffold1219	1424980	1426611	cytochrome P450, family 86, subfamily A, polypeptide 8
CSS026266	1.4892	14.968	3.40739	37.9823	29.6226	33.3548	0.156261	-2.67797	0.0094161	0.131223	down	CSS026266.1	protein_coding	Scaffold4319	377222	380190	DNA glycosylase superfamily protein
CSS034814	4.89129	5.79402	4.33001	40.0328	40.8476	30.7296	0.157209	-2.66924	0.000677954	0.0825043	down	CSS034814.1	protein_coding	Scaffold9064	502275	504697	maternal effect embryo arrest 14
CSS042044	5.52924	11.7042	9.20806	90.3762	57.2215	37.5117	0.157655	-2.66515	0.0053968	0.115075	down	CSS042044.1	protein_coding	Scaffold12568	573983	574525	dormancy-associated protein-like 1
CSS047023	10.2583	44.8597	28.8505	165.194	111.519	186.753	0.158622	-2.65633	0.00270401	0.0992329	down	CSS047023.1	protein_coding	Scaffold1556	880287	881795	cytochrome P450, family 96, subfamily A, polypeptide 10
CSS037047	0.520679	25.1789	4.07065	34.7483	22.2338	49.2711	0.159496	-2.64841	0.0297622	0.200143	down	CSS037047.1	protein_coding	Scaffold41	1185788	1187101	basic helix-loop-helix (bHLH) DNA-binding family protein
CSS002778	0	4.47194	0.543412	15.4855	6.71521	13.6735	0.159871	-2.64502	0.020443	0.172241	down	CSS002778.1	protein_coding	Scaffold497	1681504	1686812	myb domain protein 16
CSS039713	1.31526	8.82235	3.05292	30.714	18.6194	31.7355	0.160542	-2.63897	0.00702233	0.123154	down	CSS039713.1	protein_coding	Scaffold251	2211149	2212309	unknown protein; BEST Arabidopsis thaliana protein match is: unknown protein (TAIR:AT1G22250.1); Has 66 Blast hits to 66 proteins in 11 species: Archae - 0; Bacteria - 0; Metazoa - 0; Fungi - 0; Plants - 66; Viruses - 0; Other Eukaryotes - 0 (source: NCBI BLink).
CSS011329	0	0	0.138877	6.2681	1.69104	12.4292	0.163142	-2.6158	0.0445124	0.2358	down	CSS011329.1	protein_coding	Scaffold2005	143808	145142	hydroxycinnamoyl-CoA shikimate/quinate hydroxycinnamoyl transferase
CSS033467	0.231794	2.99162	1.00832	16.2866	5.70231	17.1856	0.163272	-2.61465	0.0203926	0.172241	down	CSS033467.1	protein_coding	Scaffold3232	123369	124751	UDP-Glycosyltransferase superfamily protein
CSS029279	0	2.76415	0.271449	13.972	4.35457	11.4932	0.164064	-2.60767	0.0278711	0.195906	down	CSS029279.1	protein_coding	Scaffold1979	50029	64104	anthranilate synthase alpha subunit 1
CSS011880	0	0.788128	0.321989	8.42958	2.58661	13.6847	0.166301	-2.58813	0.0351981	0.214681	down	CSS011880.1	protein_coding	Scaffold492	585857	588362	Heavy metal transport/detoxification superfamily protein
CSS021055	6.26133	28.7825	13.7583	94.9764	69.1946	88.7112	0.16891	-2.56568	0.00179622	0.0959831	down	CSS021055.1	protein_coding	Scaffold338	1295146	1298273	Uncharacterised protein family (UPF0497)
CSS028205	0	0.285798	0	13.2224	2.38973	3.97466	0.173599	-2.52617	0.0374425	0.219261	down	CSS028205.1	protein_coding	Scaffold31648	2835	4528	S-adenosyl-L-methionine-dependent methyltransferases superfamily protein
CSS008632	0.860819	17.5669	4.17492	24.4646	30.8328	34.0868	0.176048	-2.50596	0.0137006	0.150254	down	CSS008632.1	protein_coding	Scaffold1916	229130	230557	AMP-dependent synthetase and ligase family protein
CSS003106	0.058891	4.11358	1.22555	12.1261	8.2143	15.4842	0.176281	-2.50405	0.00820611	0.127447	down	CSS003106.1	protein_coding	Scaffold2753	982669	984632	Integrase-type DNA-binding superfamily protein
CSS025601	0	0	1.68441	6.94967	3.93621	10.5736	0.179713	-2.47623	0.0347966	0.214159	down	CSS025601.1	protein_coding	Scaffold861	360150	361168	high mobility group A
CSS017232	0	0.220251	0	4.8045	3.21222	7.17383	0.182286	-2.45573	0.00514698	0.114637	down	CSS017232.1	protein_coding	Scaffold3180	539604	549945	unknown protein; FUNCTIONS IN: molecular_function unknown; INVOLVED IN: biological_process unknown; LOCATED IN: cellular_component unknown; EXPRESSED IN: 20 plant structures; EXPRESSED DURING: 13 growth stages; BEST Arabidopsis thaliana protein match is: unknown protein (TAIR:AT3G02500.1); Has 30201 Blast hits to 17322 proteins in 780 species: Archae - 12; Bacteria - 1396; Metazoa - 17338; Fungi …
CSS012826	1.11934	2.40965	3.03955	17.6393	12.5051	17.1786	0.183022	-2.44991	0.00176186	0.0957782	down	CSS012826.1	protein_coding	Scaffold5	874875	875372	BEST Arabidopsis thaliana protein match is: C2H2-like zinc finger protein (TAIR:AT2G01940.3); Has 78 Blast hits to 78 proteins in 11 species: Archae - 0; Bacteria - 0; Metazoa - 0; Fungi - 0; Plants - 78; Viruses - 0; Other Eukaryotes - 0 (source: NCBI BLink).
CSS027286	3.77563	10.7274	9.8686	57.356	49.7414	30.0859	0.183299	-2.44773	0.00280243	0.0996287	down	CSS027286.1	protein_coding	Scaffold2803	560837	564620	Dormancy/auxin associated family protein
CSS037377	0	0.813938	0	8.01859	2.65376	7.34819	0.185429	-2.43106	0.0197532	0.170457	down	CSS037377.1	protein_coding	Scaffold238	1045746	1051293	unknown protein; FUNCTIONS IN: molecular_function unknown; INVOLVED IN: biological_process unknown; LOCATED IN: cellular_component unknown; EXPRESSED IN: 20 plant structures; EXPRESSED DURING: 13 growth stages; BEST Arabidopsis thaliana protein match is: unknown protein (TAIR:AT3G02500.1); Has 30201 Blast hits to 17322 proteins in 780 species: Archae - 12; Bacteria - 1396; Metazoa - 17338; Fungi …
CSS048014	2.52895	2.08978	1.40954	12.73	18.6585	13.7384	0.188639	-2.4063	0.00195969	0.0971057	down	CSS048014.1	protein_coding	Scaffold51	536043	537619	CCT motif family protein
CSS035425	0.742826	2.73573	1.08174	17.1864	6.96129	12.2068	0.189019	-2.4034	0.0116183	0.141052	down	CSS035425.1	protein_coding	Scaffold6164	827089	830120	O-Glycosyl hydrolases family 17 protein
CSS028346	1.17188	3.79497	3.34401	17.8238	12.4837	23.0957	0.191286	-2.3862	0.00448287	0.111403	down	CSS028346.1	protein_coding	Scaffold2490	78655	80232	GRAS family transcription factor family protein
CSS041700	0.893803	1.77863	1.80421	15.9948	7.13396	13.291	0.193452	-2.36995	0.00748524	0.124856	down	CSS041700.1	protein_coding	Scaffold171	663037	664398	Eukaryotic aspartyl protease family protein
CSS025381	0.572149	3.12816	0.597168	12.8171	8.60355	8.87314	0.195621	-2.35387	0.0101718	0.134976	down	CSS025381.1	protein_coding	Scaffold871	728331	729281	Homeodomain-like superfamily protein
CSS002150	0	5.91894	0.413225	9.43296	7.8226	11.5922	0.196284	-2.34898	0.0343842	0.213214	down	CSS002150.1	protein_coding	Scaffold3023	507779	508986	unknown protein; FUNCTIONS IN: molecular_function unknown; INVOLVED IN: biological_process unknown; LOCATED IN: endomembrane system; EXPRESSED IN: 21 plant structures; EXPRESSED DURING: 13 growth stages; Has 14 Blast hits to 14 proteins in 4 species: Archae - 0; Bacteria - 0; Metazoa - 0; Fungi - 0; Plants - 14; Viruses - 0; Other Eukaryotes - 0 (source: NCBI BLink).
CSS012598	0.150108	0.431845	0.116856	6.05957	3.07882	7.33798	0.196453	-2.34774	0.00828193	0.127792	down	CSS012598.1	protein_coding	Scaffold2019	598908	599189	mini zinc finger 1
CSS025940	0.196253	2.41823	0.62492	6.53329	9.28059	9.4764	0.197615	-2.33923	0.00677485	0.121764	down	CSS025940.1	protein_coding	Scaffold769	1959192	1959500	SAUR-like auxin-responsive protein family
CSS023349	36.7502	26.7686	31.7016	243.024	95.8983	189.29	0.197831	-2.33766	0.0155457	0.157079	down	CSS023349.1	protein_coding	Scaffold15430	233277	242250	plant natriuretic peptide A
CSS009319	0.336879	3.18387	0.848963	18.5414	5.28748	8.67966	0.200528	-2.31813	0.0276398	0.195627	down	CSS009319.1	protein_coding	Scaffold448	686881	688227	GATA transcription factor 2
CSS017088	1.43568	6.04294	3.50467	15.0616	35.0277	14.0082	0.202479	-2.30416	0.0178754	0.164599	down	CSS017088.1	protein_coding	Scaffold1910	2755324	2759501	NAD(P)-binding Rossmann-fold superfamily protein
CSS044217	3.61711	7.42017	3.20569	29.3173	14.4142	39.8158	0.20273	-2.30237	0.0268748	0.193385	down	CSS044217.1	protein_coding	Scaffold258	214093	217489	expansin A4
CSS015424	2.51932	13.6408	5.23873	47.4862	17.2801	38.5014	0.203114	-2.29964	0.0241084	0.183774	down	CSS015424.1	protein_coding	Scaffold219	1728336	1732461	glycosyl hydrolase 9B13
CSS011187	7.13581	15.51	11.3577	50.0642	47.9979	69.7674	0.207795	-2.26677	0.00244029	0.0991906	down	CSS011187.1	protein_coding	Scaffold3495	680745	683749	protochlorophyllide oxidoreductase A
CSS024071	7.60509	0	0	8.85325	9.58497	9.34505	0.210825	-2.24588	0.00604035	0.117492	down	CSS024071.1	protein_coding	Scaffold4096	930956	938541	lactoylglutathione lyase family protein / glyoxalase I family protein
CSS032092	2.88963	45.6303	12.9562	46.0423	75.6477	61.4535	0.212601	-2.23378	0.0184806	0.165653	down	CSS032092.1	protein_coding	Scaffold980	116895	119725	expansin A8
CSS028048	6.36242	33.9048	16.4794	92.8161	54.1831	77.3029	0.215359	-2.21518	0.00433638	0.110531	down	CSS028048.1	protein_coding	Scaffold4128	307757	314283	beta-D-xylosidase 4
CSS000894	13.5776	216.554	55.0586	327.771	135.185	333.03	0.21536	-2.21518	0.0379333	0.220801	down	CSS000894.1	protein_coding	Scaffold2935	1113060	1114394	Eukaryotic aspartyl protease family protein
CSS034977	0.335735	6.30025	1.98976	18.975	6.41374	16.5239	0.21588	-2.2117	0.0291958	0.198795	down	CSS034977.1	protein_coding	Scaffold482	2578483	2578788	-
CSS032804	3.47849	0	2.03759	11.0963	10.8921	8.86724	0.218636	-2.1934	0.0150663	0.155118	down	CSS032804.1	protein_coding	Scaffold7690	266362	275907	serine carboxypeptidase-like 33
CSS042987	0.557096	2.8906	0.794725	10.0982	6.84359	10.257	0.219184	-2.18978	0.00838557	0.128068	down	CSS042987.1	protein_coding	Scaffold1823	271308	272711	UDP-Glycosyltransferase superfamily protein
CSS012630	0.906537	4.07229	3.05359	16.7709	11.7092	14.3321	0.219356	-2.18866	0.000543132	0.0813402	down	CSS012630.1	protein_coding	Scaffold3810	492364	494987	cinnamyl alcohol dehydrogenase 9
CSS036781	0	1.32016	0	5.17038	5.08591	4.58268	0.219465	-2.18794	0.00743189	0.124574	down	CSS036781.1	protein_coding	Scaffold4138	1715826	1726645	dicer-like 3
CSS034823	3.04026	6.82212	4.76598	44.8508	20.5141	15.2788	0.220789	-2.17926	0.0192775	0.168915	down	CSS034823.1	protein_coding	Scaffold9064	592999	594901	methyl esterase 3
CSS038434	0.156139	1.85651	0.609106	9.67073	2.95315	9.34922	0.225715	-2.14743	0.0326184	0.208099	down	CSS038434.1	protein_coding	Scaffold1850	191715	192209	phy rapidly regulated 2
CSS011736	7.23611	8.33851	11.307	54.702	38.6432	35.5485	0.225742	-2.14725	0.0036118	0.106639	down	CSS011736.1	protein_coding	Scaffold1335	418719	419120	sigma factor binding protein 1
CSS008791	0.139355	2.36915	0	5.16218	5.84696	6.47977	0.225921	-2.14611	0.0263683	0.19157	down	CSS008791.1	protein_coding	Scaffold10805	406594	414129	TRICHOME BIREFRINGENCE-LIKE 41
CSS002115	7.72305	23.1076	13.4061	63.8533	55.5864	65.8904	0.226148	-2.14466	0.00121741	0.0921022	down	CSS002115.1	protein_coding	Scaffold692	227239	231187	sugar transporter 1
CSS022008	5.77052	16.3143	5.46579	48.7306	28.0902	41.2988	0.227449	-2.13639	0.0200312	0.17125	down	CSS022008.1	protein_coding	Scaffold3619	1465013	1468368	Lipase/lipooxygenase, PLAT/LH2 family protein
CSS020150	0	2.31574	0.07342	10.5959	4.7082	3.2345	0.227512	-2.13599	0.0400597	0.225942	down	CSS020150.1	protein_coding	Scaffold5449	96739	98951	Protein of unknown function (DUF506)
CSS001583	0.888691	12.0144	10.3567	15.963	35.6205	31.8563	0.228666	-2.12869	0.0317566	0.205288	down	CSS001583.1	protein_coding	Scaffold2863	972384	972881	-
CSS050804	0.093515	0.835126	0.190881	3.70382	5.68313	5.10541	0.229719	-2.12206	0.00368083	0.107378	down	CSS050804.1	protein_coding	Scaffold1856	1672106	1672489	-
CSS001463	9.4017	30.6203	15.6821	98.9181	52.3818	75.6427	0.231969	-2.108	0.00797426	0.126529	down	CSS001463.1	protein_coding	Scaffold4050	766598	767614	Lipase/lipooxygenase, PLAT/LH2 family protein
CSS003391	1.20064	8.55187	6.29359	14.0467	40.218	16.4115	0.234099	-2.09481	0.0335754	0.21066	down	CSS003391.1	protein_coding	Scaffold2233	123109	130084	Plant invertase/pectin methylesterase inhibitor superfamily
CSS017418	4.60504	17.3143	11.1439	48.3812	29.7614	56.0402	0.236894	-2.07769	0.00846099	0.128249	down	CSS017418.1	protein_coding	Scaffold3472	947909	949171	FASCICLIN-like arabinogalactan protein 8
CSS037757	0.112393	0.287824	0.072777	4.55051	3.19528	3.87264	0.237693	-2.07283	0.000852937	0.0864248	down	CSS037757.1	protein_coding	Scaffold6659	173591	174229	germin 3
CSS049251	0.482747	1.90884	0.737058	8.73846	4.81447	8.41745	0.238077	-2.0705	0.00818805	0.127447	down	CSS049251.1	protein_coding	Scaffold2142	896313	897347	TEOSINTE BRANCHED, cycloidea and PCF (TCP) 14
CSS026066	16.1349	51.904	31.8984	127.18	99.3937	157.072	0.238899	-2.06553	0.0048729	0.113206	down	CSS026066.1	protein_coding	Scaffold1341	1320929	1324979	Peroxidase superfamily protein
CSS016867	2.77554	10.1934	4.07165	22.611	19.1886	29.7026	0.239635	-2.06109	0.0113146	0.140263	down	CSS016867.1	protein_coding	Scaffold1583	153388	153831	unknown protein; BEST Arabidopsis thaliana protein match is: unknown protein (TAIR:AT3G62650.1); Has 35333 Blast hits to 34131 proteins in 2444 species: Archae - 798; Bacteria - 22429; Metazoa - 974; Fungi - 991; Plants - 531; Viruses - 0; Other Eukaryotes - 9610 (source: NCBI BLink).
CSS046791	1.02732	6.24934	2.55404	11.1299	12.581	20.35	0.239739	-2.06046	0.0158896	0.157437	down	CSS046791.1	protein_coding	Scaffold2802	113568	113939	-
CSS018482	0	0	1.04413	3.15726	7.42254	3.01073	0.242979	-2.0411	0.0349811	0.214386	down	CSS018482.1	protein_coding	Scaffold2379	780354	801222	long-chain acyl-CoA synthetase 2
CSS024985	0.534262	4.72093	3.8082	17.0114	10.2248	12.0125	0.244097	-2.03447	0.00178221	0.0959831	down	CSS024985.1	protein_coding	Scaffold6794	494911	495129	BEST Arabidopsis thaliana protein match is: Galactosyltransferase family protein (TAIR:AT4G21060.1); Has 30 Blast hits to 30 proteins in 8 species: Archae - 0; Bacteria - 0; Metazoa - 0; Fungi - 0; Plants - 30; Viruses - 0; Other Eukaryotes - 0 (source: NCBI BLink).
CSS025864	0	0.355364	0.080249	3.78392	2.45881	4.92649	0.244895	-2.02976	0.00532351	0.114706	down	CSS025864.1	protein_coding	Scaffold2437	139317	142197	xyloglucan endotransglucosylase/hydrolase 32
CSS020404	4.46555	41.2128	10.9862	60.2854	39.558	63.7604	0.247418	-2.01498	0.0252298	0.188207	down	CSS020404.1	protein_coding	Scaffold118	446196	459907	Major facilitator superfamily protein
CSS014498	0.865866	9.13458	2.88235	13.7776	10.8394	23.7779	0.248235	-2.01022	0.0307086	0.202458	down	CSS014498.1	protein_coding	Scaffold1379	152095	154663	Pollen Ole e 1 allergen and extensin family protein
CSS044294	1.7067	4.79315	2.53566	20.3606	6.71976	19.8133	0.248788	-2.00701	0.0401103	0.22596	down	CSS044294.1	protein_coding	Scaffold3322	454244	454843	Plant invertase/pectin methylesterase inhibitor superfamily protein
CSS051650	5.62259	15.355	11.2536	64.6156	25.8349	43.7276	0.250813	-1.99531	0.0157856	0.157233	down	CSS051650.1	protein_coding	Scaffold1067	1610381	1611775	Eukaryotic aspartyl protease family protein
CSS052074	10.0341	251.724	73.4268	177.81	346.026	169.327	0.251759	-1.98989	0.028828	0.197869	down	CSS052074.1	protein_coding	Scaffold372	1853887	1856348	Pectate lyase family protein
CSS039052	1.82648	43.6414	12.9799	39.9007	36.0925	59.7131	0.252123	-1.9878	0.02412	0.183774	down	CSS039052.1	protein_coding	Scaffold912	236707	239886	expansin A15
CSS021237	23.2808	59.7365	39.6759	166.446	110.248	186.01	0.253158	-1.98189	0.00641412	0.120032	down	CSS021237.1	protein_coding	Scaffold271	1608951	1614858	glycosylphosphatidylinositol-anchored lipid protein transfer 1
CSS050505	0.304499	2.26001	1.36008	6.78777	6.58909	8.53875	0.255962	-1.966	0.00159311	0.0935934	down	CSS050505.1	protein_coding	Scaffold2727	594065	596511	delta tonoplast integral protein
CSS038582	2.12463	0	0	4.93533	6.12566	3.75793	0.256509	-1.96292	0.00655062	0.120215	down	CSS038582.1	protein_coding	Scaffold754	1594784	1602163	Tic22-like family protein
CSS014863	0.779412	8.77131	3.90797	12.7395	16.0027	18.1191	0.257763	-1.95588	0.00782675	0.12597	down	CSS014863.1	protein_coding	Scaffold434	242716	243504	FASCICLIN-like arabinoogalactan 7
CSS008209	0.025233	1.71101	1.22913	7.08279	4.68778	6.2447	0.258866	-1.94972	0.00119075	0.0920461	down	CSS008209.1	protein_coding	Scaffold3031	238775	239773	unknown protein; Has 283 Blast hits to 154 proteins in 44 species: Archae - 0; Bacteria - 2; Metazoa - 24; Fungi - 12; Plants - 48; Viruses - 0; Other Eukaryotes - 197 (source: NCBI BLink).
CSS018736	1.26073	1.21405	1.39059	11.2141	8.47689	4.83318	0.260119	-1.94275	0.0124802	0.14429	down	CSS018736.1	protein_coding	Scaffold3434	339949	349593	white-brown complex homolog protein 11
CSS001270	0.323312	1.77538	1.08723	8.02232	3.02815	10.3653	0.260536	-1.94045	0.0358981	0.216291	down	CSS001270.1	protein_coding	Scaffold1708	1222071	1225902	Pathogenesis-related thaumatin superfamily protein
CSS017665	2.85471	14.6634	6.96825	42.0848	26.9818	19.2615	0.261418	-1.93557	0.00900378	0.129933	down	CSS017665.1	protein_coding	Scaffold3508	687362	687607	-
CSS008602	1.46934	6.44736	3.67484	21.297	10.4889	16.4139	0.26144	-1.93545	0.00837168	0.128068	down	CSS008602.1	protein_coding	Scaffold878	105723	107066	Fatty acid/sphingolipid desaturase
CSS030347	3.2013	10.3762	7.36516	33.9316	18.4297	29.6873	0.261603	-1.93455	0.00645348	0.120032	down	CSS030347.1	protein_coding	Scaffold822	325287	329504	BCL-2-associated athanogene 7
CSS003955	0.307585	1.50684	0.999618	7.80771	3.22741	8.26343	0.262948	-1.92715	0.0199193	0.170697	down	CSS003955.1	protein_coding	Scaffold309	729399	730700	HXXXD-type acyl-transferase family protein
CSS043807	0.656981	5.17795	2.20037	14.4377	6.31662	13.5661	0.263406	-1.92464	0.0207961	0.1732	down	CSS043807.1	protein_coding	Scaffold4384	154201	156979	Duplicated homeodomain-like superfamily protein
CSS043449	0	0.155969	0.645749	4.07079	3.09318	3.87854	0.264175	-1.92044	0.0037746	0.108222	down	CSS043449.1	protein_coding	Scaffold1182	914410	915761	Cyclin D6;1
CSS031337	0.632142	4.46875	0.526272	9.64067	6.60267	7.35385	0.266251	-1.90914	0.037298	0.21911	down	CSS031337.1	protein_coding	Scaffold1824	501078	514806	GDSL-like Lipase/Acylhydrolase superfamily protein
CSS008762	4.51612	6.03917	4.24127	20.7545	23.8739	18.459	0.267225	-1.90387	0.00150826	0.0935934	down	CSS008762.1	protein_coding	Scaffold3635	659294	660804	Plant protein 1589 of unknown function
CSS026954	0.427777	16.234	6.23558	14.5006	27.2265	16.636	0.26939	-1.89223	0.0193824	0.169481	down	CSS026954.1	protein_coding	Scaffold3245	1002822	1004287	AUX/IAA transcriptional regulator family protein
CSS029761	5.90937	19.1721	13.2674	45.8033	35.8074	53.7425	0.269755	-1.89028	0.00368939	0.107389	down	CSS029761.1	protein_coding	Scaffold5376	13896	16171	gamma tonoplast intrinsic protein
CSS027357	1.96935	4.31476	3.38938	16.015	11.3789	14.7508	0.271675	-1.88005	0.00115208	0.0909759	down	CSS027357.1	protein_coding	Scaffold1170	2017072	2018373	Calcium-dependent lipid-binding (CaLB domain) family protein
CSS029173	7.14779	21.5692	19.1846	72.4948	32.5272	66.4749	0.274583	-1.86469	0.020259	0.171781	down	CSS029173.1	protein_coding	Scaffold5684	113778	119416	heat shock cognate protein 70-1
CSS017044	0.510626	0	0.670818	4.50054	2.92183	4.68183	0.27591	-1.85773	0.00815801	0.127447	down	CSS017044.1	protein_coding	Scaffold1910	109429	118141	Protein kinase superfamily protein
CSS039525	0.35276	0.448228	0.60223	4.98618	4.08242	3.86106	0.276017	-1.85717	0.000530481	0.0813402	down	CSS039525.1	protein_coding	Scaffold4993	182632	184531	NAD(P)-binding Rossmann-fold superfamily protein
CSS022767	1.76539	5.22043	0.870439	9.09406	12.4752	9.75925	0.27697	-1.8522	0.0447802	0.236371	down	CSS022767.1	protein_coding	Scaffold16639	149167	149523	Protein of unknown function (DUF1677)
CSS026439	0.370479	3.07482	2.45477	9.68495	7.20116	8.55426	0.277155	-1.85123	0.0006611	0.0825043	down	CSS026439.1	protein_coding	Scaffold3462	600025	601942	HXXXD-type acyl-transferase family protein
CSS021000	4.00201	11.9224	14.3762	64.8813	31.6781	18.8645	0.277312	-1.85042	0.0425916	0.231823	down	CSS021000.1	protein_coding	Scaffold1387	861819	862127	Thioredoxin superfamily protein
CSS047176	0.711359	0.578616	0.831354	5.29201	9.10517	2.63936	0.277427	-1.84982	0.0337603	0.211026	down	CSS047176.1	protein_coding	Scaffold1667	943211	945801	DNAJ heat shock N-terminal domain-containing protein
CSS036459	8.99458	14.036	12.6528	43.6294	50.845	39.1025	0.277958	-1.84706	0.000573864	0.0813402	down	CSS036459.1	protein_coding	Scaffold308	1205253	1207737	Chaperone DnaJ-domain superfamily protein
CSS006976	6.89364	9.71817	6.40579	32.0751	29.3763	27.5479	0.278021	-1.84674	0.00154896	0.0935934	down	CSS006976.1	protein_coding	Scaffold2185	732889	733542	unknown protein; FUNCTIONS IN: molecular_function unknown; INVOLVED IN: biological_process unknown; LOCATED IN: chloroplast, chloroplast stroma; EXPRESSED IN: 22 plant structures; EXPRESSED DURING: 13 growth stages; Has 26 Blast hits to 26 proteins in 9 species: Archae - 0; Bacteria - 0; Metazoa - 0; Fungi - 0; Plants - 26; Viruses - 0; Other Eukaryotes - 0 (source: NCBI BLink).
CSS048588	0	0.477193	0.158989	3.05959	3.16455	3.60058	0.278126	-1.84619	0.000529495	0.0813402	down	CSS048588.1	protein_coding	Scaffold2268	2438572	2439156	Late embryogenesis abundant (LEA) hydroxyproline-rich glycoprotein family
CSS016095	1.55486	3.77636	2.37558	13.6606	6.80429	14.9648	0.278837	-1.8425	0.0181587	0.16549	down	CSS016095.1	protein_coding	Scaffold674	680003	680578	Disease resistance-responsive (dirigent-like protein) family protein
CSS026523	0.580963	0.475721	1.17954	7.71671	2.45713	6.71815	0.279125	-1.84102	0.0387514	0.222467	down	CSS026523.1	protein_coding	Scaffold1514	2186200	2186646	Oleosin family protein
CSS001127	0.34401	0.721665	0.98027	5.87536	3.05505	6.3939	0.279166	-1.8408	0.0117845	0.141689	down	CSS001127.1	protein_coding	Scaffold1761	532799	535190	unknown protein; FUNCTIONS IN: molecular_function unknown; INVOLVED IN: biological_process unknown; LOCATED IN: chloroplast; EXPRESSED IN: 21 plant structures; EXPRESSED DURING: 13 growth stages; BEST Arabidopsis thaliana protein match is: unknown protein (TAIR:AT1G12330.1); Has 1807 Blast hits to 1807 proteins in 277 species: Archae - 0; Bacteria - 0; Metazoa - 736; Fungi - 347; Plants - 385; Vi…
CSS043896	0.379974	1.54627	1.51566	7.50008	4.56932	7.04559	0.280857	-1.83209	0.00404359	0.109881	down	CSS043896.1	protein_coding	Scaffold1827	219590	221128	RING/U-box superfamily protein
CSS034333	0.212563	3.29451	2.10944	10.9121	4.15436	9.86916	0.280996	-1.83138	0.0240684	0.183774	down	CSS034333.1	protein_coding	Scaffold426	4366619	4367023	unknown protein; Has 18 Blast hits to 18 proteins in 5 species: Archae - 0; Bacteria - 0; Metazoa - 0; Fungi - 0; Plants - 18; Viruses - 0; Other Eukaryotes - 0 (source: NCBI BLink).
CSS008572	0.11544	0.474128	0.244578	2.47108	4.24987	3.91547	0.282465	-1.82386	0.00437006	0.110928	down	CSS008572.1	protein_coding	Scaffold3128	647930	648136	Mitochondrial transcription termination factor family protein
CSS000725	0	0.535243	0	2.73426	2.56743	3.99259	0.282796	-1.82217	0.00579008	0.11554	down	CSS000725.1	protein_coding	Scaffold2932	528240	530276	Abscisic acid-responsive (TB2/DP1, HVA22) family protein
CSS008696	2.02936	1.95299	1.38498	6.0603	9.26627	12.0173	0.283939	-1.81635	0.00995816	0.134071	down	CSS008696.1	protein_coding	Scaffold91	1317096	1317602	unknown protein; Has 21 Blast hits to 21 proteins in 8 species: Archae - 0; Bacteria - 0; Metazoa - 0; Fungi - 0; Plants - 21; Viruses - 0; Other Eukaryotes - 0 (source: NCBI BLink).
CSS021155	0.193563	0	1.04754	5.87287	2.74077	3.08036	0.284907	-1.81144	0.0318996	0.205591	down	CSS021155.1	protein_coding	Scaffold712	1790986	1793878	atypical CYS HIS rich thioredoxin 5
CSS038756	0.736406	5.37587	2.30763	11.1633	7.04279	13.795	0.285653	-1.80766	0.0165518	0.159949	down	CSS038756.1	protein_coding	Scaffold423	842743	844871	Pyruvate kinase family protein
CSS018835	4.72064	16.4981	6.30175	33.0824	24.0066	33.2086	0.286368	-1.80406	0.0156899	0.157233	down	CSS018835.1	protein_coding	Scaffold3392	140739	144583	phosphatidic acid phosphatase-related / PAP2-related
CSS051092	1.44144	14.6724	6.21726	18.7817	22.5991	20.8757	0.28826	-1.79456	0.00567515	0.115075	down	CSS051092.1	protein_coding	Scaffold1140	469763	472384	Eukaryotic aspartyl protease family protein
CSS029300	4.8694	18.0839	9.12954	38.038	27.797	37.478	0.289773	-1.787	0.00549779	0.115075	down	CSS029300.1	protein_coding	Scaffold8336	56629	57190	unknown protein; LOCATED IN: endomembrane system; EXPRESSED IN: 22 plant structures; EXPRESSED DURING: 13 growth stages; BEST Arabidopsis thaliana protein match is: unknown protein (TAIR:AT5G01015.1); Has 90 Blast hits to 90 proteins in 15 species: Archae - 0; Bacteria - 0; Metazoa - 0; Fungi - 0; Plants - 90; Viruses - 0; Other Eukaryotes - 0 (source: NCBI BLink).
CSS034478	4.74139	0	0	4.89584	6.03895	5.37753	0.291379	-1.77903	0.0064706	0.120032	down	CSS034478.1	protein_coding	Scaffold190	708205	714510	Ribosomal protein L34e superfamily protein
CSS026481	0.573793	4.9398	1.73006	10.874	6.20469	10.0683	0.29155	-1.77818	0.0143435	0.152746	down	CSS026481.1	protein_coding	Scaffold745	756813	775430	GDSL-like Lipase/Acylhydrolase superfamily protein
CSS025120	2.48336	14.3179	6.79298	29.8801	17.7625	25.1313	0.291979	-1.77606	0.00736781	0.124474	down	CSS025120.1	protein_coding	Scaffold4306	530216	534170	serine carboxypeptidase-like 45
CSS053025	0.518765	3.89549	1.44384	13.4818	5.10438	6.56229	0.292804	-1.77199	0.0260522	0.190475	down	CSS053025.1	protein_coding	Scaffold3154	787965	790474	low-molecular-weight cysteine-rich 69
CSS000042	3.64467	33.7484	9.61413	39.9758	27.725	49.7557	0.293715	-1.76751	0.0370386	0.218624	down	CSS000042.1	protein_coding	Scaffold1466	1826102	1828382	arabinogalactan protein 20
CSS017250	0.070486	1.78857	1.38155	3.85982	5.11407	7.76782	0.294841	-1.76199	0.015599	0.157132	down	CSS017250.1	protein_coding	Scaffold8154	133184	134890	myb domain protein 61
CSS027413	17.3192	127.647	59.1325	246.819	115.619	162.407	0.297175	-1.75062	0.0129436	0.146457	down	CSS027413.1	protein_coding	Scaffold16544	76984	77469	Protein of unknown function, DUF538
CSS018177	0.163226	2.10105	0.421166	6.91062	2.5016	5.51048	0.299208	-1.74078	0.0372034	0.218769	down	CSS018177.1	protein_coding	Scaffold7198	103229	104200	Pathogenesis-related thaumatin superfamily protein
CSS034454	0.171501	0.939818	0.386354	4.24308	2.60614	5.00589	0.299738	-1.73823	0.00871413	0.129203	down	CSS034454.1	protein_coding	Scaffold15789	109198	114234	cinnamyl alcohol dehydrogenase 9
CSS004670	2.92083	8.67276	7.20481	18.6174	20.089	25.1241	0.300291	-1.73557	0.00353282	0.106256	down	CSS004670.1	protein_coding	Scaffold3797	216009	220245	beta-6 tubulin
CSS025737	0.850317	3.45261	2.10796	7.20653	11.272	7.64793	0.302831	-1.72342	0.00574445	0.115416	down	CSS025737.1	protein_coding	Scaffold985	3239053	3241437	plasma membrane intrinsic protein 1;4
CSS013991	1.73236	5.09888	3.38747	14.1073	10.7511	12.9249	0.303736	-1.71911	0.000949661	0.0869103	down	CSS013991.1	protein_coding	Scaffold3359	956752	958515	ARM repeat superfamily protein
CSS039853	0.228319	0.765997	0.628859	5.56333	2.30884	4.63898	0.303903	-1.71832	0.0147784	0.154282	down	CSS039853.1	protein_coding	Scaffold3679	324288	324788	phy rapidly regulated 2
CSS026341	0	0	0	3.03627	1.36166	2.72909	0.303997	-1.71787	0.00855894	0.128497	down	CSS026341.1	protein_coding	Scaffold5602	672748	678641	Putative endonuclease or glycosyl hydrolase
CSS002119	1.80934	4.83831	3.78658	14.0918	10.9758	13.5185	0.305207	-1.71214	0.00068866	0.0825043	down	CSS002119.1	protein_coding	Scaffold692	297790	299553	ARM repeat superfamily protein
CSS025397	1.61754	26.9746	7.52389	30.6487	18.6139	28.9968	0.306418	-1.70643	0.0257142	0.189688	down	CSS025397.1	protein_coding	Scaffold759	236933	239688	arabinogalactan protein 18
CSS005847	0	2.10991	0.28659	3.57925	3.57958	5.17922	0.307163	-1.70293	0.0220391	0.177189	down	CSS005847.1	protein_coding	Scaffold2547	29086	29983	early nodulin-like protein 8
CSS011791	3.51306	0	0	5.22509	5.17905	3.47791	0.308065	-1.69869	0.0162593	0.158741	down	CSS011791.1	protein_coding	Scaffold1271	2861174	2867504	Ribosomal RNA adenine dimethylase family protein
CSS047480	0.290659	1.99667	0.824188	3.58522	6.78854	5.41092	0.308461	-1.69684	0.0146385	0.15414	down	CSS047480.1	protein_coding	Scaffold8462	120980	121717	Integrase-type DNA-binding superfamily protein
CSS021938	1.13511	4.17034	3.30449	10.5037	7.63504	14.3304	0.308592	-1.69623	0.0116915	0.14113	down	CSS021938.1	protein_coding	Scaffold607	1005686	1006906	Eukaryotic aspartyl protease family protein
CSS034212	0.159506	1.48712	0.288772	4.95955	2.22363	5.20226	0.310255	-1.68847	0.0297215	0.200125	down	CSS034212.1	protein_coding	Scaffold565	626609	629516	Pathogenesis-related thaumatin superfamily protein
CSS001538	0.461455	4.01711	1.36927	5.57414	9.39592	6.89892	0.310322	-1.68816	0.0178575	0.164498	down	CSS001538.1	protein_coding	Scaffold4571	1073078	1076230	cyclin p4;1
CSS007583	1.58586	4.26368	2.55396	13.9372	7.31796	11.3976	0.310579	-1.68697	0.0105802	0.137212	down	CSS007583.1	protein_coding	Scaffold214	1813591	1819288	emp24/gp25L/p24 family/GOLD family protein
CSS011391	2.47582	7.4034	3.62408	14.7915	11.4062	20.7467	0.311181	-1.68417	0.0184948	0.165653	down	CSS011391.1	protein_coding	Scaffold4104	628150	628795	unknown protein; BEST Arabidopsis thaliana protein match is: unknown protein (TAIR:AT5G49170.1); Has 33 Blast hits to 33 proteins in 9 species: Archae - 0; Bacteria - 0; Metazoa - 0; Fungi - 0; Plants - 33; Viruses - 0; Other Eukaryotes - 0 (source: NCBI BLink).
CSS034076	2.44001	36.3165	12.0606	42.0935	28.5062	36.3644	0.311229	-1.68395	0.0109678	0.138759	down	CSS034076.1	protein_coding	Scaffold1026	859905	869908	Glucose-methanol-choline (GMC) oxidoreductase family protein
CSS042565	0.426557	2.0998	1.23879	7.42522	3.46803	7.16902	0.312641	-1.67742	0.0168772	0.161381	down	CSS042565.1	protein_coding	Scaffold7911	572691	573674	RING/U-box superfamily protein
CSS051875	0.878598	2.79503	2.45295	8.34694	5.4975	11.6389	0.312641	-1.67742	0.0165276	0.159865	down	CSS051875.1	protein_coding	Scaffold2214	1368612	1372493	Leucine-rich repeat protein kinase family protein
CSS036156	0.011412	1.04791	0.328507	4.02969	3.22842	2.99311	0.313979	-1.67126	0.00166446	0.0944354	down	CSS036156.1	protein_coding	Scaffold2311	487779	502631	pleiotropic drug resistance 4
CSS014579	5.6029	7.19798	7.52472	27.1411	16.5937	28.5789	0.314051	-1.67093	0.00946115	0.131389	down	CSS014579.1	protein_coding	Scaffold14513	36183	37190	P-loop containing nucleoside triphosphate hydrolases superfamily protein
CSS008830	27.0969	175.738	79.4738	364.436	128.481	238.012	0.314684	-1.66802	0.0409086	0.227985	down	CSS008830.1	protein_coding	Scaffold1399	988329	990171	xyloglucan endotransglucosylase/hydrolase 9
CSS015523	0.796485	7.11332	3.11288	11.0134	10.4121	11.6205	0.315544	-1.66409	0.00384553	0.108961	down	CSS015523.1	protein_coding	Scaffold117	1696774	1700856	UDP-glucosyl transferase 85A2
CSS014016	3.00058	0.400026	0.166068	5.19733	5.24723	4.79472	0.316114	-1.66148	0.0082635	0.127642	down	CSS014016.1	protein_coding	Scaffold3698	860757	869723	pseudo-response regulator 7
CSS005250	1.5598	0.056969	0.032015	2.6513	2.23925	7.032	0.316249	-1.66087	0.033728	0.211026	down	CSS005250.1	protein_coding	Scaffold2300	1152093	1154815	unknown protein; Has 35333 Blast hits to 34131 proteins in 2444 species: Archae - 798; Bacteria - 22429; Metazoa - 974; Fungi - 991; Plants - 531; Viruses - 0; Other Eukaryotes - 9610 (source: NCBI BLink).
CSS006326	3.99548	16.9559	9.36056	31.341	32.8275	23.6364	0.316258	-1.66083	0.00228397	0.0979442	down	CSS006326.1	protein_coding	Scaffold1618	737076	738807	dehydrin xero 1
CSS022233	2.19019	6.62872	5.10296	16.4397	12.9931	16.9293	0.317337	-1.65591	0.00140613	0.0935934	down	CSS022233.1	protein_coding	Scaffold22494	2	3456	Leucine-rich repeat protein kinase family protein
CSS016629	6.577	21.1967	11.6904	39.8722	40.7719	35.2946	0.31792	-1.65327	0.00205004	0.0972059	down	CSS016629.1	protein_coding	Scaffold1302	120490	123775	cryptochrome-interacting basic-helix-loop-helix 1
CSS003557	0.958622	1.02488	1.42337	3.6547	7.91312	6.188	0.318059	-1.65263	0.0162144	0.158598	down	CSS003557.1	protein_coding	Scaffold3447	181412	182056	zinc-finger protein 1
CSS015005	0.341314	1.16358	2.02403	4.07352	8.84117	4.21934	0.318469	-1.65077	0.0335473	0.21066	down	CSS015005.1	protein_coding	Scaffold2225	115149	115835	Plant protein of unknown function (DUF868)
CSS049994	20.1469	56.6933	30.3937	122.384	81.7491	107.724	0.318718	-1.64965	0.00803774	0.126726	down	CSS049994.1	protein_coding	Scaffold1344	133936	142081	Bifunctional inhibitor/lipid-transfer protein/seed storage 2S albumin superfamily protein
CSS033535	2.13826	6.66334	6.88772	17.8309	11.9022	21.4514	0.319285	-1.64708	0.0146528	0.15414	down	CSS033535.1	protein_coding	Scaffold245	1674841	1677726	Phospholipase A2 family protein
CSS014163	5.92042	50.7824	20.6856	72.7709	39.7857	67.9309	0.320097	-1.64342	0.0208157	0.173242	down	CSS014163.1	protein_coding	Scaffold1968	1251264	1256029	unknown protein; BEST Arabidopsis thaliana protein match is: unknown protein (TAIR:AT4G28100.1); Has 67 Blast hits to 66 proteins in 12 species: Archae - 0; Bacteria - 0; Metazoa - 0; Fungi - 0; Plants - 67; Viruses - 0; Other Eukaryotes - 0 (source: NCBI BLink).
CSS002901	0.089266	1.88954	0.157214	4.38683	2.69341	4.23757	0.321108	-1.63887	0.0279778	0.196124	down	CSS002901.1	protein_coding	Scaffold1591	1848519	1852489	tetratricopetide-repeat thioredoxin-like 3
CSS037048	0.843127	7.58485	3.35972	11.3539	9.71025	13.242	0.321213	-1.6384	0.00749954	0.124856	down	CSS037048.1	protein_coding	Scaffold41	1227313	1237023	ATP binding cassette subfamily B19
CSS031042	0.020411	2.12915	0.206504	4.24666	2.84409	4.4002	0.321369	-1.6377	0.0273257	0.194836	down	CSS031042.1	protein_coding	Scaffold3595	1820111	1821775	Ribosomal protein S7e family protein
CSS030719	1.36159	3.09658	4.27505	11.0103	10.0729	9.99647	0.321666	-1.63636	0.00439474	0.11134	down	CSS030719.1	protein_coding	Scaffold324	641248	649031	Protein of Unknown Function (DUF239)
CSS038731	35.604	64.9412	86.1301	206	191.969	148.887	0.321789	-1.63581	0.00783956	0.12597	down	CSS038731.1	protein_coding	Scaffold2423	1140831	1141956	CCR-like
CSS051971	0.166344	0.077881	0.153735	3.43533	1.31849	3.23752	0.322025	-1.63476	0.0185536	0.16592	down	CSS051971.1	protein_coding	Scaffold996	232353	237006	Squamosa promoter-binding protein-like (SBP domain) transcription factor family protein
CSS049572	0.310511	3.94825	1.53402	7.18721	6.88442	5.99113	0.322032	-1.63472	0.00290329	0.100158	down	CSS049572.1	protein_coding	Scaffold3611	1494195	1494773	unknown protein; Has 126 Blast hits to 112 proteins in 36 species: Archae - 0; Bacteria - 6; Metazoa - 14; Fungi - 3; Plants - 14; Viruses - 0; Other Eukaryotes - 89 (source: NCBI BLink).
CSS011460	4.58665	15.6415	10.649	29.7849	23.4774	38.9702	0.322244	-1.63378	0.0100163	0.134123	down	CSS011460.1	protein_coding	Scaffold3449	425093	428759	receptor-like kinase 1
CSS001609	35.4758	184.048	103.198	332.946	210.051	264.961	0.322545	-1.63243	0.00381797	0.1085	down	CSS001609.1	protein_coding	Scaffold858	470700	472860	Chalcone-flavanone isomerase family protein
CSS024751	0.768909	4.05111	1.7732	11.5713	4.13728	9.5111	0.324249	-1.62483	0.0418685	0.230516	down	CSS024751.1	protein_coding	Scaffold9	1087791	1089586	Ran BP2/NZF zinc finger-like superfamily protein
CSS000142	0.15355	1.30705	0.494851	2.75269	3.04246	6.41008	0.324348	-1.62438	0.0301796	0.200773	down	CSS000142.1	protein_coding	Scaffold9347	130891	137476	wall-associated kinase 2
CSS021600	688.743	1848.73	1839.22	4917.97	3530.51	3654.84	0.324737	-1.62266	0.0025877	0.0992049	down	CSS021600.1	protein_coding	Scaffold1345	467072	468887	lipid transfer protein 3
CSS023396	35.3201	62.1858	50.8248	160.914	153.195	131.622	0.32569	-1.61843	0.000202842	0.0744604	down	CSS023396.1	protein_coding	Scaffold5289	843111	844010	dehydration-induced protein (ERD15)
CSS036444	72.8283	148.26	113.465	399.333	265.864	324.214	0.325727	-1.61826	0.00273863	0.0993077	down	CSS036444.1	protein_coding	Scaffold308	709421	713794	calreticulin 1a
CSS029169	0.2892	8.52704	8.60835	12.772	11.3394	16.2838	0.326055	-1.61681	0.025895	0.190065	down	CSS029169.1	protein_coding	Scaffold77	523412	525442	arginosuccinate synthase family
CSS023193	0.381048	1.79525	1.04404	7.58511	3.91061	4.08425	0.32702	-1.61255	0.00918913	0.130534	down	CSS023193.1	protein_coding	Scaffold2309	1281495	1282535	TCP family transcription factor
CSS002161	1.38708	14.4321	3.19913	17.4503	13.3416	13.8239	0.327683	-1.60963	0.0371262	0.218624	down	CSS002161.1	protein_coding	Scaffold3023	686364	691267	alpha/beta-Hydrolases superfamily protein
CSS024414	3.80173	13.4168	7.8267	27.4946	16.9802	30.5186	0.327828	-1.60899	0.0153953	0.156615	down	CSS024414.1	protein_coding	Scaffold2670	180861	190667	pectin methylesterase 3
CSS050638	10.7563	16.376	15.4174	51.8069	36.0759	45.8118	0.328748	-1.60494	0.00226267	0.0975435	down	CSS050638.1	protein_coding	Scaffold3159	1176549	1178563	glycine-rich RNA-binding protein 2
CSS038581	2.04243	11.1491	11.5582	18.4009	30.4001	18.2964	0.328978	-1.60394	0.0213935	0.175007	down	CSS038581.1	protein_coding	Scaffold754	1614696	1617147	xyloglucan endotransglucosylase/hydrolase 16
CSS036789	0.089382	1.10941	0	2.46504	2.06717	4.89809	0.328999	-1.60384	0.0427134	0.231908	down	CSS036789.1	protein_coding	Scaffold4138	2274949	2277890	basic helix-loop-helix (bHLH) DNA-binding superfamily protein
CSS011538	0.380965	2.90366	0.876667	5.56695	4.29433	6.59444	0.330331	-1.59801	0.0157798	0.157233	down	CSS011538.1	protein_coding	Scaffold1878	1457969	1461314	methylesterase PCR A
CSS013174	0.189104	1.35476	0.931018	4.96372	2.75278	5.31549	0.33172	-1.59196	0.0106288	0.137232	down	CSS013174.1	protein_coding	Scaffold920	486277	489120	crinkly4
CSS006340	0.994723	11.4808	2.68399	12.7652	9.1919	14.9815	0.332138	-1.59014	0.0466353	0.240347	down	CSS006340.1	protein_coding	Scaffold1618	1190939	1195350	Glycosyl hydrolase superfamily protein
CSS039306	2.56804	7.67303	6.62219	18.8096	10.769	24.9364	0.332224	-1.58977	0.0301868	0.200773	down	CSS039306.1	protein_coding	Scaffold3690	1413699	1414337	germin 3
CSS019109	0	4.16932	0.471957	6.26593	4.53227	3.6236	0.333314	-1.58505	0.0422503	0.23151	down	CSS019109.1	protein_coding	Scaffold897	443732	447649	G-box binding factor 1
CSS039553	3.97785	2.39135	3.50031	14.1467	13.7514	8.34943	0.333351	-1.58489	0.0127329	0.145302	down	CSS039553.1	protein_coding	Scaffold2840	799048	799761	cytokinin response factor 1
CSS014233	0.731576	8.05718	2.4633	9.2447	7.16318	14.848	0.33351	-1.5842	0.0475058	0.242307	down	CSS014233.1	protein_coding	Scaffold1128	1477076	1480980	Cupredoxin superfamily protein
CSS002609	3.01015	5.34758	5.56243	19.4887	12.151	15.036	0.333911	-1.58247	0.0047119	0.113206	down	CSS002609.1	protein_coding	Scaffold1520	853226	853894	unknown protein; BEST Arabidopsis thaliana protein match is: unknown protein (TAIR:AT3G16330.1); Has 114 Blast hits to 114 proteins in 15 species: Archae - 0; Bacteria - 0; Metazoa - 0; Fungi - 0; Plants - 114; Viruses - 0; Other Eukaryotes - 0 (source: NCBI BLink).
CSS005525	0	3.47103	0.572804	5.92629	3.96544	3.94319	0.335272	-1.57659	0.0240516	0.183774	down	CSS005525.1	protein_coding	Scaffold1713	1482681	1483094	SAUR-like auxin-responsive protein family
CSS046437	0	2.25889	1.39982	5.54936	4.17943	4.51891	0.337453	-1.56724	0.000225201	0.0757627	down	CSS046437.1	protein_coding	Scaffold66	1859721	1861977	Ankyrin repeat family protein
CSS047136	4.3442	7.72022	5.21683	19.1535	23.6225	13.5531	0.338698	-1.56193	0.00992372	0.133996	down	CSS047136.1	protein_coding	Scaffold786	317941	318905	Serine protease inhibitor, potato inhibitor I-type family protein
CSS043084	2.79389	11.4832	5.87079	22.1234	15.6199	19.0686	0.339201	-1.55979	0.00495375	0.113774	down	CSS043084.1	protein_coding	Scaffold913	1093885	1097973	annexin 2
CSS024050	2.0082	6.55553	6.00488	12.13	17.7002	14.4768	0.339843	-1.55706	0.00668386	0.120857	down	CSS024050.1	protein_coding	Scaffold1900	681400	683697	beta-6 tubulin
CSS026394	56.7092	157.682	121.898	351.943	244.729	303.583	0.340996	-1.55218	0.00200475	0.0971057	down	CSS026394.1	protein_coding	Scaffold270	431657	438990	3-ketoacyl-CoA synthase 10
CSS043404	94.3242	191.962	139.235	484.55	307.219	412.452	0.341251	-1.55109	0.00572574	0.115416	down	CSS043404.1	protein_coding	Scaffold2133	419351	422069	-
CSS041426	1.75461	9.41878	2.9359	15.3948	12.448	10.6864	0.343107	-1.54327	0.0217304	0.176395	down	CSS041426.1	protein_coding	Scaffold751	999680	1003261	IQ-domain 21
CSS032998	0.40356	0.771772	0	2.93494	3.367	2.53979	0.343794	-1.54038	0.013216	0.147789	down	CSS032998.1	protein_coding	Scaffold1671	364040	364567	RING/U-box superfamily protein
CSS019626	1.99599	3.43526	2.63228	11.1774	7.18422	10.5347	0.34456	-1.53717	0.00525482	0.114637	down	CSS019626.1	protein_coding	Scaffold4333	15763	20039	MATE efflux family protein
CSS039546	1.84719	7.05478	5.48324	12.8107	12.6955	16.8773	0.344727	-1.53647	0.00525365	0.114637	down	CSS039546.1	protein_coding	Scaffold2840	629870	635388	Leucine-rich repeat protein kinase family protein
CSS051622	0	0.298789	0.711393	2.6773	2.37113	3.26364	0.344961	-1.5355	0.00634288	0.11999	down	CSS051622.1	protein_coding	Scaffold1067	123371	126212	unknown protein; Has 98 Blast hits to 98 proteins in 11 species: Archae - 0; Bacteria - 0; Metazoa - 0; Fungi - 0; Plants - 98; Viruses - 0; Other Eukaryotes - 0 (source: NCBI BLink).
CSS032542	0.5529	2.93138	1.65736	7.91486	4.49913	6.54374	0.345336	-1.53393	0.00699696	0.123154	down	CSS032542.1	protein_coding	Scaffold2132	722518	726679	RNA binding (RRM/RBD/RNP motifs) family protein
CSS032521	0	0	0.051804	0.763359	2.57948	3.04438	0.346208	-1.53029	0.0376968	0.220207	down	CSS032521.1	protein_coding	Scaffold728	77939	79206	Ribosomal protein L18ae family
CSS045773	1.33651	3.64789	2.13405	12.4358	4.40517	9.74768	0.346609	-1.52862	0.0446278	0.236097	down	CSS045773.1	protein_coding	Scaffold447	492754	494610	60S acidic ribosomal protein family
CSS011842	0.336426	1.21587	0.604883	4.32505	2.26435	5.36648	0.346711	-1.5282	0.0229808	0.179915	down	CSS011842.1	protein_coding	Scaffold4094	260538	263842	unknown protein; CONTAINS InterPro DOMAIN/s: Protein of unknown function DUF740 (InterPro:IPR008004); BEST Arabidopsis thaliana protein match is: unknown protein (TAIR:AT1G44608.1); Has 49 Blast hits to 49 proteins in 12 species: Archae - 0; Bacteria - 0; Metazoa - 0; Fungi - 0; Plants - 49; Viruses - 0; Other Eukaryotes - 0 (source: NCBI BLink).
CSS007088	0	0.518912	0.134683	2.28883	1.76419	3.40348	0.347843	-1.52349	0.00990661	0.133996	down	CSS007088.1	protein_coding	Scaffold4796	621428	630423	Nucleotide-diphospho-sugar transferases superfamily protein
CSS010512	17.1139	43.8076	34.424	109.084	78.1954	72.0911	0.348183	-1.52208	0.00186737	0.0971057	down	CSS010512.1	protein_coding	Scaffold2977	444666	449054	FK506- and rapamycin-binding protein 15 kD-2
CSS035461	0	1.12488	0.40152	3.59913	1.62046	4.55771	0.348816	-1.51946	0.0328715	0.208988	down	CSS035461.1	protein_coding	Scaffold662	417648	421944	Basic-leucine zipper (bZIP) transcription factor family protein
CSS018720	0.502928	9.75578	3.47029	10.1412	10.5571	10.5961	0.349209	-1.51784	0.00932771	0.130906	down	CSS018720.1	protein_coding	Scaffold1411	1576200	1576739	C-repeat-binding factor 4
CSS053247	0.448175	1.87787	1.0719	5.4851	3.23639	6.02747	0.349779	-1.51549	0.0123403	0.143653	down	CSS053247.1	protein_coding	Scaffold327	667509	669641	polygalacturonase 2
CSS033049	5.62342	10.9876	11.9025	36.3492	21.6316	25.8991	0.35003	-1.51445	0.00838196	0.128068	down	CSS033049.1	protein_coding	Scaffold46	226351	228291	Peroxidase superfamily protein
CSS043174	0.641774	0	0	2.41295	2.04666	2.79819	0.350807	-1.51125	0.00104471	0.0881763	down	CSS043174.1	protein_coding	Scaffold3772	510296	515303	NAC domain containing protein 60
CSS029971	0	2.48416	0.414981	3.59533	2.5976	5.37457	0.35183	-1.50705	0.043222	0.233205	down	CSS029971.1	protein_coding	Scaffold487	746987	747907	Protein of unknown function (DUF1191)
CSS030622	0	1.73989	0.782767	3.55272	3.22925	4.37852	0.353589	-1.49985	0.0043178	0.110321	down	CSS030622.1	protein_coding	Scaffold1592	787552	791358	unknown protein; BEST Arabidopsis thaliana protein match is: unknown protein (TAIR:AT2G36420.1); Has 700 Blast hits to 624 proteins in 104 species: Archae - 0; Bacteria - 18; Metazoa - 333; Fungi - 60; Plants - 73; Viruses - 24; Other Eukaryotes - 192 (source: NCBI BLink).
CSS036383	0	0.938853	0.323813	2.57841	2.18118	3.89558	0.353852	-1.49878	0.0112444	0.140009	down	CSS036383.1	protein_coding	Scaffold942	1413486	1416914	Leucine-rich repeat protein kinase family protein
CSS016664	4.17579	17.1164	8.308	29.6376	20.4555	26.429	0.354755	-1.4951	0.00897738	0.129933	down	CSS016664.1	protein_coding	Scaffold6002	432704	435275	phloem protein 2-A1
CSS006674	7.1622	26.8481	13.4139	43.0304	42.1703	34.548	0.355103	-1.49369	0.00472855	0.113206	down	CSS006674.1	protein_coding	Scaffold1502	164994	167164	nudix hydrolase homolog 17
CSS032319	0.835522	0	0	2.89569	2.6365	2.01928	0.355159	-1.49346	0.00417729	0.110213	down	CSS032319.1	protein_coding	Scaffold747	794716	799067	2-oxoglutarate (2OG) and Fe(II)-dependent oxygenase superfamily protein
CSS027805	0.376694	3.86949	2.3326	7.92609	4.10039	9.00429	0.355716	-1.4912	0.0261557	0.190766	down	CSS027805.1	protein_coding	Scaffold4216	415604	416737	PHYTOSULFOKINE 3 PRECURSOR
CSS017003	8.29671	15.7125	13.877	44.5492	30.4232	33.2786	0.355876	-1.49055	0.00238521	0.0991906	down	CSS017003.1	protein_coding	Scaffold141	1956074	1956634	LOB domain-containing protein 21
CSS026745	0.080031	4.98756	1.53734	4.07242	8.61877	5.60434	0.357716	-1.48311	0.0436798	0.233984	down	CSS026745.1	protein_coding	Scaffold2024	736954	738048	Leucine-rich repeat (LRR) family protein
CSS040399	2.77789	16.7523	9.63085	15.2561	30.5489	26.4421	0.357974	-1.48207	0.0411863	0.228791	down	CSS040399.1	protein_coding	Scaffold839	998988	1009239	glycosyl hydrolase 9C2
CSS035095	3.65116	11.252	7.65679	24.8019	14.4215	24.2834	0.358081	-1.48164	0.0136901	0.150207	down	CSS035095.1	protein_coding	Scaffold2250	392445	395341	UDP-Glycosyltransferase superfamily protein
CSS009552	3.45254	6.86435	4.28047	23.1802	10.2417	13.2219	0.358225	-1.48106	0.0291008	0.198795	down	CSS009552.1	protein_coding	Scaffold2283	224825	226687	GroES-like family protein
CSS030918	1.82557	1.17943	2.37937	6.99822	5.96806	7.20563	0.358228	-1.48105	0.00640903	0.120032	down	CSS030918.1	protein_coding	Scaffold9600	98258	99934	expansin A8
CSS053122	1.19006	5.92436	2.46154	11.6217	8.59101	7.72391	0.358619	-1.47947	0.00886212	0.12925	down	CSS053122.1	protein_coding	Scaffold6707	1084276	1094372	Major facilitator superfamily protein
CSS014499	115.545	225.947	189.744	599.342	369.881	465.689	0.358914	-1.47829	0.00555071	0.115075	down	CSS014499.1	protein_coding	Scaffold1379	95536	96054	rotamase CYP 3
CSS043090	0.764753	2.32881	1.60794	6.97628	3.70609	7.25004	0.361928	-1.46623	0.0174126	0.162586	down	CSS043090.1	protein_coding	Scaffold913	1429933	1454734	Phosphoinositide-specific phospholipase C family protein
CSS035534	0.094753	2.77302	1.53296	4.31562	4.42506	6.01122	0.362658	-1.46332	0.00772997	0.125553	down	CSS035534.1	protein_coding	Scaffold639	161590	166281	CBL-interacting protein kinase 3
CSS050483	3.07113	24.9293	17.1006	30.4225	26.3066	39.9454	0.362992	-1.46199	0.0161873	0.158463	down	CSS050483.1	protein_coding	Scaffold4244	1237417	1239434	Gibberellin-regulated family protein
CSS035961	0.265773	1.06829	0.726524	4.08877	2.8596	3.64853	0.363053	-1.46175	0.0014626	0.0935934	down	CSS035961.1	protein_coding	Scaffold3973	1248901	1253692	TRICHOME BIREFRINGENCE-LIKE 25
CSS004811	7.56429	10.8827	10.9688	27.7906	26.7412	30.0371	0.363352	-1.46056	0.000452846	0.0813376	down	CSS004811.1	protein_coding	Scaffold3313	826401	826832	Protein of unknown function (DUF1313)
CSS048674	2.49566	8.09824	3.87307	10.7212	17.8154	12.7478	0.364239	-1.45704	0.0220541	0.177189	down	CSS048674.1	protein_coding	Scaffold958	1997075	2001231	Bifunctional inhibitor/lipid-transfer protein/seed storage 2S albumin superfamily protein
CSS010890	0.951873	2.24293	1.61873	6.63068	3.79846	8.04523	0.364558	-1.45578	0.0208692	0.173501	down	CSS010890.1	protein_coding	Scaffold2223	564722	567316	Leucine-rich repeat protein kinase family protein
CSS010456	2.99849	7.46566	5.4127	16.9958	13.4848	15.2839	0.36489	-1.45447	0.000685333	0.0825043	down	CSS010456.1	protein_coding	Scaffold838	1862320	1864648	Mannose-binding lectin superfamily protein
CSS027008	0	0.62102	0	2.89344	2.37133	1.45698	0.365368	-1.45258	0.013622	0.149942	down	CSS027008.1	protein_coding	Scaffold2615	135741	136556	cytochrome P450, family 96, subfamily A, polypeptide 9
CSS027640	0.33304	1.96538	0.827757	4.71174	2.75946	5.56265	0.36551	-1.45202	0.0211781	0.174166	down	CSS027640.1	protein_coding	Scaffold115	1351326	1355857	Subtilase family protein
CSS013292	2.73277	10.9257	6.11315	18.141	10.747	25.6733	0.366072	-1.4498	0.0464726	0.240141	down	CSS013292.1	protein_coding	Scaffold387	514988	518198	tubulin beta chain 3
CSS026503	1.46959	1.957	1.70973	6.40385	4.70843	8.40093	0.366717	-1.44726	0.00974219	0.133125	down	CSS026503.1	protein_coding	Scaffold1514	892955	896611	UDP-Glycosyltransferase superfamily protein
CSS003175	0	1.04348	0.39347	3.18015	1.55443	4.15508	0.367178	-1.44545	0.0306197	0.202095	down	CSS003175.1	protein_coding	Scaffold2436	470370	472664	glycerol-3-phosphate acyltransferase 3
CSS037879	1.0246	2.83401	2.14184	7.70175	7.66491	5.22751	0.367378	-1.44466	0.00244588	0.0991906	down	CSS037879.1	protein_coding	Scaffold2148	1149133	1151645	cytochrome P450, family 78, subfamily A, polypeptide 6
CSS045706	0.449795	1.06627	0	2.45806	3.48946	2.8213	0.3684	-1.44065	0.0289624	0.198222	down	CSS045706.1	protein_coding	Scaffold409	778452	782200	unknown protein; CONTAINS InterPro DOMAIN/s: Protein of unknown function DUF2048 (InterPro:IPR019149); Has 421 Blast hits to 334 proteins in 155 species: Archae - 2; Bacteria - 147; Metazoa - 215; Fungi - 0; Plants - 43; Viruses - 0; Other Eukaryotes - 14 (source: NCBI BLink).
CSS014029	6.44851	86.6286	34.1656	90.3012	62.5345	65.5714	0.369012	-1.43826	0.00427498	0.110213	down	CSS014029.1	protein_coding	Scaffold3698	1472604	1473500	HXXXD-type acyl-transferase family protein
CSS039124	22.4277	42.9273	36.6126	82.7542	93.074	91.6655	0.370367	-1.43297	0.000761972	0.0825043	down	CSS039124.1	protein_coding	Scaffold685	290597	297292	Cobalamin-independent synthase family protein
CSS020163	0.323332	1.66023	1.05759	5.11244	2.35626	5.61477	0.370698	-1.43168	0.0289576	0.198222	down	CSS020163.1	protein_coding	Scaffold2716	202911	205043	polygalacturonase 2
CSS045459	0.148632	0.512212	0.669981	3.14505	1.66309	3.97229	0.37258	-1.42438	0.0222537	0.177895	down	CSS045459.1	protein_coding	Scaffold30	5241447	5241902	SAUR-like auxin-responsive protein family
CSS016631	0.985261	3.90836	2.45411	7.94772	6.86533	7.67671	0.372963	-1.4229	0.000708745	0.0825043	down	CSS016631.1	protein_coding	Scaffold1302	246911	250943	laccase 11
CSS034110	1.34256	1.49341	1.50371	7.02488	3.58725	6.61043	0.372994	-1.42278	0.0171934	0.162447	down	CSS034110.1	protein_coding	Scaffold2240	70270	72000	GATA transcription factor 5
CSS001740	1.41032	1.93392	1.50629	5.01281	7.46554	5.60902	0.373624	-1.42034	0.00449966	0.111403	down	CSS001740.1	protein_coding	Scaffold432	1415335	1416627	Transmembrane amino acid transporter family protein
CSS010838	0.133113	0.833284	0	2.30212	2.3849	2.46333	0.374351	-1.41754	0.0125223	0.144355	down	CSS010838.1	protein_coding	Scaffold3717	1156486	1157696	ovate family protein 13
CSS046457	0.445965	2.0541	1.23853	4.82519	3.17281	6.38236	0.374515	-1.4169	0.0182891	0.16549	down	CSS046457.1	protein_coding	Scaffold1837	523058	523939	C2H2-like zinc finger protein
CSS001103	0.865177	1.33017	2.62791	7.20334	3.53186	6.78564	0.375663	-1.41249	0.0412051	0.228836	down	CSS001103.1	protein_coding	Scaffold6055	47652	49463	Plant protein of unknown function (DUF641)
CSS046400	0.342209	4.14781	1.01723	5.26051	4.00918	6.73439	0.375868	-1.4117	0.0402914	0.226331	down	CSS046400.1	protein_coding	Scaffold66	396183	397670	Pollen Ole e 1 allergen and extensin family protein
CSS046215	4.28131	24.3033	12.11	33.7702	21.9336	35.9734	0.377052	-1.40716	0.0192712	0.168915	down	CSS046215.1	protein_coding	Scaffold914	226360	231784	HXXXD-type acyl-transferase family protein
CSS005496	1.16042	3.21879	1.66022	6.10275	7.19831	6.4208	0.377811	-1.40426	0.00457447	0.112183	down	CSS005496.1	protein_coding	Scaffold1713	366817	367530	ovate family protein 12
CSS044114	0.318086	4.66458	1.49341	6.15224	4.26543	7.33319	0.378415	-1.40196	0.0291885	0.198795	down	CSS044114.1	protein_coding	Scaffold1690	321572	321877	SAUR-like auxin-responsive protein family
CSS043860	3.5934	8.80049	5.8754	22.6693	12.6231	15.727	0.378984	-1.39979	0.0113449	0.140325	down	CSS043860.1	protein_coding	Scaffold1497	1139160	1140320	Tetratricopeptide repeat (TPR)-like superfamily protein
CSS005770	0.880601	0.842267	0.591037	3.5867	2.09055	6.20133	0.378997	-1.39974	0.0427194	0.231908	down	CSS005770.1	protein_coding	Scaffold5952	190455	191171	Integrase-type DNA-binding superfamily protein
CSS051882	4.94179	18.494	7.46349	25.1111	19.165	30.8934	0.379028	-1.39962	0.035205	0.214681	down	CSS051882.1	protein_coding	Scaffold1593	354081	361084	plasmodesmata callose-binding protein 3
CSS015010	0	6.128	5.53521	10.9646	5.56811	8.34384	0.379667	-1.39719	0.024392	0.184961	down	CSS015010.1	protein_coding	Scaffold2225	556600	557230	PHYTOSULFOKINE 3 PRECURSOR
CSS005493	2.29776	7.51902	4.0185	14.2958	10.5806	12.6346	0.380112	-1.3955	0.00548538	0.115075	down	CSS005493.1	protein_coding	Scaffold1713	78014	81226	Thioredoxin superfamily protein
CSS032656	5.66777	15.2288	8.38629	29.1772	22.0976	23.6828	0.382061	-1.38812	0.00588903	0.116156	down	CSS032656.1	protein_coding	Scaffold737	1277079	1279841	ferritin 4
CSS002843	1.58646	3.98835	3.35985	13.3511	6.82259	7.41618	0.383813	-1.38153	0.0155438	0.157079	down	CSS002843.1	protein_coding	Scaffold3959	428369	428821	NIM1-interacting 2
CSS018766	2.85007	7.41572	5.42087	15.7936	13.2576	13.4804	0.384492	-1.37897	0.000190867	0.0744604	down	CSS018766.1	protein_coding	Scaffold1085	1617543	1618734	Ribosomal protein S8 family protein
CSS012550	0.500361	0.624352	0.763706	3.21345	3.86052	2.64674	0.384967	-1.37719	0.00251372	0.0992049	down	CSS012550.1	protein_coding	Scaffold286	29206	29628	Tetratricopeptide repeat (TPR)-like superfamily protein
CSS032555	0	1.65395	0	3.4882	2.14579	2.10753	0.385302	-1.37594	0.0460929	0.239759	down	CSS032555.1	protein_coding	Scaffold2132	1445550	1455713	metaxin-related
CSS047314	0.497928	0.699437	1.09085	3.55416	2.98268	4.04271	0.385831	-1.37396	0.00427864	0.110213	down	CSS047314.1	protein_coding	Scaffold2695	736517	739075	receptor-like protein kinase 4
CSS048721	11.0049	25.8357	19.625	39.6214	44.1078	58.9027	0.386038	-1.37318	0.0113853	0.140325	down	CSS048721.1	protein_coding	Scaffold3791	258831	260651	Major facilitator superfamily protein
CSS019053	0.296321	2.44629	1.34828	5.21274	3.59137	4.98692	0.386042	-1.37317	0.00423376	0.110213	down	CSS019053.1	protein_coding	Scaffold1888	668685	673349	Transmembrane amino acid transporter family protein
CSS002213	36.952	230.183	89.1817	263.673	182.55	250.877	0.38617	-1.37269	0.0246894	0.18627	down	CSS002213.1	protein_coding	Scaffold3725	63096	67146	Pollen Ole e 1 allergen and extensin family protein
CSS012718	0.224228	0.795548	0.995256	3.5912	2.28204	3.84895	0.387549	-1.36755	0.00984754	0.133785	down	CSS012718.1	protein_coding	Scaffold1630	353927	355204	phytochrome kinase substrate 1
CSS019580	0	3.1565	1.03923	4.23671	2.91731	5.48546	0.38762	-1.36729	0.0282275	0.196343	down	CSS019580.1	protein_coding	Scaffold3578	464102	466124	Dof-type zinc finger DNA-binding family protein
CSS034429	0.8345	4.04529	2.01391	6.63887	5.7939	7.63813	0.387943	-1.36608	0.00714658	0.123162	down	CSS034429.1	protein_coding	Scaffold516	1548089	1553123	biotin carboxyl carrier protein 2
CSS038478	1.07377	1.20059	1.7306	4.12079	5.33761	5.51126	0.388375	-1.36448	0.00493822	0.113549	down	CSS038478.1	protein_coding	Scaffold760	636504	640424	Nodulin MtN3 family protein
CSS011823	10.9154	10.0146	7.42191	25.8801	24.7237	26.452	0.389111	-1.36175	0.00323711	0.103787	down	CSS011823.1	protein_coding	Scaffold5047	126250	130338	voltage dependent anion channel 1
CSS042363	0	0	0	2.06875	2.05211	0.801365	0.389284	-1.36111	0.0187413	0.166662	down	CSS042363.1	protein_coding	Scaffold1689	1931372	1936927	peptide transporter 2
CSS011915	4.66871	14.8828	10.776	23.4222	28.2419	22.3354	0.389904	-1.35881	0.0019687	0.0971057	down	CSS011915.1	protein_coding	Scaffold492	1822660	1826837	unknown protein; FUNCTIONS IN: molecular_function unknown; INVOLVED IN: biological_process unknown; LOCATED IN: endomembrane system; EXPRESSED IN: 21 plant structures; EXPRESSED DURING: 13 growth stages; Has 14 Blast hits to 14 proteins in 4 species: Archae - 0; Bacteria - 0; Metazoa - 0; Fungi - 0; Plants - 14; Viruses - 0; Other Eukaryotes - 0 (source: NCBI BLink).
CSS037666	2.61315	6.33951	5.8395	14.4687	11.9946	13.367	0.390627	-1.35614	0.000690428	0.0825043	down	CSS037666.1	protein_coding	Scaffold435	779260	785660	Inorganic H pyrophosphatase family protein
CSS038824	3.77818	13.6991	7.30798	21.9714	14.7629	24.0824	0.39108	-1.35446	0.0195585	0.170191	down	CSS038824.1	protein_coding	Scaffold423	4835887	4837119	FASCICLIN-like arabinogalactan 1
CSS009977	0.250247	0.631919	0	2.83824	2.56642	1.43881	0.392116	-1.35065	0.0239123	0.183243	down	CSS009977.1	protein_coding	Scaffold1889	86046	97815	cell division cycle protein 48-related / CDC48-related
CSS008648	0.086911	0.96666	0.741903	3.17633	1.5172	4.62129	0.39269	-1.34854	0.0444389	0.23566	down	CSS008648.1	protein_coding	Scaffold1916	997349	998842	3-ketoacyl-CoA synthase 6
CSS052988	0.286391	0.204433	0.590173	2.3243	2.14508	2.88872	0.392829	-1.34803	0.00457384	0.112183	down	CSS052988.1	protein_coding	Scaffold1014	127703	137636	peptidase M20/M25/M40 family protein
CSS017319	0	0.250292	0	1.48317	2.0852	1.66223	0.392847	-1.34796	0.00254498	0.0992049	down	CSS017319.1	protein_coding	Scaffold979	963097	966552	no pollen germination related 1
CSS046209	0	0	0	1.19749	1.248	2.31944	0.394095	-1.34338	0.00901149	0.129933	down	CSS046209.1	protein_coding	Scaffold984	1354208	1357639	Nucleotide-diphospho-sugar transferases superfamily protein
CSS050021	30.3432	19.2936	19.2766	62.2008	64.4246	51.5414	0.394139	-1.34322	0.0029537	0.100697	down	CSS050021.1	protein_coding	Scaffold1344	1211988	1216825	pseudo-response regulator 5
CSS052553	0.074623	0.188168	0.096639	1.97111	0.831748	3.10902	0.396623	-1.33416	0.0428519	0.232324	down	CSS052553.1	protein_coding	Scaffold10447	1051	1971	HXXXD-type acyl-transferase family protein
CSS034757	42.7562	37.9741	46.003	102.321	158.5	76.2567	0.398172	-1.32854	0.0350592	0.214504	down	CSS034757.1	protein_coding	Scaffold1102	801762	808535	nine-cis-epoxycarotenoid dioxygenase 4
CSS020156	3.75738	10.3081	7.38435	21.8064	12.7631	20.2549	0.399371	-1.3242	0.0145079	0.153549	down	CSS020156.1	protein_coding	Scaffold5449	331116	334125	Pollen Ole e 1 allergen and extensin family protein
CSS035477	0	0.193302	0	1.70681	0.821958	2.77136	0.399394	-1.32412	0.0349512	0.214386	down	CSS035477.1	protein_coding	Scaffold2438	129286	129726	SAUR-like auxin-responsive protein family
CSS007187	11.4797	27.7529	14.373	57.0347	31.8884	42.0454	0.399402	-1.32409	0.027907	0.195918	down	CSS007187.1	protein_coding	Scaffold2169	1505471	1509026	chaperonin 10
CSS026707	5.38847	9.67211	9.9728	21.3625	17.7976	25.8128	0.399855	-1.32245	0.00786582	0.12597	down	CSS026707.1	protein_coding	Scaffold978	142667	150147	nucleotide transporter 1
CSS017278	0.077611	0.923951	0.24827	2.49122	2.37934	2.3043	0.400261	-1.32099	0.00328336	0.104843	down	CSS017278.1	protein_coding	Scaffold2326	934383	943731	terpene synthase 03
CSS019668	0.421537	2.57077	1.59325	6.32599	3.70786	4.56391	0.400584	-1.31982	0.00539946	0.115075	down	CSS019668.1	protein_coding	Scaffold5359	467518	468831	Protein of unknown function (DUF1218)
CSS035543	2.41579	4.72714	2.34132	9.99253	7.23097	9.90061	0.400977	-1.31841	0.0162388	0.158642	down	CSS035543.1	protein_coding	Scaffold639	823582	824187	Protein of unknown function (DUF1677)
CSS010900	4.64394	14.1108	9.66985	25.6684	20.1887	22.2621	0.401451	-1.3167	0.000887972	0.0864248	down	CSS010900.1	protein_coding	Scaffold2223	993125	993772	unknown protein; Has 4478 Blast hits to 355 proteins in 82 species: Archae - 0; Bacteria - 29; Metazoa - 379; Fungi - 125; Plants - 120; Viruses - 25; Other Eukaryotes - 3800 (source: NCBI BLink).
CSS019919	1.46716	9.12425	3.24007	9.31065	8.58946	14.0681	0.402849	-1.31169	0.0486874	0.24464	down	CSS019919.1	protein_coding	Scaffold6453	855296	859764	Leucine-rich repeat protein kinase family protein
CSS029220	2.52554	4.24743	5.08429	9.03101	12.7997	11.0522	0.402939	-1.31137	0.00961024	0.132382	down	CSS029220.1	protein_coding	Scaffold4701	131554	131895	-
CSS023835	0.725809	1.23461	1.25764	4.27714	3.98423	3.95738	0.402982	-1.31121	7.89e-05	0.0718025	down	CSS023835.1	protein_coding	Scaffold875	148683	154025	CONSTANS-like 9
CSS048441	38.0421	77.303	50.6322	156.343	107.945	133.438	0.403063	-1.31092	0.0076628	0.12551	down	CSS048441.1	protein_coding	Scaffold845	1853770	1860013	Chaperone protein htpG family protein
CSS042030	0	0.847771	0	1.58682	2.32219	2.15077	0.404472	-1.30589	0.0204343	0.172241	down	CSS042030.1	protein_coding	Scaffold3324	156198	156611	Integrase-type DNA-binding superfamily protein
CSS009251	1.49086	2.1792	1.90599	5.90754	5.03827	7.16706	0.405242	-1.30315	0.00348304	0.106256	down	CSS009251.1	protein_coding	Scaffold1939	1650649	1651979	P-loop containing nucleoside triphosphate hydrolases superfamily protein
CSS012717	0	0.799163	0.22781	2.01488	1.74036	2.87717	0.405505	-1.30221	0.0112729	0.140009	down	CSS012717.1	protein_coding	Scaffold1630	42764	46270	basic helix-loop-helix (bHLH) DNA-binding superfamily protein
CSS036003	0.733065	3.74263	2.35748	6.05419	5.89568	6.90222	0.406452	-1.29884	0.00248837	0.0992049	down	CSS036003.1	protein_coding	Scaffold1296	1601900	1603159	TCP family transcription factor
CSS046870	7.73039	20.4705	15.6651	33.3456	39.6855	30.0658	0.407364	-1.29561	0.00218696	0.0972469	down	CSS046870.1	protein_coding	Scaffold4645	57457	61101	tubulin alpha-2 chain
CSS018287	0.855875	4.51184	1.70822	5.36018	5.5698	8.09835	0.408999	-1.28983	0.0323651	0.20687	down	CSS018287.1	protein_coding	Scaffold2448	467878	478614	glycosyl hydrolase 9B8
CSS022004	0.664449	2.34243	1.29864	4.1853	4.84677	4.78624	0.411793	-1.28001	0.00334275	0.10532	down	CSS022004.1	protein_coding	Scaffold3619	1414609	1416477	calcium exchanger 7
CSS022914	2.78363	7.67273	4.52628	12.4271	11.0767	14.1622	0.412242	-1.27844	0.00679858	0.122007	down	CSS022914.1	protein_coding	Scaffold3538	469349	470803	Eukaryotic aspartyl protease family protein
CSS002863	1.24337	5.27426	2.27959	9.09477	4.85388	9.44624	0.412489	-1.27757	0.0430527	0.232924	down	CSS002863.1	protein_coding	Scaffold4657	700052	705236	transmembrane kinase 1
CSS029450	0.735329	3.37778	2.57613	6.69215	4.47302	7.62029	0.412528	-1.27744	0.013773	0.150691	down	CSS029450.1	protein_coding	Scaffold2804	723167	731087	squamosa promoter binding protein-like 8
CSS019819	0.100039	1.1224	0.040211	1.93829	2.12154	2.65218	0.412556	-1.27734	0.0291323	0.198795	down	CSS019819.1	protein_coding	Scaffold228	5623801	5624571	ovate family protein 13
CSS014009	0.562393	1.92036	1.12004	4.52131	2.85594	5.17604	0.41355	-1.27386	0.0162321	0.158642	down	CSS014009.1	protein_coding	Scaffold3698	686623	688859	BTB/POZ domain-containing protein
CSS053420	0.456797	0.735073	0	1.51395	3.18793	2.40089	0.413554	-1.27385	0.0401657	0.22606	down	CSS053420.1	protein_coding	Scaffold3057	244512	249490	with no lysine (K) kinase 1
CSS041715	0.363759	1.16148	0.349328	2.68137	3.10672	2.60518	0.414493	-1.27058	0.00817304	0.127447	down	CSS041715.1	protein_coding	Scaffold171	1290242	1293150	unknown protein; BEST Arabidopsis thaliana protein match is: Plant protein of unknown function (DUF863) (TAIR:AT1G69360.1); Has 1807 Blast hits to 1807 proteins in 277 species: Archae - 0; Bacteria - 0; Metazoa - 736; Fungi - 347; Plants - 385; Viruses - 0; Other Eukaryotes - 339 (source: NCBI BLink).
CSS009821	3.92851	8.11559	7.37718	18.3926	14.886	15.3466	0.414825	-1.26942	0.00051416	0.0813402	down	CSS009821.1	protein_coding	Scaffold332	83444	84034	serine-rich protein-related
CSS051582	0.188897	0.922993	0.562263	2.33663	2.27496	3.4442	0.414946	-1.26901	0.00736859	0.124474	down	CSS051582.1	protein_coding	Scaffold455	1457368	1460109	receptor like protein 6
CSS031816	11.0316	18.1276	16.1595	47.6857	29.7134	34.476	0.415697	-1.2664	0.00821471	0.127447	down	CSS031816.1	protein_coding	Scaffold1374	518696	523313	general regulatory factor 2
CSS044845	0.183358	0.741347	0.290567	2.22739	2.31628	2.37474	0.416055	-1.26515	0.00168077	0.0946857	down	CSS044845.1	protein_coding	Scaffold23	161307	163086	unknown protein; FUNCTIONS IN: molecular_function unknown; INVOLVED IN: response to cadmium ion; LOCATED IN: chloroplast; EXPRESSED IN: 24 plant structures; EXPRESSED DURING: 13 growth stages; BEST Arabidopsis thaliana protein match is: unknown protein (TAIR:AT3G27210.1); Has 66 Blast hits to 66 proteins in 13 species: Archae - 0; Bacteria - 0; Metazoa - 5; Fungi - 0; Plants - 61; Viruses - 0; Ot…
CSS017871	6.79677	22.2915	11.3237	32.3729	27.8008	29.1324	0.416203	-1.26464	0.00787976	0.12597	down	CSS017871.1	protein_coding	Scaffold1839	542602	546727	GDSL-like Lipase/Acylhydrolase superfamily protein
CSS033300	0	0	0	1.23165	1.415	1.56298	0.41696	-1.26202	0.000314849	0.0799486	down	CSS033300.1	protein_coding	Scaffold5276	891723	896948	sucrose-proton symporter 2
CSS001254	1.9653	3.29263	2.59357	6.80765	8.16719	7.59067	0.41739	-1.26053	0.00126374	0.0927643	down	CSS001254.1	protein_coding	Scaffold1708	568302	569153	Integrase-type DNA-binding superfamily protein
CSS041463	1.75747	5.70081	3.15636	8.50359	7.45885	11.387	0.418067	-1.25819	0.0174243	0.162586	down	CSS041463.1	protein_coding	Scaffold405	985765	986888	unknown protein; FUNCTIONS IN: molecular_function unknown; INVOLVED IN: biological_process unknown; LOCATED IN: endomembrane system; Has 13 Blast hits to 13 proteins in 6 species: Archae - 0; Bacteria - 0; Metazoa - 0; Fungi - 0; Plants - 13; Viruses - 0; Other Eukaryotes - 0 (source: NCBI BLink).
CSS028845	0	0	0	1.99438	0.825983	1.49082	0.418435	-1.25692	0.0135628	0.149704	down	CSS028845.1	protein_coding	Scaffold820	2448292	2459529	Protein kinase superfamily protein
CSS034083	52.4794	93.3176	106.14	193.082	166.436	214.096	0.419763	-1.25235	0.00850759	0.128296	down	CSS034083.1	protein_coding	Scaffold1026	1149612	1151878	gamma tonoplast intrinsic protein
CSS017628	2.1702	3.80597	2.90963	12.1433	6.53448	6.84182	0.420391	-1.2502	0.0205047	0.172241	down	CSS017628.1	protein_coding	Scaffold3629	660343	660867	rotamase cyclophilin 2
CSS007647	0	0.780419	0	1.82372	1.57648	2.19429	0.420507	-1.2498	0.0172402	0.162447	down	CSS007647.1	protein_coding	Scaffold2153	2106431	2109045	plasmodesmata callose-binding protein 5
CSS010992	5.118	6.16373	8.55811	20.5406	14.4197	15.6159	0.420508	-1.24979	0.0126811	0.145302	down	CSS010992.1	protein_coding	Scaffold1343	574590	576964	phloem protein 2-A12
CSS017330	1.23139	4.89838	2.48166	5.97382	7.7903	8.46638	0.420745	-1.24898	0.0174385	0.162586	down	CSS017330.1	protein_coding	Scaffold979	1454323	1456875	xyloglucan endotransglucosylase/hydrolase 8
CSS016896	0.338967	3.54659	1.58231	3.41207	6.62618	4.78884	0.421314	-1.24703	0.0364416	0.217611	down	CSS016896.1	protein_coding	Scaffold154	1107479	1114083	Transmembrane amino acid transporter family protein
CSS035472	0.239695	3.95088	4.19093	6.60138	6.67572	5.54545	0.421823	-1.24529	0.0112877	0.140062	down	CSS035472.1	protein_coding	Scaffold5336	219903	224141	Ribosomal protein L18e/L15 superfamily protein
CSS016486	2.92129	6.87513	4.81075	8.01684	14.5498	15.3582	0.422071	-1.24444	0.0423502	0.231559	down	CSS016486.1	protein_coding	Scaffold3136	329263	335732	tubulin beta 8
CSS038010	124.31	339.735	270.947	497.144	562.773	510.925	0.422354	-1.24347	0.00146407	0.0935934	down	CSS038010.1	protein_coding	Scaffold2400	227131	231779	Peroxidase superfamily protein
CSS012727	0.568187	4.98337	2.35758	6.56742	5.42602	6.78878	0.423944	-1.23806	0.00697752	0.123154	down	CSS012727.1	protein_coding	Scaffold1626	65017	66908	beta HLH protein 93
CSS009549	8.00351	49.4829	38.9028	66.1005	54.1376	55.7239	0.424012	-1.23782	0.002211	0.0972469	down	CSS009549.1	protein_coding	Scaffold2283	85291	87878	Ribosomal protein L30/L7 family protein
CSS014005	1.2731	3.2966	2.66873	7.49181	4.82505	8.03405	0.424919	-1.23474	0.01323	0.147807	down	CSS014005.1	protein_coding	Scaffold3698	521060	526347	S-adenosyl-L-methionine-dependent methyltransferases superfamily protein
CSS014738	1.71475	8.41316	6.38944	13.4068	7.91857	16.3851	0.426385	-1.22977	0.0415632	0.229585	down	CSS014738.1	protein_coding	Scaffold2806	437892	453024	Uncharacterized protein
CSS051552	0.4077	1.40381	1.21642	3.34628	3.76043	3.48086	0.427071	-1.22745	0.000520935	0.0813402	down	CSS051552.1	protein_coding	Scaffold4478	896956	898464	cytochrome P450, family 96, subfamily A, polypeptide 10
CSS046259	0.529867	2.24515	0.894295	5.93361	2.5937	3.61161	0.427115	-1.2273	0.0373154	0.219142	down	CSS046259.1	protein_coding	Scaffold757	291054	294155	NAD-dependent glycerol-3-phosphate dehydrogenase family protein
CSS051814	0.444981	1.27921	0.221077	2.64321	2.20329	3.27137	0.429286	-1.21999	0.0292848	0.198947	down	CSS051814.1	protein_coding	Scaffold1105	560237	561067	Dynein light chain type 1 family protein
CSS027100	0.136228	0.784884	0.188587	3.42599	1.37522	1.80815	0.429533	-1.21916	0.033958	0.211616	down	CSS027100.1	protein_coding	Scaffold2155	2800857	2801261	Protein of unknown function, DUF584
CSS014401	0	0.118802	0	1.32708	1.25404	1.66808	0.43009	-1.21729	0.00121634	0.0921022	down	CSS014401.1	protein_coding	Scaffold1185	1718183	1720327	GDSL-like Lipase/Acylhydrolase superfamily protein
CSS043287	2.64235	20.7488	8.97332	23.2063	17.0608	19.1049	0.430543	-1.21577	0.00934443	0.130935	down	CSS043287.1	protein_coding	Scaffold3329	1423090	1423404	unknown protein; Has 13 Blast hits to 13 proteins in 7 species: Archae - 0; Bacteria - 0; Metazoa - 0; Fungi - 0; Plants - 13; Viruses - 0; Other Eukaryotes - 0 (source: NCBI BLink).
CSS039916	0.121783	1.96672	1.3863	4.23396	2.54779	3.99562	0.430729	-1.21515	0.00911558	0.130101	down	CSS039916.1	protein_coding	Scaffold2069	348833	349576	Dof-type zinc finger DNA-binding family protein
CSS013946	0	0.352172	0.391858	1.71761	1.79574	2.02439	0.431082	-1.21396	0.000997563	0.0875531	down	CSS013946.1	protein_coding	Scaffold2162	369117	370133	EXORDIUM like 1
CSS014654	1.25842	1.05387	0.659383	3.74105	2.87319	4.28127	0.431514	-1.21252	0.00847264	0.128249	down	CSS014654.1	protein_coding	Scaffold1442	1382008	1382631	unknown protein; FUNCTIONS IN: molecular_function unknown; INVOLVED IN: N-terminal protein myristoylation; LOCATED IN: cellular_component unknown; EXPRESSED IN: 17 plant structures; EXPRESSED DURING: 11 growth stages; BEST Arabidopsis thaliana protein match is: unknown protein (TAIR:AT3G61920.1); Has 48 Blast hits to 47 proteins in 7 species: Archae - 0; Bacteria - 0; Metazoa - 0; Fungi - 0; Plan…
CSS025437	27.9626	151.832	73.0838	182.692	122.641	159.614	0.431763	-1.21169	0.0149629	0.15472	down	CSS025437.1	protein_coding	Scaffold5104	274914	275378	Pollen Ole e 1 allergen and extensin family protein
CSS020522	48.9024	99.3484	72.6625	182.327	141.353	166.151	0.432142	-1.21042	0.00265852	0.0992049	down	CSS020522.1	protein_coding	Scaffold1441	303420	306897	chaperonin 20
CSS035907	0.152562	0.024571	0.069568	2.70274	0.778508	1.37909	0.432434	-1.20945	0.0435444	0.233783	down	CSS035907.1	protein_coding	Scaffold13	166978	176232	centromere protein C
CSS005112	16.63	31.8286	19.6513	55.4324	63.3951	37.961	0.432912	-1.20785	0.0231901	0.180845	down	CSS005112.1	protein_coding	Scaffold3601	420533	421168	Late embryogenesis abundant (LEA) hydroxyproline-rich glycoprotein family
CSS031744	0.185991	1.22431	0.865122	3.3667	3.70844	1.80696	0.433277	-1.20664	0.0148937	0.154531	down	CSS031744.1	protein_coding	Scaffold5415	145170	163961	unknown protein; Has 474 Blast hits to 433 proteins in 138 species: Archae - 6; Bacteria - 80; Metazoa - 195; Fungi - 44; Plants - 59; Viruses - 0; Other Eukaryotes - 90 (source: NCBI BLink).
CSS047741	21.4901	57.0587	43.7332	94.4378	81.106	84.6698	0.433417	-1.20617	0.000152626	0.0744604	down	CSS047741.1	protein_coding	Scaffold1816	3477643	3478833	3-ketoacyl-CoA synthase 1
CSS046163	0.329865	1.03241	0.596403	2.89903	2.3435	2.95809	0.433431	-1.20613	0.00197265	0.0971057	down	CSS046163.1	protein_coding	Scaffold597	3016693	3021579	Leucine-rich repeat protein kinase family protein
CSS029937	0.988195	2.09586	2.21837	5.11896	4.90292	5.45826	0.434673	-1.202	0.00143219	0.0935934	down	CSS029937.1	protein_coding	Scaffold3615	443641	447732	high-affinity nickel-transport family protein
CSS024661	3.23441	7.75776	6.37848	15.0207	11.5078	14.7611	0.435018	-1.20085	0.00296702	0.100697	down	CSS024661.1	protein_coding	Scaffold967	2317375	2318772	early nodulin-like protein 18
CSS021694	1.26923	2.75316	2.15139	8.78815	5.19578	4.1639	0.435045	-1.20076	0.0235396	0.182558	down	CSS021694.1	protein_coding	Scaffold429	367423	368532	CCCH-type zinc finger family protein
CSS050428	15.6074	27.628	21.6382	75.8864	39.7697	38.715	0.435989	-1.19764	0.0353602	0.215094	down	CSS050428.1	protein_coding	Scaffold411	4654153	4658658	Translation initiation factor IF6
CSS043811	0	0.522021	0.117779	2.34924	1.03862	1.91229	0.436742	-1.19515	0.0195924	0.170275	down	CSS043811.1	protein_coding	Scaffold4384	617153	619659	Serinc-domain containing serine and sphingolipid biosynthesis protein
CSS029137	2.22603	2.95392	1.77235	8.17942	4.93262	6.67681	0.437538	-1.19252	0.0200534	0.171315	down	CSS029137.1	protein_coding	Scaffold3847	484557	487064	UDP-Glycosyltransferase superfamily protein
CSS005434	20.1866	30.6191	24.467	75.2748	54.6683	45.5476	0.437539	-1.19252	0.0125223	0.144355	down	CSS005434.1	protein_coding	Scaffold1274	853037	856518	squamosa promoter binding protein-like 4
CSS027487	0	0	0.292615	1.21036	1.05431	2.38939	0.437674	-1.19207	0.0276495	0.195627	down	CSS027487.1	protein_coding	Scaffold624	856213	856829	HXXXD-type acyl-transferase family protein
CSS004887	0	0.190894	0.031379	1.95335	0.726259	1.83708	0.43793	-1.19123	0.0263801	0.19157	down	CSS004887.1	protein_coding	Scaffold418	432651	434132	Plant protein of unknown function (DUF247)
CSS046465	5.31141	10.298	10.3621	22.8355	15.0633	23.0864	0.438078	-1.19074	0.015213	0.155782	down	CSS046465.1	protein_coding	Scaffold8812	5975	7210	MATE efflux family protein
CSS022766	0.617917	4.3716	2.26805	6.22065	5.92344	5.23479	0.438095	-1.19069	0.0015807	0.0935934	down	CSS022766.1	protein_coding	Scaffold16639	106580	107062	unknown protein; BEST Arabidopsis thaliana protein match is: unknown protein (TAIR:AT3G22530.1); Has 77 Blast hits to 77 proteins in 12 species: Archae - 0; Bacteria - 0; Metazoa - 0; Fungi - 0; Plants - 77; Viruses - 0; Other Eukaryotes - 0 (source: NCBI BLink).
CSS038719	1.48377	3.87494	3.18697	8.95376	6.47169	6.70343	0.438292	-1.19004	0.00176195	0.0957782	down	CSS038719.1	protein_coding	Scaffold2423	640470	641888	Eukaryotic aspartyl protease family protein
CSS050622	0.509878	1.85174	0.888684	3.88751	2.87257	3.90317	0.438431	-1.18958	0.00804882	0.126733	down	CSS050622.1	protein_coding	Scaffold3159	213745	216669	Leucine-rich repeat protein kinase family protein
CSS047069	10.3212	27.6323	24.6329	45.7456	39.0269	48.2636	0.438522	-1.18928	0.0039487	0.109777	down	CSS047069.1	protein_coding	Scaffold3805	324404	326643	GATA type zinc finger transcription factor family protein
CSS048672	4.72982	9.60414	5.13341	17.807	11.1987	17.5652	0.438792	-1.18839	0.032519	0.207631	down	CSS048672.1	protein_coding	Scaffold958	2022396	2023025	Plant invertase/pectin methylesterase inhibitor superfamily protein
CSS012760	0.147017	4.16419	2.76963	5.52802	5.50482	4.58469	0.43899	-1.18774	0.000476503	0.0813376	down	CSS012760.1	protein_coding	Scaffold1626	2142731	2150490	Sec14p-like phosphatidylinositol transfer family protein
CSS003719	1.81742	3.98626	2.10462	7.84731	6.56437	6.415	0.43955	-1.1859	0.00788587	0.12597	down	CSS003719.1	protein_coding	Scaffold161	582016	583284	Tetratricopeptide repeat (TPR)-like superfamily protein
CSS010367	0.967544	4.97161	3.03169	7.88871	6.13011	7.12965	0.440098	-1.1841	0.00182898	0.0966526	down	CSS010367.1	protein_coding	Scaffold12932	355201	357857	arabinogalactan protein 18
CSS015657	0.423996	1.7694	0.970275	3.48446	3.23435	3.5416	0.44201	-1.17785	0.00168686	0.0947037	down	CSS015657.1	protein_coding	Scaffold804	1164212	1167050	Protein kinase superfamily protein
CSS008201	1.43261	4.0496	2.12831	6.19212	7.18976	6.2154	0.442267	-1.17701	0.00738332	0.124561	down	CSS008201.1	protein_coding	Scaffold1277	602666	611729	Trypsin family protein
CSS007718	1.03106	5.88021	2.56157	8.69704	5.23284	7.71773	0.443637	-1.17255	0.0249626	0.187637	down	CSS007718.1	protein_coding	Scaffold1393	480044	485707	SHAGGY-related protein kinase dZeta
CSS030597	13.4792	20.0468	19.3399	35.9677	44.4959	40.1026	0.443717	-1.17229	0.00242403	0.0991906	down	CSS030597.1	protein_coding	Scaffold1592	70190	73644	Sec14p-like phosphatidylinositol transfer family protein
CSS034208	1.2171	3.62798	2.73667	7.23584	5.5094	6.76171	0.44402	-1.17131	0.00185645	0.0971057	down	CSS034208.1	protein_coding	Scaffold565	464220	466526	subtilisin-like serine protease 2
CSS033230	19.4478	83.5552	52.7084	100.846	89.6118	103.097	0.444436	-1.16995	0.00313546	0.102835	down	CSS033230.1	protein_coding	Scaffold1151	1741450	1750149	NAD(P)-binding Rossmann-fold superfamily protein
CSS046935	0.447442	1.79154	1.62305	4.6167	2.49328	4.84499	0.444947	-1.16829	0.0258359	0.189982	down	CSS046935.1	protein_coding	Scaffold509	707362	712929	Leucine-rich repeat protein kinase family protein
CSS006987	0	0.659146	0	2.37495	0.824206	1.96626	0.445228	-1.16738	0.0496298	0.246333	down	CSS006987.1	protein_coding	Scaffold5980	105522	109799	Protein of unknown function (DUF3741)
CSS028762	1.09988	1.50609	1.50838	4.24579	3.5293	5.20152	0.445677	-1.16593	0.00525527	0.114637	down	CSS028762.1	protein_coding	Scaffold1132	90980	91771	Integrase-type DNA-binding superfamily protein
CSS052037	2.98439	5.50586	4.84466	10.6646	9.35348	12.6913	0.445882	-1.16527	0.00482953	0.113206	down	CSS052037.1	protein_coding	Scaffold717	2345394	2346247	annexin 1
CSS052530	2.02546	5.37924	4.52311	9.45685	9.64987	9.23368	0.446009	-1.16485	0.000215095	0.0744604	down	CSS052530.1	protein_coding	Scaffold1077	677516	679705	Protein of unknown function (DUF506)
CSS006713	0	0.214193	0.153224	1.02819	1.87105	1.67399	0.446449	-1.16343	0.00835464	0.128068	down	CSS006713.1	protein_coding	Scaffold10391	186085	188298	arabinogalactan protein 20
CSS026350	0.489272	0.215051	0.382576	1.85396	2.63823	1.73876	0.446598	-1.16295	0.00483495	0.113206	down	CSS026350.1	protein_coding	Scaffold5602	1134396	1146513	Chaperone DnaJ-domain superfamily protein
CSS051131	8.22433	13.8855	9.73125	29.2323	20.7309	23.3775	0.446786	-1.16234	0.00740302	0.124574	down	CSS051131.1	protein_coding	Scaffold628	295811	296374	RNA binding
CSS018975	1.41237	6.23934	4.187	9.68166	8.4373	8.31361	0.447128	-1.16124	8.12e-05	0.0718025	down	CSS018975.1	protein_coding	Scaffold2181	2098391	2099251	RING-H2 finger C1A
CSS038435	0.910072	10.4414	4.99667	9.46926	11.91	8.61498	0.44714	-1.1612	0.0105228	0.136676	down	CSS038435.1	protein_coding	Scaffold1850	195262	200927	MAP kinase 20
CSS026779	0.654809	1.97004	2.81348	3.81568	5.30555	5.58624	0.447333	-1.16058	0.0302088	0.200826	down	CSS026779.1	protein_coding	Scaffold142	400255	400830	RING/U-box superfamily protein
CSS032327	0.803427	1.85943	1.48932	4.34132	3.2069	5.18364	0.447494	-1.16006	0.00995926	0.134071	down	CSS032327.1	protein_coding	Scaffold747	1067938	1072207	Protein of unknown function (DUF620)
CSS052560	2.05928	5.62923	3.90476	11.0995	6.38479	10.7893	0.447519	-1.15998	0.0232484	0.181001	down	CSS052560.1	protein_coding	Scaffold2381	624853	628802	Phototropic-responsive NPH3 family protein
CSS009165	372.139	873.821	625.251	1369.89	1065.26	1468.21	0.448113	-1.15807	0.00864519	0.128741	down	CSS009165.1	protein_coding	Scaffold2881	134163	136421	metallothionein 2A
CSS028819	4.79239	15.2614	8.88791	21.1263	16.6837	23.7381	0.448291	-1.15749	0.0149508	0.154663	down	CSS028819.1	protein_coding	Scaffold820	843393	848622	cytochrome B5 isoform E
CSS044984	49.2554	99.9536	88.3207	188.992	150.757	164.743	0.448333	-1.15736	0.000928063	0.0864248	down	CSS044984.1	protein_coding	Scaffold1175	1722947	1724482	Leucine-rich repeat (LRR) family protein
CSS011139	3.32787	7.77801	5.71975	13.8844	11.2738	13.764	0.448573	-1.15659	0.00229157	0.0979984	down	CSS011139.1	protein_coding	Scaffold337	50561	51829	Leucine-rich repeat (LRR) family protein
CSS027124	0.307728	0.790653	0.385382	2.96071	1.42223	2.66999	0.448765	-1.15597	0.0229223	0.179692	down	CSS027124.1	protein_coding	Scaffold1508	251122	252426	S-locus lectin protein kinase family protein
CSS038353	0	0.269815	0	1.17136	1.05377	2.11405	0.449065	-1.155	0.01812	0.165469	down	CSS038353.1	protein_coding	Scaffold2037	198336	198644	SAUR-like auxin-responsive protein family
CSS013721	0.126874	0.781791	0.071768	1.8863	1.69649	1.98047	0.449197	-1.15458	0.0131237	0.14724	down	CSS013721.1	protein_coding	Scaffold2613	3008986	3009756	ovate family protein 13
CSS046865	3.29469	9.26596	8.79219	12.3689	16.5656	18.0743	0.449327	-1.15416	0.0209577	0.173608	down	CSS046865.1	protein_coding	Scaffold4645	60921	61112	-
CSS020127	0.278486	1.79098	1.61172	4.87629	2.44851	3.76709	0.449642	-1.15315	0.0182013	0.16549	down	CSS020127.1	protein_coding	Scaffold8757	285904	290018	alpha/beta-Hydrolases superfamily protein
CSS037050	45.6945	151.063	80.2713	171.645	168.709	200.229	0.449687	-1.15301	0.0160623	0.158147	down	CSS037050.1	protein_coding	Scaffold41	1340852	1343235	tubulin alpha-2 chain
CSS014033	0.606987	1.08993	0.176076	3.35326	2.68024	1.6746	0.449932	-1.15222	0.0477196	0.242775	down	CSS014033.1	protein_coding	Scaffold3698	1609065	1612349	PEBP (phosphatidylethanolamine-binding protein) family protein
CSS000293	0.874769	6.85857	2.70474	7.57505	6.5845	7.40468	0.45001	-1.15197	0.0153821	0.156581	down	CSS000293.1	protein_coding	Scaffold13025	135776	139713	Leucine-rich repeat transmembrane protein kinase family protein
CSS005761	1.08023	6.85052	3.78452	8.17773	8.36941	8.11309	0.450197	-1.15137	0.00262991	0.0992049	down	CSS005761.1	protein_coding	Scaffold644	396542	401039	alpha/beta-Hydrolases superfamily protein
CSS008424	1.44199	1.91079	2.09518	5.89937	4.43917	5.28275	0.451233	-1.14806	0.00256859	0.0992049	down	CSS008424.1	protein_coding	Scaffold3370	125527	128387	FtsJ-like methyltransferase family protein
CSS007689	4.65684	10.9459	10.4477	24.2541	15.7917	17.7067	0.451464	-1.14732	0.00783462	0.12597	down	CSS007689.1	protein_coding	Scaffold1246	1141713	1142657	Protein of unknown function (DUF579)
CSS023779	0.613011	1.72035	0.86372	4.46007	2.18942	3.89426	0.452851	-1.14289	0.0307963	0.202545	down	CSS023779.1	protein_coding	Scaffold943	1052816	1059332	Protein kinase protein with tetratricopeptide repeat domain
CSS051909	1.80924	4.5631	4.38983	8.54461	6.86769	10.4839	0.45308	-1.14216	0.013899	0.15115	down	CSS051909.1	protein_coding	Scaffold1593	1393091	1397829	reversibly glycosylated polypeptide 3
CSS007556	0.589111	3.40003	1.45064	4.57696	3.80815	5.38615	0.454664	-1.13713	0.0189024	0.167534	down	CSS007556.1	protein_coding	Scaffold214	660686	665987	Protein kinase superfamily protein
CSS017064	2.22519	6.87409	3.59514	10.6296	6.82019	11.8853	0.455116	-1.13569	0.0360235	0.216631	down	CSS017064.1	protein_coding	Scaffold1910	1169669	1171390	homologue of NAP57
CSS015968	8.43397	30.3722	15.7403	36.4973	31.8461	38.534	0.455159	-1.13556	0.0135368	0.149695	down	CSS015968.1	protein_coding	Scaffold3721	514474	519227	alpha/beta-Hydrolases superfamily protein
CSS000931	1.7118	4.66939	4.32034	8.21178	6.61976	10.6926	0.455694	-1.13386	0.0189755	0.16778	down	CSS000931.1	protein_coding	Scaffold1598	1863630	1868349	unknown protein; FUNCTIONS IN: molecular_function unknown; INVOLVED IN: biological_process unknown; LOCATED IN: anchored to plasma membrane, anchored to membrane; EXPRESSED IN: 23 plant structures; EXPRESSED DURING: 14 growth stages; BEST Arabidopsis thaliana protein match is: unknown protein (TAIR:AT3G18050.1); Has 30201 Blast hits to 17322 proteins in 780 species: Archae - 12; Bacteria - 1396; …
CSS003217	3.49665	8.62519	6.02451	13.5572	14.949	12.1194	0.456058	-1.13271	0.00184162	0.0966789	down	CSS003217.1	protein_coding	Scaffold2323	2355133	2355513	CLAVATA3/ESR-RELATED 44
CSS027097	1.29947	4.15399	2.12875	6.50563	4.82922	7.50122	0.456185	-1.13231	0.0215215	0.175628	down	CSS027097.1	protein_coding	Scaffold2155	2331118	2335110	DPP6 N-terminal domain-like protein
CSS016924	3.39664	8.11734	4.65482	13.0919	10.3184	13.3102	0.456279	-1.13201	0.0116822	0.14113	down	CSS016924.1	protein_coding	Scaffold154	3106419	3107687	Leucine-rich repeat (LRR) family protein
CSS043407	54.5101	144.305	122.255	184.881	265.766	196.149	0.456397	-1.13164	0.0141145	0.151864	down	CSS043407.1	protein_coding	Scaffold2133	687074	688450	3-ketoacyl-CoA synthase 19
CSS021920	3.67665	7.09601	8.56399	15.4287	13.8256	13.9417	0.456416	-1.13158	0.00634463	0.11999	down	CSS021920.1	protein_coding	Scaffold2982	1641044	1643714	WRKY DNA-binding protein 70
CSS020581	2.34035	24.7377	10.2641	19.0321	16.1435	24.9318	0.456629	-1.13091	0.0447631	0.236371	down	CSS020581.1	protein_coding	Scaffold364	628213	636291	-
CSS043668	2.35671	6.67159	3.63368	8.91553	8.24217	11.9722	0.457244	-1.12897	0.0231378	0.180789	down	CSS043668.1	protein_coding	Scaffold2611	510318	519979	Glycosyl hydrolase family protein
CSS052710	0.176695	0.819973	0.233528	1.44004	1.57964	3.28237	0.45809	-1.1263	0.0489097	0.244866	down	CSS052710.1	protein_coding	Scaffold2275	1168910	1169302	Bifunctional inhibitor/lipid-transfer protein/seed storage 2S albumin superfamily protein
CSS018075	3.59225	11.1609	6.09252	14.6127	19.5268	11.06	0.458207	-1.12593	0.0291594	0.198795	down	CSS018075.1	protein_coding	Scaffold7032	41747	50752	20S proteasome alpha subunit F2
CSS006581	2.77685	0.599229	0.597912	4.84046	3.89203	2.70944	0.458983	-1.12349	0.0346631	0.21378	down	CSS006581.1	protein_coding	Scaffold782	131935	135461	Protein of unknown function (DUF1423)
CSS033767	0.000873	1.68428	1.17834	3.38535	2.18648	3.01876	0.459675	-1.12131	0.0049079	0.113206	down	CSS033767.1	protein_coding	Scaffold1784	357485	359400	CYCLIN D3;2
CSS003564	27.2897	40.9202	32.0144	83.6683	67.5466	66.5268	0.459916	-1.12056	0.00279892	0.0996287	down	CSS003564.1	protein_coding	Scaffold3447	293851	296570	Ribosomal protein L7Ae/L30e/S12e/Gadd45 family protein
CSS034246	0	0	0	1.06603	0.765171	1.82107	0.460174	-1.11975	0.0163519	0.159226	down	CSS034246.1	protein_coding	Scaffold313	1218818	1230822	S-adenosylmethionine carrier 1
CSS041102	10.4358	30.271	18.7191	42.1624	42.2264	35.2621	0.460237	-1.11955	0.00298379	0.100807	down	CSS041102.1	protein_coding	Scaffold1516	1341412	1343327	Late embryogenesis abundant protein
CSS043578	2.29385	13.4558	11.7592	16.5508	15.6654	18.1222	0.4604	-1.11904	0.011935	0.142034	down	CSS043578.1	protein_coding	Scaffold10799	676821	682221	Tyrosyl-tRNA synthetase, class Ib, bacterial/mitochondrial
CSS014032	5.44666	19.0577	13.721	24.9657	27.559	23.2176	0.461001	-1.11716	0.00128502	0.0927643	down	CSS014032.1	protein_coding	Scaffold3698	1628585	1631793	Plant stearoyl-acyl-carrier-protein desaturase family protein
CSS047296	0.777043	1.33536	1.04656	4.36508	2.05844	4.18196	0.461114	-1.1168	0.0344606	0.213355	down	CSS047296.1	protein_coding	Scaffold2695	68514	71777	FUNCTIONS IN: molecular_function unknown; INVOLVED IN: biological_process unknown; LOCATED IN: chloroplast; EXPRESSED IN: 21 plant structures; EXPRESSED DURING: 13 growth stages; CONTAINS InterPro DOMAIN/s: Putative small multi-drug export (InterPro:IPR009577); Has 405 Blast hits to 405 proteins in 185 species: Archae - 65; Bacteria - 295; Metazoa - 0; Fungi - 0; Plants - 23; Viruses - 0; Other E…
CSS023455	1.91054	3.90137	1.68631	8.90572	5.58494	4.79803	0.46135	-1.11607	0.0489681	0.245048	down	CSS023455.1	protein_coding	Scaffold741	2066684	2067274	GCK domain-containing protein
CSS026736	50.0936	105.998	77.8416	179.858	134.401	168.767	0.462073	-1.11381	0.00532855	0.114706	down	CSS026736.1	protein_coding	Scaffold2024	31476	36227	chaperonin-60alpha
CSS045888	24.564	44.3123	24.9052	77.7898	52.3217	68.8194	0.462662	-1.11197	0.0303031	0.201005	down	CSS045888.1	protein_coding	Scaffold610	1588335	1595551	DEAD box RNA helicase (RH3)
CSS005623	0.775828	1.71546	0.960265	4.12386	2.31396	4.44864	0.463643	-1.10891	0.0306569	0.202229	down	CSS005623.1	protein_coding	Scaffold953	1064457	1066958	Dof-type zinc finger DNA-binding family protein
CSS043320	1.13531	2.40419	2.00055	5.46348	4.41622	5.04678	0.463688	-1.10877	0.000701207	0.0825043	down	CSS043320.1	protein_coding	Scaffold180	627301	635749	O-fucosyltransferase family protein
CSS026781	0.506495	2.32601	1.22568	4.29174	3.24374	3.70607	0.464442	-1.10643	0.00395772	0.109777	down	CSS026781.1	protein_coding	Scaffold142	739594	741229	Homeobox-leucine zipper protein family
CSS036969	3.12767	4.98382	3.36588	8.53081	10.9872	8.2067	0.464748	-1.10548	0.00909639	0.130101	down	CSS036969.1	protein_coding	Scaffold1925	353486	354635	RING/U-box superfamily protein
CSS033811	5.1183	18.3003	14.9185	26.3502	26.9814	21.5058	0.464786	-1.10536	0.0012777	0.0927643	down	CSS033811.1	protein_coding	Scaffold138	122627	123157	unknown protein; BEST Arabidopsis thaliana protein match is: unknown protein (TAIR:AT2G20362.1); Has 78 Blast hits to 77 proteins in 11 species: Archae - 0; Bacteria - 0; Metazoa - 0; Fungi - 0; Plants - 78; Viruses - 0; Other Eukaryotes - 0 (source: NCBI BLink).
CSS041859	2.86083	2.05041	1.41468	4.12234	6.80798	6.22013	0.465827	-1.10213	0.0218014	0.176614	down	CSS041859.1	protein_coding	Scaffold746	1953109	1953477	unknown protein; Has 30201 Blast hits to 17322 proteins in 780 species: Archae - 12; Bacteria - 1396; Metazoa - 17338; Fungi - 3422; Plants - 5037; Viruses - 0; Other Eukaryotes - 2996 (source: NCBI BLink).
CSS000068	0.939564	2.65106	1.48521	4.84333	4.30419	4.38986	0.466049	-1.10145	0.00295367	0.100697	down	CSS000068.1	protein_coding	Scaffold4359	186283	188675	Heat shock protein DnaJ with tetratricopeptide repeat
CSS018292	1.36076	2.45314	3.10328	7.55772	5.70338	4.54534	0.466341	-1.10054	0.0165534	0.159949	down	CSS018292.1	protein_coding	Scaffold2448	680969	683176	Mitochondrial glycoprotein family protein
CSS037126	1.003	4.36576	3.2412	5.16438	8.73254	5.97488	0.467045	-1.09837	0.0244818	0.185401	down	CSS037126.1	protein_coding	Scaffold41	4462405	4463847	UDP-glucose 6-dehydrogenase family protein
CSS011419	28.3292	64.8178	42.6514	102.605	72.3807	102.122	0.467265	-1.09769	0.0156233	0.157132	down	CSS011419.1	protein_coding	Scaffold9477	606606	611844	Heat shock protein 70 (Hsp 70) family protein
CSS028276	6.24914	21.7446	16.9588	26.9182	26.4364	33.998	0.467424	-1.09719	0.0121246	0.142875	down	CSS028276.1	protein_coding	Scaffold9593	448735	449973	HXXXD-type acyl-transferase family protein
CSS033794	0.133469	3.50906	2.87579	5.14901	3.79811	4.93579	0.467682	-1.0964	0.00863587	0.128741	down	CSS033794.1	protein_coding	Scaffold2325	978133	979854	Eukaryotic translation initiation factor 3 subunit 7 (eIF-3)
CSS010985	0.265151	3.76113	1.6894	4.79019	3.36445	4.73465	0.467903	-1.09572	0.0135626	0.149704	down	CSS010985.1	protein_coding	Scaffold1343	448056	455063	unknown protein; Has 31 Blast hits to 31 proteins in 9 species: Archae - 0; Bacteria - 0; Metazoa - 0; Fungi - 0; Plants - 31; Viruses - 0; Other Eukaryotes - 0 (source: NCBI BLink).
CSS051127	8.91575	18.6835	14.7268	29.665	23.413	37.2372	0.468048	-1.09527	0.0196177	0.17029	down	CSS051127.1	protein_coding	Scaffold628	223711	224793	sterol methyltransferase 2
CSS016633	0.598422	7.08111	4.64357	9.46485	6.75903	6.78552	0.468221	-1.09474	0.000846688	0.0864248	down	CSS016633.1	protein_coding	Scaffold1302	251954	263133	FtsJ-like methyltransferase family protein
CSS034084	0.142837	1.63061	1.4382	4.1961	3.24149	2.03276	0.468301	-1.09449	0.0142296	0.152426	down	CSS034084.1	protein_coding	Scaffold1026	1188383	1191493	CHY-type/CTCHY-type/RING-type Zinc finger protein
CSS006118	3.62734	10.6258	8.35996	15.0978	13.4919	18.717	0.468503	-1.09387	0.0110801	0.139295	down	CSS006118.1	protein_coding	Scaffold420	576070	576828	DNA-binding storekeeper protein-related
CSS040867	0.755304	3.29391	2.32084	4.93968	5.44576	4.97426	0.468653	-1.09341	0.000979541	0.0875531	down	CSS040867.1	protein_coding	Scaffold3096	589069	590055	Domain of unknown function (DUF303)
CSS024981	0.213672	1.18992	0.711638	2.98655	1.91868	2.63951	0.469075	-1.09211	0.00562253	0.115075	down	CSS024981.1	protein_coding	Scaffold6794	573211	574668	Protein kinase superfamily protein
CSS039830	7.14633	11.388	15.5893	30.2912	21.6954	20.8028	0.469926	-1.08949	0.0252617	0.18821	down	CSS039830.1	protein_coding	Scaffold95	508360	508776	RmlC-like cupins superfamily protein
CSS030834	2.92043	6.23435	7.85498	12.7881	10.8283	13.0739	0.470382	-1.08809	0.0153286	0.156363	down	CSS030834.1	protein_coding	Scaffold793	1126892	1130212	Peroxidase superfamily protein
CSS039608	12.0355	56.4833	26.0911	64.9776	54.2195	47.2893	0.47122	-1.08553	0.0138188	0.150787	down	CSS039608.1	protein_coding	Scaffold3581	854403	856915	Protein of unknown function (DUF1685)
CSS044958	2.82602	7.35629	4.12053	12.1476	7.76247	11.9223	0.471394	-1.08499	0.0274076	0.195071	down	CSS044958.1	protein_coding	Scaffold1175	505398	523612	homolog of mamallian P58IPK
CSS023003	0.317547	0.450377	0.398683	1.95729	1.53803	2.37936	0.47148	-1.08473	0.00450184	0.111403	down	CSS023003.1	protein_coding	Scaffold5816	380543	383066	Protein kinase superfamily protein
CSS010346	2.34262	4.30438	3.83441	9.67208	7.25045	7.92059	0.472426	-1.08184	0.00191662	0.0971057	down	CSS010346.1	protein_coding	Scaffold3673	160812	173463	tRNAse Z4
CSS019823	20.2711	55.4595	32.4615	82.5007	57.0334	72.7186	0.472647	-1.08116	0.0157772	0.157233	down	CSS019823.1	protein_coding	Scaffold228	5844790	5848078	pyruvate dehydrogenase E1 alpha
CSS000483	0	0.588748	0.166571	1.96326	1.38772	1.40199	0.472989	-1.08012	0.0043513	0.110687	down	CSS000483.1	protein_coding	Scaffold1562	1432506	1437133	Protein of unknown function (DUF1005)
CSS011396	3.00885	5.53685	4.86618	13.0488	8.7848	9.1555	0.473354	-1.07901	0.00674639	0.121344	down	CSS011396.1	protein_coding	Scaffold3885	2424	6359	Ribosomal protein L10 family protein
CSS050089	0.82847	3.0983	2.02525	5.06073	3.52664	6.34223	0.474431	-1.07573	0.0258344	0.189982	down	CSS050089.1	protein_coding	Scaffold1076	2876696	2879264	non-specific phospholipase C6
CSS005302	4.70446	10.8446	10.6146	20.0442	17.048	17.2959	0.474496	-1.07553	0.0015932	0.0935934	down	CSS005302.1	protein_coding	Scaffold4339	797483	799614	alpha/beta-Hydrolases superfamily protein
CSS044463	0	0.056643	0.37948	2.25108	1.10875	0.957741	0.474762	-1.07473	0.0350246	0.214489	down	CSS044463.1	protein_coding	Scaffold919	156806	163659	glutamate dehydrogenase 2
CSS016999	0.03512	1.9269	0.944717	3.63388	2.44036	2.20842	0.474936	-1.07419	0.00483714	0.113206	down	CSS016999.1	protein_coding	Scaffold141	1792146	1792619	RING/U-box superfamily protein
CSS022836	0.880684	2.5092	2.67512	4.97973	5.0064	4.9864	0.475587	-1.07222	0.00291116	0.100158	down	CSS022836.1	protein_coding	Scaffold1188	2621429	2623565	Family of unknown function (DUF662)
CSS013593	26.3351	76.1699	52.4062	112.694	90.6713	92.4225	0.475775	-1.07165	0.00102633	0.0875531	down	CSS013593.1	protein_coding	Scaffold3277	487621	495714	glycerol-3-phosphate acyltransferase 4
CSS021312	0.487553	1.17273	0.553159	3.64813	1.75202	2.55411	0.475893	-1.07129	0.028955	0.198222	down	CSS021312.1	protein_coding	Scaffold2772	844332	844949	unknown protein; BEST Arabidopsis thaliana protein match is: unknown protein (TAIR:AT5G13880.1); Has 1807 Blast hits to 1807 proteins in 277 species: Archae - 0; Bacteria - 0; Metazoa - 736; Fungi - 347; Plants - 385; Viruses - 0; Other Eukaryotes - 339 (source: NCBI BLink).
CSS051580	3.79362	14.277	10.6111	19.4665	15.7384	20.205	0.476192	-1.07039	0.00563841	0.115075	down	CSS051580.1	protein_coding	Scaffold455	1090009	1097354	RING/FYVE/PHD zinc finger superfamily protein
CSS016017	3.31187	12.2399	9.48121	20.9492	11.6648	17.247	0.477353	-1.06687	0.0227635	0.179271	down	CSS016017.1	protein_coding	Scaffold1268	824434	828072	Major facilitator superfamily protein
CSS020020	0.616966	2.23975	1.47448	4.18338	2.64244	5.03176	0.477375	-1.0668	0.0279286	0.195918	down	CSS020020.1	protein_coding	Scaffold2077	621922	623235	HXXXD-type acyl-transferase family protein
CSS046490	9.50901	34.7459	23.4544	50.2831	28.7223	49.8821	0.477527	-1.06635	0.0394749	0.224428	down	CSS046490.1	protein_coding	Scaffold8812	1159917	1161879	gamma tonoplast intrinsic protein
CSS008431	0.154423	2.50718	0.928592	4.2016	2.003	3.26139	0.477797	-1.06553	0.0368474	0.218198	down	CSS008431.1	protein_coding	Scaffold3370	411295	412496	-
CSS045647	0.588955	1.46763	0.893662	3.64109	2.55676	3.00178	0.477975	-1.06499	0.00460824	0.112592	down	CSS045647.1	protein_coding	Scaffold774	544908	546464	P-loop containing nucleoside triphosphate hydrolases superfamily protein
CSS042521	2.11704	6.75371	5.94429	11.2854	9.1588	10.5173	0.478048	-1.06477	0.00224877	0.097308	down	CSS042521.1	protein_coding	Scaffold104	471544	474289	cytochrome P450, family 94, subfamily C, polypeptide 1
CSS025887	7.39017	27.948	17.6778	42.8013	23.905	33.9319	0.478051	-1.06476	0.0240956	0.183774	down	CSS025887.1	protein_coding	Scaffold1804	653200	655524	subtilisin-like serine protease 2
CSS023118	5.03984	12.6869	7.34487	17.054	14.4321	20.5455	0.478266	-1.06411	0.0221017	0.177421	down	CSS023118.1	protein_coding	Scaffold348	46376	49600	nucleotide-rhamnose synthase/epimerase-reductase
CSS030690	0.054252	0.35176	0.401285	1.57994	1.97596	1.31948	0.479006	-1.06188	0.0035859	0.106328	down	CSS030690.1	protein_coding	Scaffold15855	7473	13434	LRR and NB-ARC domains-containing disease resistance protein
CSS038543	3.68622	7.13518	7.11337	14.2424	11.4807	13.1155	0.479786	-1.05954	0.00250742	0.0992049	down	CSS038543.1	protein_coding	Scaffold754	205547	210205	with no lysine (K) kinase 1
CSS045053	0.463449	4.00958	1.09508	4.47519	3.33733	4.43522	0.479918	-1.05914	0.0490936	0.245222	down	CSS045053.1	protein_coding	Scaffold36	451358	453451	myb domain protein 94
CSS013546	1.13555	3.28772	1.79657	6.05786	4.44469	4.75711	0.480072	-1.05868	0.0078767	0.12597	down	CSS013546.1	protein_coding	Scaffold613	379311	386259	sphere organelles protein-related
CSS047202	4.62573	12.9213	7.53292	19.9005	11.8722	20.1552	0.480335	-1.05789	0.0411027	0.228586	down	CSS047202.1	protein_coding	Scaffold3327	876896	880639	Plant invertase/pectin methylesterase inhibitor superfamily
CSS009720	0.833335	1.38888	1.59114	3.79377	2.94826	4.26893	0.481226	-1.05521	0.008083	0.126978	down	CSS009720.1	protein_coding	Scaffold3650	1831886	1841260	nitrate transporter 1:2
CSS018496	0.084749	0.141386	0.12716	1.32399	1.649	1.01301	0.48216	-1.05242	0.00398088	0.109777	down	CSS018496.1	protein_coding	Scaffold8071	193129	197293	flavin-binding, kelch repeat, f box 1
CSS005837	0.341581	0.923078	0.877455	2.21989	1.73655	3.79071	0.482212	-1.05226	0.0377304	0.220327	down	CSS005837.1	protein_coding	Scaffold1936	115574	116893	Fatty acid/sphingolipid desaturase
CSS024640	0	8.93788	5.03033	8.14816	6.54741	5.56465	0.482338	-1.05188	0.000149875	0.0744604	down	CSS024640.1	protein_coding	Scaffold967	887443	890520	FUNCTIONS IN: molecular_function unknown; INVOLVED IN: biological_process unknown; LOCATED IN: cellular_component unknown; EXPRESSED IN: inflorescence meristem, flower, cultured cell; EXPRESSED DURING: petal differentiation and expansion stage; BEST Arabidopsis thaliana protein match is: Calcium-binding EF-hand family protein (TAIR:AT4G34070.1); Has 171 Blast hits to 170 proteins in 31 species: A…
CSS031546	0.704085	17.46	9.9112	12.7001	12.2148	13.3011	0.48238	-1.05176	0.0122514	0.143268	down	CSS031546.1	protein_coding	Scaffold2092	159028	167878	yeast YAK1-related gene 1
CSS019061	11.3589	56.3187	25.5268	46.9685	54.0361	56.5281	0.482533	-1.0513	0.032734	0.208477	down	CSS019061.1	protein_coding	Scaffold1888	926968	938057	SKU5 similar 5
CSS038747	0.667693	7.35195	2.96551	6.27306	6.59176	7.01867	0.482705	-1.05078	0.0211977	0.174235	down	CSS038747.1	protein_coding	Scaffold423	210450	215484	-
CSS031645	0.459405	1.81901	0.92827	3.36114	2.3062	3.68508	0.483082	-1.04966	0.0169932	0.161925	down	CSS031645.1	protein_coding	Scaffold660	117571	124138	DHHC-type zinc finger family protein
CSS046596	26.616	64.8916	44.3918	96.2686	75.6903	91.6656	0.483152	-1.04945	0.00523038	0.114637	down	CSS046596.1	protein_coding	Scaffold1787	808236	812378	calnexin 1
CSS017917	7.77193	32.5662	21.5459	34.7917	41.0717	34.6652	0.483158	-1.04943	0.00490475	0.113206	down	CSS017917.1	protein_coding	Scaffold1299	130023	138837	FAD-binding Berberine family protein
CSS014508	3.70754	14.2841	9.97701	17.5476	14.8505	20.9421	0.483549	-1.04827	0.0145278	0.153549	down	CSS014508.1	protein_coding	Scaffold1379	707175	720989	plastidic pyruvate kinase beta subunit 1
CSS020902	3.91058	7.29883	5.56006	9.86073	14.3387	12.7483	0.483577	-1.04818	0.0142224	0.152426	down	CSS020902.1	protein_coding	Scaffold349	3102140	3107166	receptor-like kinase 1
CSS012149	0.365896	1.41312	0.94418	3.47935	1.85579	3.25918	0.483639	-1.048	0.0210835	0.173775	down	CSS012149.1	protein_coding	Scaffold2373	983998	989028	NHL domain-containing protein
CSS000831	10.6593	15.3393	17.0063	35.7248	25.5731	29.138	0.483818	-1.04746	0.00851883	0.128296	down	CSS000831.1	protein_coding	Scaffold3740	637756	638256	Ribosomal protein L11 family protein
CSS005403	3.41827	10.334	7.72933	15.6228	12.2251	15.3995	0.484308	-1.046	0.00406872	0.110054	down	CSS005403.1	protein_coding	Scaffold4322	256362	260090	Protein of Unknown Function (DUF239)
CSS003108	1.76798	0.222266	0.574316	2.97813	2.71321	2.33812	0.484901	-1.04424	0.00521229	0.114637	down	CSS003108.1	protein_coding	Scaffold2753	955919	957628	Tetratricopeptide repeat (TPR)-like superfamily protein
CSS006983	0.265406	0.738482	0.109805	1.96634	1.14684	2.31451	0.485022	-1.04388	0.0383913	0.221769	down	CSS006983.1	protein_coding	Scaffold5980	167520	167993	unknown protein; Has 90 Blast hits to 90 proteins in 10 species: Archae - 0; Bacteria - 0; Metazoa - 0; Fungi - 0; Plants - 90; Viruses - 0; Other Eukaryotes - 0 (source: NCBI BLink).
CSS026357	6.78277	23.0428	17.5513	37.0409	27.3609	24.8764	0.485586	-1.0422	0.00282702	0.0996287	down	CSS026357.1	protein_coding	Scaffold964	142130	144920	acyl-CoA-binding protein 6
CSS036854	1.50043	2.11906	2.53498	5.19501	4.67858	5.69956	0.486045	-1.04084	0.00416596	0.110213	down	CSS036854.1	protein_coding	Scaffold1366	589062	590653	Protein of unknown function, DUF599
CSS011046	5.42809	6.75908	5.94814	13.7034	11.9236	14.6956	0.486137	-1.04056	0.00212605	0.0972469	down	CSS011046.1	protein_coding	Scaffold671	232378	236638	Nucleic acid-binding, OB-fold-like protein
CSS003547	3.87508	15.8201	12.5324	22.964	16.3406	20.2517	0.486174	-1.04045	0.0059978	0.117141	down	CSS003547.1	protein_coding	Scaffold2792	810664	814306	Major facilitator superfamily protein
CSS041403	0.059813	0.310698	0.412649	2.7818	1.1378	1.06207	0.486256	-1.04021	0.0458795	0.239066	down	CSS041403.1	protein_coding	Scaffold6764	529823	531274	UDP-Glycosyltransferase superfamily protein
CSS031452	10.6455	21.3738	14.9531	40.8084	25.9632	29.6619	0.486268	-1.04018	0.0152688	0.156118	down	CSS031452.1	protein_coding	Scaffold4154	131336	134011	DNA-directed RNA polymerase, subunit M, archaeal
CSS016405	14.2923	56.0346	43.6221	72.6012	60.9151	66.5001	0.486529	-1.0394	0.00154657	0.0935934	down	CSS016405.1	protein_coding	Scaffold3727	809454	809744	Bifunctional inhibitor/lipid-transfer protein/seed storage 2S albumin superfamily protein
CSS015197	2.34395	2.62107	2.20589	4.22815	5.80997	8.46307	0.486956	-1.03814	0.0378905	0.220703	down	CSS015197.1	protein_coding	Scaffold2904	193384	200274	biotin/lipoyl attachment domain-containing protein
CSS038586	1.481	3.65875	3.72503	8.6946	4.66927	7.11215	0.488494	-1.03359	0.0292219	0.198887	down	CSS038586.1	protein_coding	Scaffold754	1719975	1721402	indole-3-acetate beta-D-glucosyltransferase
CSS041754	57.6883	83.8422	57.1755	119.897	126.605	157.249	0.488599	-1.03328	0.0174579	0.162586	down	CSS041754.1	protein_coding	Scaffold1552	259754	262219	photosystem II subunit O-2
CSS045609	0.100361	0	0	1.37021	0.449458	1.75821	0.489152	-1.03165	0.0496458	0.246333	down	CSS045609.1	protein_coding	Scaffold3382	355192	355518	plantacyanin
CSS003673	2.39029	6.96717	5.78873	10.8204	9.91671	10.4098	0.489371	-1.031	0.000426703	0.0802538	down	CSS003673.1	protein_coding	Scaffold398	699478	700806	UDP-D-glucuronate 4-epimerase 3
CSS032001	0.044832	0.15216	0.559616	1.97543	1.23866	1.36657	0.48938	-1.03097	0.018299	0.16549	down	CSS032001.1	protein_coding	Scaffold1880	585495	601085	hexokinase-like 1
CSS035272	1.3314	4.06311	2.48329	6.13303	4.2309	7.94556	0.489612	-1.03029	0.0396654	0.224825	down	CSS035272.1	protein_coding	Scaffold475	1779704	1782103	tubulin beta chain 3
CSS040135	2.01457	3.1938	3.79319	6.01488	6.72236	8.28653	0.489788	-1.02977	0.0141824	0.152252	down	CSS040135.1	protein_coding	Scaffold844	2729312	2732438	Peroxidase superfamily protein
CSS038590	1.57155	1.77035	2.50045	5.65539	5.18119	4.08165	0.490143	-1.02873	0.0110849	0.139295	down	CSS038590.1	protein_coding	Scaffold754	1787882	1789273	indole-3-acetate beta-D-glucosyltransferase
CSS040808	2.72636	9.81581	6.34158	12.5088	11.596	12.7405	0.490276	-1.02833	0.00247181	0.0992049	down	CSS040808.1	protein_coding	Scaffold1369	207223	208176	unknown protein; BEST Arabidopsis thaliana protein match is: unknown protein (TAIR:AT5G44860.1); Has 338 Blast hits to 330 proteins in 72 species: Archae - 2; Bacteria - 94; Metazoa - 7; Fungi - 0; Plants - 232; Viruses - 0; Other Eukaryotes - 3 (source: NCBI BLink).
CSS002612	0.843349	0.570319	0.949365	2.74082	2.21229	2.99139	0.49127	-1.02541	0.0054488	0.115075	down	CSS002612.1	protein_coding	Scaffold1520	1171985	1173878	GATA transcription factor 9
CSS003605	0.145365	0.597231	0.448911	2.16106	1.14633	2.21193	0.491671	-1.02423	0.0185203	0.165746	down	CSS003605.1	protein_coding	Scaffold2137	2511629	2515979	AINTEGUMENTA-like 5
CSS039667	0.541587	2.2555	1.52097	3.65063	2.88369	4.60726	0.491804	-1.02384	0.0156216	0.157132	down	CSS039667.1	protein_coding	Scaffold251	230003	232511	Tetratricopeptide repeat (TPR)-like superfamily protein
CSS043083	0.940217	2.88398	2.26017	5.02635	5.00895	4.42798	0.491881	-1.02362	7.41e-05	0.0718025	down	CSS043083.1	protein_coding	Scaffold913	1065157	1074956	unknown protein; BEST Arabidopsis thaliana protein match is: unknown protein (TAIR:AT2G22270.1); Has 152 Blast hits to 146 proteins in 19 species: Archae - 0; Bacteria - 0; Metazoa - 0; Fungi - 2; Plants - 146; Viruses - 0; Other Eukaryotes - 4 (source: NCBI BLink).
CSS043899	1.23248	0.75532	0.32212	3.37226	2.71888	1.72724	0.492072	-1.02306	0.0464779	0.240141	down	CSS043899.1	protein_coding	Scaffold1827	427908	435017	Alg9-like mannosyltransferase family
CSS048905	10.316	16.2712	12.7279	30.4792	26.9294	23.741	0.492996	-1.02035	0.00263083	0.0992049	down	CSS048905.1	protein_coding	Scaffold371	1589633	1595956	chaperonin 10
CSS032433	0	0	0	0.618259	1.77464	0.858401	0.493335	-1.01936	0.0322956	0.206665	down	CSS032433.1	protein_coding	Scaffold3118	567554	568999	WUSCHEL related homeobox 4
CSS023961	1.81512	5.38376	3.51906	9.20923	6.26072	7.62491	0.493437	-1.01906	0.00745942	0.124856	down	CSS023961.1	protein_coding	Scaffold656	628485	630440	zinc transporter 11 precursor
CSS015541	1.95034	5.34119	4.27512	7.77175	7.34373	9.62137	0.494021	-1.01736	0.00834375	0.128068	down	CSS015541.1	protein_coding	Scaffold1025	736538	739809	Ribosomal L18p/L5e family protein
CSS011380	0.418479	3.95138	1.19456	3.72778	4.17602	3.8247	0.494631	-1.01557	0.0377365	0.220327	down	CSS011380.1	protein_coding	Scaffold4104	122920	128291	GDSL-like Lipase/Acylhydrolase superfamily protein
CSS052536	25.6796	54.3915	54.2415	93.0834	66.076	99.8152	0.495337	-1.01352	0.0242659	0.184532	down	CSS052536.1	protein_coding	Scaffold1077	815694	820673	3-ketoacyl-CoA synthase 2
CSS046261	1.37481	2.46233	1.77967	5.89417	4.5762	3.75283	0.495631	-1.01266	0.00910289	0.130101	down	CSS046261.1	protein_coding	Scaffold757	306267	306668	-
CSS007131	0.286142	0.267628	0.166856	1.30021	1.06597	2.29411	0.496294	-1.01073	0.0236161	0.182673	down	CSS007131.1	protein_coding	Scaffold18	1371283	1373388	Protein kinase superfamily protein
CSS010762	0.490746	2.99372	1.50955	5.12303	2.53215	4.27929	0.496688	-1.00959	0.0372335	0.218892	down	CSS010762.1	protein_coding	Scaffold877	1671967	1678712	Subtilase family protein
CSS042220	4.67473	7.28721	5.31658	15.2097	10.275	11.8531	0.497764	-1.00647	0.0123907	0.143958	down	CSS042220.1	protein_coding	Scaffold4102	420718	422523	unknown protein; FUNCTIONS IN: molecular_function unknown; INVOLVED IN: embryo development; LOCATED IN: chloroplast; EXPRESSED IN: 19 plant structures; EXPRESSED DURING: 13 growth stages; Has 17135 Blast hits to 10204 proteins in 644 species: Archae - 47; Bacteria - 1684; Metazoa - 5536; Fungi - 2506; Plants - 1043; Viruses - 361; Other Eukaryotes - 5958 (source: NCBI BLink).
CSS003508	11.5209	15.23	14.7725	29.9661	24.2927	31.5296	0.497976	-1.00585	0.00475024	0.113206	down	CSS003508.1	protein_coding	Scaffold6541	352134	353168	Protein prenylyltransferase superfamily protein
CSS025181	0.474014	1.33366	1.13136	3.25799	1.92399	3.61616	0.498033	-1.00569	0.0244888	0.185401	down	CSS025181.1	protein_coding	Scaffold501	471923	475349	Double Clp-N motif-containing P-loop nucleoside triphosphate hydrolases superfamily protein
CSS015822	3.6694	12.5676	7.14603	20.0696	12.2015	12.9576	0.49808	-1.00555	0.0213121	0.174672	down	CSS015822.1	protein_coding	Scaffold539	995963	1002273	heat shock protein 60
CSS006343	0.061119	1.85337	0.682106	2.2589	1.86595	3.14394	0.498447	-1.00449	0.0327044	0.208477	down	CSS006343.1	protein_coding	Scaffold1618	1381396	1385128	GDSL-like Lipase/Acylhydrolase superfamily protein
CSS035826	1.12288	1.97345	3.56051	6.0136	4.05091	5.32581	0.498633	-1.00395	0.0488633	0.244866	down	CSS035826.1	protein_coding	Scaffold1538	1269867	1270538	Protein of unknown function (DUF761)
CSS019742	0.709039	1.37436	1.17688	4.00059	2.49638	2.96813	0.498873	-1.00326	0.0079045	0.126039	down	CSS019742.1	protein_coding	Scaffold228	942025	945855	P-loop containing nucleoside triphosphate hydrolases superfamily protein
CSS000111	0.448573	2.11267	0.686205	4.19546	2.40579	2.29272	0.499057	-1.00272	0.0447291	0.236287	down	CSS000111.1	protein_coding	Scaffold52	459275	470543	ovate family protein 4
CSS019672	0.254029	0.879247	0.32835	1.86163	1.4643	2.47922	0.499863	-1.00039	0.0201662	0.171325	down	CSS019672.1	protein_coding	Scaffold5359	950210	953710	Phototropic-responsive NPH3 family protein
CSS024403	1716.65	2763.35	1876.8	1092.65	1014.23	973.5	2.00078	1.00056	0.00626107	0.119025	up	CSS024403.1	protein_coding	Scaffold825	411950	413775	Chlorophyll A-B binding family protein
CSS045974	6.90914	14.7951	6.78332	3.60228	4.03067	4.05692	2.00112	1.00081	0.0436789	0.233984	up	CSS045974.1	protein_coding	Scaffold4475	103402	112784	unknown protein; Has 116 Blast hits to 113 proteins in 44 species: Archae - 0; Bacteria - 3; Metazoa - 21; Fungi - 2; Plants - 40; Viruses - 0; Other Eukaryotes - 50 (source: NCBI BLink).
CSS052197	5.53135	6.75902	5.54024	2.39761	3.37808	1.73754	2.00429	1.00309	0.0230569	0.180333	up	CSS052197.1	protein_coding	Scaffold8238	267441	274767	Flavin-binding monooxygenase family protein
CSS052811	14.2069	16.9515	16.7212	9.13203	7.84338	5.58073	2.00611	1.0044	0.0150905	0.155199	up	CSS052811.1	protein_coding	Scaffold2655	37238	39579	Uridine diphosphate glycosyltransferase 74E2
CSS024350	22.4919	51.1884	50.2795	15.9425	21.5026	18.2088	2.00853	1.00614	0.0155113	0.15706	up	CSS024350.1	protein_coding	Scaffold1174	231019	238848	catalytic LigB subunit of aromatic ring-opening dioxygenase family
CSS004230	1.55338	1.8742	2.89703	0.249557	0.913441	0.446498	2.01315	1.00946	0.0365327	0.217696	up	CSS004230.1	protein_coding	Scaffold1030	1368114	1370309	receptor like protein 6
CSS016171	46.8121	43.2129	59.2698	19.2274	29.7288	23.975	2.01824	1.0131	0.0281556	0.196186	up	CSS016171.1	protein_coding	Scaffold237	1334448	1337528	plasma membrane intrinsic protein 2;5
CSS003695	51.1232	81.1492	62.055	35.613	32.3231	25.0775	2.01843	1.01323	0.00821688	0.127447	up	CSS003695.1	protein_coding	Scaffold398	1577649	1581544	Leucine carboxyl methyltransferase
CSS034798	223.21	182.674	230.44	100.243	137.206	82.4309	2.01944	1.01396	0.0317549	0.205288	up	CSS034798.1	protein_coding	Scaffold9064	118495	118734	unknown protein; Has 14 Blast hits to 14 proteins in 5 species: Archae - 0; Bacteria - 0; Metazoa - 0; Fungi - 0; Plants - 14; Viruses - 0; Other Eukaryotes - 0 (source: NCBI BLink).
CSS008405	5.1001	29.729	17.7737	7.17863	4.50309	7.48034	2.0211	1.01514	0.0289198	0.198215	up	CSS008405.1	protein_coding	Scaffold1709	53857	61450	GTP cyclohydrolase II
CSS011901	48.4275	79.0431	74.091	27.0759	37.0182	31.5724	2.02208	1.01584	0.0095623	0.132026	up	CSS011901.1	protein_coding	Scaffold492	1203655	1206666	Auxin-responsive family protein
CSS053115	1.25554	0.741171	1.83133	0.149326	0.177888	0	2.02293	1.01644	0.0248204	0.187081	up	CSS053115.1	protein_coding	Scaffold6707	914098	923595	senescence-related gene 1
CSS044829	54.4624	66.088	55.5576	22.3753	36.7847	27.5207	2.02351	1.01686	0.0257462	0.189866	up	CSS044829.1	protein_coding	Scaffold172	2030125	2031394	unknown protein; FUNCTIONS IN: molecular_function unknown; INVOLVED IN: biological_process unknown; LOCATED IN: chloroplast thylakoid membrane, chloroplast; EXPRESSED IN: 22 plant structures; EXPRESSED DURING: 13 growth stages; Has 42 Blast hits to 42 proteins in 19 species: Archae - 0; Bacteria - 0; Metazoa - 0; Fungi - 0; Plants - 40; Viruses - 0; Other Eukaryotes - 2 (source: NCBI BLink).
CSS044044	7.66735	57.7868	25.6025	10.3741	9.18417	11.4505	2.02389	1.01713	0.0263645	0.19157	up	CSS044044.1	protein_coding	Scaffold2348	833697	834325	unknown protein; FUNCTIONS IN: molecular_function unknown; INVOLVED IN: biological_process unknown; LOCATED IN: chloroplast; EXPRESSED IN: 23 plant structures; EXPRESSED DURING: 15 growth stages; Has 45 Blast hits to 45 proteins in 11 species: Archae - 0; Bacteria - 0; Metazoa - 0; Fungi - 0; Plants - 45; Viruses - 0; Other Eukaryotes - 0 (source: NCBI BLink).
CSS010120	5.82442	0.050852	0.060591	0.037421	0.008671	0	2.02904	1.0208	0.0404339	0.226502	up	CSS010120.1	protein_coding	Scaffold2112	1572053	1588164	UDP-Glycosyltransferase superfamily protein
CSS033335	0.312703	7.27013	2.13724	0.537317	0.447859	0.615065	2.03538	1.0253	0.0442562	0.235487	up	CSS033335.1	protein_coding	Scaffold889	1053233	1058979	calcium ATPase 2
CSS029382	25.908	120.751	61.2348	26.7263	29.0337	25.2795	2.03599	1.02573	0.0117047	0.14113	up	CSS029382.1	protein_coding	Scaffold2164	2123801	2124277	calmodulin like 23
CSS004699	0.090928	4.74662	1.69688	0.215416	0.440278	0.023915	2.03728	1.02664	0.0231981	0.180845	up	CSS004699.1	protein_coding	Scaffold684	211556	211963	basic region/leucine zipper motif 53
CSS013110	3.27619	8.46287	5.38329	1.97555	2.99972	1.43437	2.03766	1.02692	0.0268207	0.193255	up	CSS013110.1	protein_coding	Scaffold1417	269636	274116	NAC domain containing protein 19
CSS049619	13.74	38.0438	35.3402	12.2396	14.7314	10.0325	2.03797	1.02713	0.0108731	0.13844	up	CSS049619.1	protein_coding	Scaffold3284	990002	991852	basic helix-loop-helix (bHLH) DNA-binding superfamily protein
CSS015902	4.35737	15.7665	13.8991	3.96998	4.34375	4.48221	2.03845	1.02748	0.00769711	0.125553	up	CSS015902.1	protein_coding	Scaffold932	2171141	2171329	-
CSS037805	14.7053	29.4406	27.2305	8.64935	14.2211	9.33576	2.03966	1.02833	0.0281527	0.196186	up	CSS037805.1	protein_coding	Scaffold1830	467271	469532	Aldolase-type TIM barrel family protein
CSS013677	23.8715	69.6068	35.7699	21.0313	19.3522	14.8488	2.04057	1.02898	0.0218145	0.176614	up	CSS013677.1	protein_coding	Scaffold2613	994724	997779	Adenine nucleotide alpha hydrolases-like superfamily protein
CSS016440	1.19549	1.20514	1.48257	0.066178	0.321635	0	2.04106	1.02932	0.00685145	0.122313	up	CSS016440.1	protein_coding	Scaffold283	544313	556506	PR5-like receptor kinase
CSS000276	9.45405	17.462	13.1308	4.57945	6.2472	6.66112	2.04181	1.02985	0.0159624	0.157583	up	CSS000276.1	protein_coding	Scaffold5016	265352	267264	Uncharacterised conserved protein (UCP012943)
CSS040803	5.81554	0.24605	0.143221	0.114248	0.080024	0.077419	2.04191	1.02992	0.0457859	0.238892	up	CSS040803.1	protein_coding	Scaffold1369	145360	156210	Protein kinase superfamily protein with octicosapeptide/Phox/Bem1p domain
CSS003671	26.9599	63.437	59.5518	21.6818	22.597	21.5121	2.04227	1.03018	0.00213255	0.0972469	up	CSS003671.1	protein_coding	Scaffold398	677432	687706	RNA 3'-terminal phosphate cyclase/enolpyruvate transferase, alpha/beta
CSS026726	4.38082	3.66639	4.34683	1.26221	2.63229	0.928134	2.04344	1.031	0.0494664	0.2461	up	CSS026726.1	protein_coding	Scaffold6781	70166	70432	unknown protein; FUNCTIONS IN: molecular_function unknown; INVOLVED IN: biological_process unknown; LOCATED IN: cellular_component unknown; BEST Arabidopsis thaliana protein match is: unknown protein (TAIR:AT3G55570.1); Has 30201 Blast hits to 17322 proteins in 780 species: Archae - 12; Bacteria - 1396; Metazoa - 17338; Fungi - 3422; Plants - 5037; Viruses - 0; Other Eukaryotes - 2996 (source: NC…
CSS046826	2.24363	0.371902	0.814346	0	0	0	2.04551	1.03246	0.000622259	0.0825043	up	CSS046826.1	protein_coding	Scaffold709	42891	43157	Wound-responsive family protein
CSS038047	3.25427	3.44305	3.91993	0.868075	1.94781	0.964072	2.04567	1.03257	0.0255542	0.188974	up	CSS038047.1	protein_coding	Scaffold2450	2412938	2413735	carboxyesterase 20
CSS028081	38.8738	60.7217	57.2297	17.2518	32.1893	25.8635	2.0464	1.03309	0.0465334	0.2403	up	CSS028081.1	protein_coding	Scaffold1822	499563	513957	S-adenosyl-L-methionine-dependent methyltransferases superfamily protein
CSS013753	13.45	14.4944	15.6691	7.43634	6.48718	5.83425	2.04643	1.03311	0.00226646	0.0975435	up	CSS013753.1	protein_coding	Scaffold1786	928737	930156	Uncharacterized conserved protein (DUF2358)
CSS000110	0.298889	3.72041	1.00195	0.021683	0.147867	0.130252	2.04663	1.03325	0.0463517	0.240104	up	CSS000110.1	protein_coding	Scaffold52	453429	455441	ARM repeat superfamily protein
CSS040000	2.8561	5.94097	4.21157	1.67195	1.21671	1.63993	2.04776	1.03404	0.00374281	0.107712	up	CSS040000.1	protein_coding	Scaffold1963	815875	817188	ARM repeat superfamily protein
CSS017034	2.15402	6.09849	3.98691	1.62264	1.10302	1.22725	2.04913	1.03501	0.00248961	0.0992049	up	CSS017034.1	protein_coding	Scaffold1484	807099	812423	Eukaryotic aspartyl protease family protein
CSS029928	0.494001	2.24981	2.32837	0.175199	0.400553	0.073893	2.05022	1.03578	0.00970727	0.132895	up	CSS029928.1	protein_coding	Scaffold3615	226371	231661	FAD/NAD(P)-binding oxidoreductase family protein
CSS011745	0.851176	1.43579	1.82128	0	0.438704	0	2.05196	1.03701	0.0219229	0.177108	up	CSS011745.1	protein_coding	Scaffold6887	138050	138472	senescence-associated gene 21
CSS031444	0.042144	2.77031	2.08651	0.10846	0.154147	0	2.05205	1.03707	0.00194528	0.0971057	up	CSS031444.1	protein_coding	Scaffold2968	1133925	1143483	S-adenosyl-L-methionine-dependent methyltransferases superfamily protein
CSS013357	18.2432	17.0982	20.3677	7.17411	12.0452	7.05668	2.05476	1.03897	0.0327198	0.208477	up	CSS013357.1	protein_coding	Scaffold694	1470524	1471000	Chaperone DnaJ-domain superfamily protein
CSS050587	27.5886	50.7244	35.8649	18.2998	16.9791	16.3875	2.05651	1.0402	0.00200666	0.0971057	up	CSS050587.1	protein_coding	Scaffold11129	831655	836288	Pseudouridine synthase/archaeosine transglycosylase-like family protein
CSS008892	17.3001	30.5888	24.4197	11.5598	11.061	9.73861	2.05671	1.04034	0.000470858	0.0813376	up	CSS008892.1	protein_coding	Scaffold1989	3126593	3128041	INVOLVED IN: photosynthesis; LOCATED IN: photosystem I, chloroplast, thylakoid membrane; EXPRESSED IN: 20 plant structures; EXPRESSED DURING: 13 growth stages; CONTAINS InterPro DOMAIN/s: Photosystem I reaction centre subunit N (InterPro:IPR008796); Has 34 Blast hits to 34 proteins in 14 species: Archae - 0; Bacteria - 0; Metazoa - 0; Fungi - 0; Plants - 34; Viruses - 0; Other Eukaryotes - 0 (sou…
CSS048285	7.21601	29.806	15.8345	8.04467	6.58532	5.51958	2.05789	1.04117	0.00743101	0.124574	up	CSS048285.1	protein_coding	Scaffold1197	431238	431837	ethylene responsive element binding factor 4
CSS033913	5.82705	28.4393	20.5852	6.88664	6.03418	7.0727	2.06013	1.04274	0.00427047	0.110213	up	CSS033913.1	protein_coding	Scaffold1604	1097	4848	calmodulin-domain protein kinase 7
CSS018266	56.8489	82.9341	76.7658	32.011	43.4661	27.5727	2.06162	1.04378	0.0163133	0.15898	up	CSS018266.1	protein_coding	Scaffold833	1660236	1662119	C2H2 and C2HC zinc fingers superfamily protein
CSS027343	0.750638	3.86029	2.15508	0.868231	0.443101	0.055171	2.06278	1.04459	0.0190436	0.168037	up	CSS027343.1	protein_coding	Scaffold1170	1663973	1668728	Sterile alpha motif (SAM) domain-containing protein
CSS006050	4.30841	5.7323	5.40177	1.69575	2.64153	1.61063	2.06303	1.04477	0.00986891	0.133785	up	CSS006050.1	protein_coding	Scaffold4806	584810	604156	sugar transporter 1
CSS020830	0.845105	1.25867	2.25449	0.486279	0	0	2.07112	1.05041	0.038561	0.222073	up	CSS020830.1	protein_coding	Scaffold6250	103696	109545	NAD(P)-binding Rossmann-fold superfamily protein
CSS013109	1.22093	1.49289	2.297	0.250547	0.51312	0.067053	2.07233	1.05126	0.0201828	0.171361	up	CSS013109.1	protein_coding	Scaffold1417	182728	184644	NAC domain containing protein 2
CSS052107	1.43925	4.13749	4.35876	0.64788	1.08269	1.07067	2.0763	1.05402	0.0170808	0.162114	up	CSS052107.1	protein_coding	Scaffold372	3561217	3563601	receptor-like protein kinase 1
CSS049299	0.810746	2.21708	1.81891	0.078851	0.29751	0.259098	2.07736	1.05475	0.00400844	0.109777	up	CSS049299.1	protein_coding	Scaffold3391	746945	751671	NB-ARC domain-containing disease resistance protein
CSS030400	9.97427	19.3249	14.5441	6.48183	6.89777	5.2756	2.07753	1.05487	0.00251769	0.0992049	up	CSS030400.1	protein_coding	Scaffold4451	158440	160548	SCARECROW-like 14
CSS018770	2.23543	4.21417	2.30725	1.26688	0.676821	0.588986	2.07769	1.05498	0.0213945	0.175007	up	CSS018770.1	protein_coding	Scaffold1085	1831381	1831860	C2H2-type zinc finger family protein
CSS017717	8.90528	34.1882	20.0986	9.08858	7.8293	7.42398	2.07983	1.05646	0.0020002	0.0971057	up	CSS017717.1	protein_coding	Scaffold1125	570080	571243	Disease resistance protein (CC-NBS-LRR class) family
CSS027185	1.13312	4.14947	3.21419	0.390941	0.989394	0.75151	2.08032	1.0568	0.0178435	0.164496	up	CSS027185.1	protein_coding	Scaffold257	2655792	2661781	HCO3- transporter family
CSS047216	1.06542	1.32235	1.18864	0	0	0.157876	2.0809	1.05721	0.00126594	0.0927643	up	CSS047216.1	protein_coding	Scaffold2805	639659	640135	zinc finger protein 2
CSS042997	20.6567	29.6171	31.9357	10.2391	16.204	11.1477	2.08448	1.05969	0.0222927	0.178022	up	CSS042997.1	protein_coding	Scaffold1823	631503	637017	Transketolase family protein
CSS017251	2.01089	1.07523	1.972	0.208538	0.403175	0.230406	2.08658	1.06114	0.00712133	0.123154	up	CSS017251.1	protein_coding	Scaffold8154	383016	383660	-
CSS003975	2.4256	3.33728	3.5535	0.506558	1.44075	0.991187	2.08754	1.06181	0.0243692	0.184846	up	CSS003975.1	protein_coding	Scaffold2883	116821	118743	Protein kinase family protein
CSS028488	1.68811	3.33782	3.41785	0.311008	1.30622	0.810511	2.08846	1.06244	0.0403174	0.226331	up	CSS028488.1	protein_coding	Scaffold2042	1020345	1031591	ferric reduction oxidase 2
CSS018288	2.91681	12.2978	7.50544	3.11697	3.69965	1.30332	2.08887	1.06272	0.0454039	0.237973	up	CSS018288.1	protein_coding	Scaffold2448	549737	554956	unknown protein; BEST Arabidopsis thaliana protein match is: unknown protein (TAIR:AT1G80610.1); Has 63 Blast hits to 59 proteins in 12 species: Archae - 0; Bacteria - 0; Metazoa - 6; Fungi - 0; Plants - 53; Viruses - 0; Other Eukaryotes - 4 (source: NCBI BLink).
CSS053355	2.72419	4.54805	3.18833	1.02018	1.5311	0.803194	2.09222	1.06503	0.0110539	0.139185	up	CSS053355.1	protein_coding	Scaffold1291	751523	752449	Protein of unknown function (DUF3049)
CSS035574	17.1913	24.3446	19.447	9.24595	9.89148	8.02047	2.09295	1.06554	0.00221835	0.0972469	up	CSS035574.1	protein_coding	Scaffold639	2050486	2055715	crumpled leaf
CSS003089	5.7605	10.9735	8.94957	5.4762	3.32672	1.99356	2.09305	1.06561	0.0479997	0.243526	up	CSS003089.1	protein_coding	Scaffold2753	207446	208103	RING membrane-anchor 1
CSS004050	0.432349	2.10614	1.17271	0	0	0	2.09485	1.06685	0.00179008	0.0959831	up	CSS004050.1	protein_coding	Scaffold1759	1029139	1029432	unknown protein; FUNCTIONS IN: molecular_function unknown; INVOLVED IN: biological_process unknown; LOCATED IN: endomembrane system; Has 18 Blast hits to 18 proteins in 5 species: Archae - 0; Bacteria - 0; Metazoa - 0; Fungi - 0; Plants - 18; Viruses - 0; Other Eukaryotes - 0 (source: NCBI BLink).
CSS009651	3.11142	11.5253	7.86563	2.24817	2.39794	3.17795	2.09526	1.06713	0.0133983	0.148783	up	CSS009651.1	protein_coding	Scaffold212	2072548	2073840	Carbohydrate-binding protein
CSS021594	8.11696	11.2978	8.38136	3.57882	4.55159	3.4029	2.09857	1.06941	0.00669726	0.120857	up	CSS021594.1	protein_coding	Scaffold1345	400090	401712	Pentatricopeptide repeat (PPR-like) superfamily protein
CSS011260	1.35141	1.25937	1.456	0.258222	0.11856	0	2.10009	1.07045	0.00279012	0.0996287	up	CSS011260.1	protein_coding	Scaffold264	94215	95150	K+ transporter 1
CSS027243	36.6735	65.4146	50.8477	19.4233	24.9975	24.3871	2.10251	1.07211	0.00812644	0.127284	up	CSS027243.1	protein_coding	Scaffold257	5803290	5809531	alpha/beta-Hydrolases superfamily protein
CSS017434	1.50882	1.80851	2.1898	0.194358	0.340439	0.492389	2.10463	1.07357	0.00498988	0.114198	up	CSS017434.1	protein_coding	Scaffold3862	542762	548840	S-adenosyl-L-methionine-dependent methyltransferases superfamily protein
CSS046867	36.7319	64.4236	54.0857	19.0175	30.013	21.5585	2.10805	1.07591	0.0195412	0.170164	up	CSS046867.1	protein_coding	Scaffold4645	26446	31454	unknown protein; FUNCTIONS IN: molecular_function unknown; INVOLVED IN: biological_process unknown; LOCATED IN: chloroplast thylakoid membrane, chloroplast; EXPRESSED IN: 24 plant structures; EXPRESSED DURING: 15 growth stages; Has 72 Blast hits to 72 proteins in 27 species: Archae - 0; Bacteria - 0; Metazoa - 0; Fungi - 0; Plants - 72; Viruses - 0; Other Eukaryotes - 0 (source: NCBI BLink).
CSS030841	41.4141	66.3707	58.5522	22.3669	30.5239	22.8811	2.10856	1.07626	0.00789489	0.12597	up	CSS030841.1	protein_coding	Scaffold1809	335199	336065	soybean gene regulated by cold-2
CSS048811	3.31128	4.19843	4.19039	1.54792	1.90269	0.645985	2.10962	1.07698	0.0301211	0.200745	up	CSS048811.1	protein_coding	Scaffold3466	106578	109660	cinnamyl alcohol dehydrogenase 9
CSS048723	0.666854	2.3489	1.09114	0	0.192161	0	2.10968	1.07702	0.0113157	0.140263	up	CSS048723.1	protein_coding	Scaffold3791	375213	375503	senescence-associated gene 21
CSS035435	0	2.67785	2.04613	0	0.086279	0	2.11017	1.07736	0.00393197	0.109777	up	CSS035435.1	protein_coding	Scaffold6164	1241345	1243517	jasmonate-zim-domain protein 8
CSS033892	3.93732	10.9887	12.0894	3.57945	3.75497	2.51534	2.11299	1.07928	0.0131159	0.14724	up	CSS033892.1	protein_coding	Scaffold8626	60201	60953	erf domain protein 9
CSS016097	22.1731	17.5542	17.8325	6.72667	11.7615	7.83576	2.1152	1.08079	0.0216539	0.176084	up	CSS016097.1	protein_coding	Scaffold674	828598	829173	Disease resistance-responsive (dirigent-like protein) family protein
CSS042711	24.6402	50.9691	35.8443	20.3056	17.1043	11.7867	2.11547	1.08098	0.0169	0.161469	up	CSS042711.1	protein_coding	Scaffold7687	644759	646153	Octicosapeptide/Phox/Bem1p family protein
CSS000733	2.78892	1.64	1.72802	0.219643	0.711976	0.418878	2.11587	1.08125	0.0058774	0.116023	up	CSS000733.1	protein_coding	Scaffold5273	95060	97450	Copper transport protein family
CSS028312	3.36429	3.36782	4.57255	1.51764	1.2092	0.997677	2.11716	1.08213	0.00751756	0.124856	up	CSS028312.1	protein_coding	Scaffold1480	863312	863975	Uridine diphosphate glycosyltransferase 74E2
CSS040903	6.5091	10.664	8.67714	3.17046	4.22917	2.91358	2.12864	1.08993	0.00560883	0.115075	up	CSS040903.1	protein_coding	Scaffold1699	170255	175011	Leucine-rich repeat protein kinase family protein
CSS046749	9.18645	14.7629	15.0387	5.6932	6.55536	4.09625	2.12878	1.09003	0.0103158	0.135831	up	CSS046749.1	protein_coding	Scaffold5220	1703458	1713143	U-box domain-containing protein kinase family protein
CSS017785	1.50391	2.09088	2.3954	0.511487	0.379501	0.278101	2.13062	1.09127	0.00165339	0.0942552	up	CSS017785.1	protein_coding	Scaffold708	736211	742109	cytochrome P450, family 78, subfamily A, polypeptide 6
CSS006484	15.2151	24.5076	21.4356	8.11399	10.2043	8.08855	2.13227	1.09239	0.00301324	0.101113	up	CSS006484.1	protein_coding	Scaffold2606	239925	241508	myb domain protein 5
CSS004554	14.9841	30.786	26.7026	11.8965	10.0361	8.68376	2.13289	1.09281	0.00118982	0.0920461	up	CSS004554.1	protein_coding	Scaffold1955	2118457	2119131	ethylene responsive element binding factor 3
CSS051790	3.64157	3.74906	4.35906	1.10845	1.79847	1.05157	2.134	1.09356	0.00880421	0.12925	up	CSS051790.1	protein_coding	Scaffold153	838137	843038	Protein of unknown function (DUF789)
CSS027768	19.7407	55.0125	58.6147	16.8837	18.7004	17.6637	2.1379	1.09619	0.0118787	0.141951	up	CSS027768.1	protein_coding	Scaffold856	733263	734399	exocyst subunit exo70 family protein B1
CSS033946	36.3529	69.8602	69.6	21.2284	33.8014	22.5626	2.13885	1.09683	0.0253358	0.18835	up	CSS033946.1	protein_coding	Scaffold2559	630591	636872	2-oxoglutarate (2OG) and Fe(II)-dependent oxygenase superfamily protein
CSS011245	0.674601	2.65485	2.20007	0.257634	0.167202	0.289812	2.13909	1.097	0.00107885	0.0901032	up	CSS011245.1	protein_coding	Scaffold33170	812	3250	amino acid permease 3
CSS030401	6.20194	18.3507	16.0862	5.95038	4.57266	4.80059	2.14377	1.10015	0.0013266	0.0928049	up	CSS030401.1	protein_coding	Scaffold4451	135972	138068	SCARECROW-like 14
CSS030393	0.54225	5.2592	2.74784	1.25874	0.454885	0	2.15064	1.10477	0.0364134	0.217611	up	CSS030393.1	protein_coding	Scaffold1247	118419	118907	Uncharacterised conserved protein UCP031279
CSS022492	1.20557	0.949147	1.3541	0.019151	0.003084	0	2.15081	1.10488	0.00100062	0.0875531	up	CSS022492.1	protein_coding	Scaffold8197	140072	148427	K+ transporter 1
CSS029779	31.6085	60.3222	44.0729	19.2974	22.3642	17.1883	2.15623	1.10851	0.00410423	0.110213	up	CSS029779.1	protein_coding	Scaffold3970	917589	918734	Haloacid dehalogenase-like hydrolase (HAD) superfamily protein
CSS002751	3.40749	4.95064	5.0548	1.5554	1.30501	1.62053	2.15854	1.11006	0.00102632	0.0875531	up	CSS002751.1	protein_coding	Scaffold497	661781	670069	sugar transporter protein 7
CSS007387	1.07463	4.364	1.34327	0.330013	0.545443	0.193504	2.1594	1.11063	0.0457055	0.238776	up	CSS007387.1	protein_coding	Scaffold3580	975336	979663	cinnamyl alcohol dehydrogenase 9
CSS035912	15.2387	18.7156	18.2864	5.24931	10.7482	7.25845	2.15977	1.11088	0.0377451	0.220327	up	CSS035912.1	protein_coding	Scaffold4615	40149	41408	alpha/beta-Hydrolases superfamily protein
CSS044689	4.45687	17.3329	7.36433	2.97843	3.29994	3.51075	2.16044	1.11132	0.0312038	0.203643	up	CSS044689.1	protein_coding	Scaffold1285	1073707	1076869	beta-1,4-N-acetylglucosaminyltransferase family protein
CSS048313	1.01614	3.711	1.80237	0.286912	0.501501	0.293774	2.16203	1.11239	0.0106054	0.137212	up	CSS048313.1	protein_coding	Scaffold1197	1725865	1738758	glutamate receptor 2.7
CSS011404	3.12074	1.58874	2.48684	0.351867	0.886458	0.482811	2.16388	1.11362	0.00907129	0.130101	up	CSS011404.1	protein_coding	Scaffold1317	72434	73957	permease, cytosine/purines, uracil, thiamine, allantoin family protein
CSS015898	1.13776	3.98752	3.60409	0.266066	1.05886	0.74421	2.1678	1.11623	0.0321396	0.206361	up	CSS015898.1	protein_coding	Scaffold932	2138219	2143990	alternative NAD(P)H dehydrogenase 1
CSS046504	45.2133	95.0582	70.8405	27.5621	36.8595	26.5727	2.16802	1.11638	0.00896766	0.129933	up	CSS046504.1	protein_coding	Scaffold279	339107	343818	unknown protein; FUNCTIONS IN: molecular_function unknown; INVOLVED IN: biological_process unknown; LOCATED IN: chloroplast, chloroplast envelope; EXPRESSED IN: 22 plant structures; EXPRESSED DURING: 13 growth stages; Has 49 Blast hits to 49 proteins in 20 species: Archae - 0; Bacteria - 0; Metazoa - 0; Fungi - 0; Plants - 44; Viruses - 0; Other Eukaryotes - 5 (source: NCBI BLink).
CSS022482	2.75237	6.05453	5.94822	1.46184	2.2053	1.17891	2.16875	1.11686	0.0115957	0.140968	up	CSS022482.1	protein_coding	Scaffold1923	244221	254435	Regulator of chromosome condensation (RCC1) family protein
CSS048834	4.81604	3.66631	3.72597	1.79425	1.39786	0.89562	2.17055	1.11806	0.0118922	0.142029	up	CSS048834.1	protein_coding	Scaffold6246	601627	609251	POX (plant homeobox) family protein
CSS019092	4.69844	6.05232	6.14437	1.85844	2.07275	2.14371	2.17158	1.11874	0.000601513	0.0825043	up	CSS019092.1	protein_coding	Scaffold197	2004072	2004824	VQ motif-containing protein
CSS050443	10.827	5.08202	6.35445	2.65963	2.69112	3.00534	2.17171	1.11883	3.6e-05	0.0640094	up	CSS050443.1	protein_coding	Scaffold411	5386996	5387619	PYR1-like 4
CSS043285	1.46679	2.46665	2.24953	0.499812	0.460817	0.204054	2.17319	1.11981	0.00131231	0.0928049	up	CSS043285.1	protein_coding	Scaffold3329	1389169	1389660	-
CSS045901	8.16886	8.11367	11.3523	3.0404	4.38855	3.59766	2.17332	1.1199	0.0137581	0.150607	up	CSS045901.1	protein_coding	Scaffold610	2103538	2104959	UDP-Glycosyltransferase superfamily protein
CSS020199	6.78256	33.8974	15.6093	5.62536	7.72416	5.88265	2.17611	1.12175	0.0261525	0.190766	up	CSS020199.1	protein_coding	Scaffold1627	407382	409901	unknown protein; BEST Arabidopsis thaliana protein match is: unknown protein (TAIR:AT2G14910.1); Has 579 Blast hits to 397 proteins in 95 species: Archae - 0; Bacteria - 294; Metazoa - 0; Fungi - 0; Plants - 86; Viruses - 0; Other Eukaryotes - 199 (source: NCBI BLink).
CSS030833	3.57599	9.38093	7.51426	1.42378	3.42752	2.4682	2.17615	1.12178	0.0432135	0.233205	up	CSS030833.1	protein_coding	Scaffold793	1165150	1168801	Phototropic-responsive NPH3 family protein
CSS026340	0.520304	7.64368	2.96683	0.493074	0.832261	0.651248	2.17687	1.12225	0.0236342	0.182708	up	CSS026340.1	protein_coding	Scaffold5602	568737	569066	-
CSS005676	47.2168	38.6493	52.4537	15.6467	25.7667	21.3762	2.18053	1.12468	0.0229098	0.179692	up	CSS005676.1	protein_coding	Scaffold5559	343221	344535	Protein of unknown function (DUF581)
CSS052268	0.700354	6.05815	3.35241	0.626052	0.432198	0.967906	2.18067	1.12477	0.016178	0.158463	up	CSS052268.1	protein_coding	Scaffold293	806409	808429	Protein of unknown function (DUF1005)
CSS043244	13.1191	17.7179	15.0618	7.93992	7.03602	4.54073	2.1849	1.12757	0.0157903	0.157233	up	CSS043244.1	protein_coding	Scaffold2942	578755	580188	P-loop containing nucleoside triphosphate hydrolases superfamily protein
CSS006178	10.687	21.2942	15.4754	4.94311	9.11646	5.57499	2.18491	1.12758	0.0318894	0.205591	up	CSS006178.1	protein_coding	Scaffold915	503724	510217	P-loop containing nucleoside triphosphate hydrolases superfamily protein
CSS038950	108.339	206.503	106.273	81.9838	51.8698	50.1415	2.18527	1.12781	0.0481983	0.243833	up	CSS038950.1	protein_coding	Scaffold625	486312	486764	unknown protein; BEST Arabidopsis thaliana protein match is: unknown protein (TAIR:AT3G44450.1); Has 65 Blast hits to 65 proteins in 13 species: Archae - 0; Bacteria - 0; Metazoa - 0; Fungi - 0; Plants - 65; Viruses - 0; Other Eukaryotes - 0 (source: NCBI BLink).
CSS046672	45.8265	69.814	67.0453	27.9103	28.9533	23.1655	2.18609	1.12835	0.00139818	0.0935934	up	CSS046672.1	protein_coding	Scaffold1001	1934150	1935049	alpha/beta-Hydrolases superfamily protein
CSS021607	26.4115	48.7024	39.3205	13.3182	23.1808	13.5457	2.18896	1.13024	0.0318693	0.205591	up	CSS021607.1	protein_coding	Scaffold26127	14627	15665	unknown protein; FUNCTIONS IN: molecular_function unknown; INVOLVED IN: biological_process unknown; LOCATED IN: endomembrane system; EXPRESSED IN: 23 plant structures; EXPRESSED DURING: 13 growth stages; BEST Arabidopsis thaliana protein match is: unknown protein (TAIR:AT1G65295.1); Has 30201 Blast hits to 17322 proteins in 780 species: Archae - 12; Bacteria - 1396; Metazoa - 17338; Fungi - 3422;…
CSS032440	0.66078	1.90592	1.35111	0	0.038855	0	2.19136	1.13183	0.000311283	0.0799486	up	CSS032440.1	protein_coding	Scaffold3118	919003	925167	cytochrome P450, family 716, subfamily A, polypeptide 1
CSS038357	9.40386	40.9809	17.3458	9.04905	6.39346	8.38535	2.19164	1.13201	0.0315283	0.204587	up	CSS038357.1	protein_coding	Scaffold2037	186928	188992	SAUR-like auxin-responsive protein family
CSS013975	0.804402	3.27029	3.57517	0.412139	0.429516	0.552881	2.19246	1.13255	0.00941962	0.131223	up	CSS013975.1	protein_coding	Scaffold5668	495548	514036	NAD(P)-binding Rossmann-fold superfamily protein
CSS040307	146.094	329.02	295.661	108.521	94.4441	122.277	2.19352	1.13325	0.00608592	0.117898	up	CSS040307.1	protein_coding	Scaffold12129	129886	135251	phenylalanine ammonia-lyase 2
CSS052760	2.63121	12.0009	5.1373	1.65391	1.9249	2.26612	2.1951	1.13428	0.0299319	0.200657	up	CSS052760.1	protein_coding	Scaffold3282	418384	427433	Galactose-binding protein
CSS037279	0.890663	2.43444	1.3292	0	0.141321	0.205011	2.19833	1.13641	0.00808977	0.126978	up	CSS037279.1	protein_coding	Scaffold2704	296754	301836	RmlC-like cupins superfamily protein
CSS038945	3.28485	4.5142	3.19777	1.43626	0.732419	1.17005	2.20173	1.13864	0.0101771	0.134976	up	CSS038945.1	protein_coding	Scaffold625	31731	39318	Major facilitator superfamily protein
CSS047932	2.77211	3.59277	1.69667	0.531312	0.975764	0.439073	2.20296	1.13944	0.0332454	0.209973	up	CSS047932.1	protein_coding	Scaffold4678	394508	397213	Haloacid dehalogenase-like hydrolase (HAD) superfamily protein
CSS043323	0.998986	1.9506	1.43807	0.164593	0.121747	0	2.205	1.14078	0.000562747	0.0813402	up	CSS043323.1	protein_coding	Scaffold180	705448	706618	Matrixin family protein
CSS019330	1.08122	1.16696	1.59714	0	0.084405	0	2.20554	1.14113	0.00202554	0.0972059	up	CSS019330.1	protein_coding	Scaffold204	1264507	1272097	potassium transporter 1
CSS052430	0.508834	7.83623	3.41344	0.594473	0.823374	0.676123	2.20669	1.14188	0.0119188	0.142034	up	CSS052430.1	protein_coding	Scaffold42	1041165	1042589	UDP-glucosyl transferase 89B1
CSS005824	0.967215	6.66834	3.42043	0.851209	0.438659	1.1251	2.20897	1.14337	0.020752	0.17302	up	CSS005824.1	protein_coding	Scaffold8983	42908	43552	Phosphate-responsive 1 family protein
CSS049493	0.572869	3.54981	1.66044	0	0.648302	0	2.21032	1.14425	0.0394399	0.224428	up	CSS049493.1	protein_coding	Scaffold3095	1066833	1067348	Acyl-CoA N-acyltransferases (NAT) superfamily protein
CSS010967	109.924	107.946	119.121	47.743	69.4686	38.0346	2.21061	1.14445	0.0292967	0.198971	up	CSS010967.1	protein_coding	Scaffold12176	308096	313083	non-specific phospholipase C1
CSS031290	1.04482	3.8709	4.47078	1.03053	0.540954	0.498475	2.21266	1.14578	0.0111738	0.139709	up	CSS031290.1	protein_coding	Scaffold1093	525862	530214	CCCH-type zinc fingerfamily protein with RNA-binding domain
CSS035078	18.101	17.3865	16.2486	7.30119	8.71081	5.94653	2.21373	1.14648	0.0063908	0.120032	up	CSS035078.1	protein_coding	Scaffold640	1314192	1314644	cytochrome P450, family 94, subfamily D, polypeptide 2
CSS004165	3.60227	6.20367	4.07746	2.0197	1.49725	0.994803	2.21454	1.147	0.012594	0.144555	up	CSS004165.1	protein_coding	Scaffold727	1218739	1224707	GATA type zinc finger transcription factor family protein
CSS032836	2.1293	4.72322	4.84152	1.19583	0.988314	1.10553	2.21512	1.14739	0.00156058	0.0935934	up	CSS032836.1	protein_coding	Scaffold13893	3561	4619	CBL-interacting protein kinase 7
CSS047108	11.1171	15.5327	14.5622	5.19218	7.46494	4.34013	2.21628	1.14814	0.0142076	0.152426	up	CSS047108.1	protein_coding	Scaffold144	332077	333564	ammonium transporter 1;1
CSS027358	5.81218	5.43308	8.74533	2.05793	2.40504	2.75601	2.21668	1.1484	0.0168653	0.161381	up	CSS027358.1	protein_coding	Scaffold1170	2126851	2127168	unknown protein; BEST Arabidopsis thaliana protein match is: unknown protein (TAIR:AT2G04795.1); Has 35333 Blast hits to 34131 proteins in 2444 species: Archae - 798; Bacteria - 22429; Metazoa - 974; Fungi - 991; Plants - 531; Viruses - 0; Other Eukaryotes - 9610 (source: NCBI BLink).
CSS016985	27.601	65.7425	41.299	17.7437	18.1338	18.5838	2.21727	1.14879	0.00460216	0.112592	up	CSS016985.1	protein_coding	Scaffold141	789422	791440	Protein of unknown function (DUF567)
CSS012793	4.8611	29.3796	16.1998	4.51978	7.6624	4.25541	2.21794	1.14922	0.0318829	0.205591	up	CSS012793.1	protein_coding	Scaffold1626	3296029	3297501	Plant protein of unknown function (DUF247)
CSS051792	46.7674	38.0987	50.328	20.5299	26.5508	13.8666	2.21985	1.15046	0.0384321	0.22179	up	CSS051792.1	protein_coding	Scaffold153	951069	951284	-
CSS030819	16.725	58.8007	43.8947	15.8363	17.0804	12.102	2.21987	1.15047	0.00267549	0.0992049	up	CSS030819.1	protein_coding	Scaffold793	738551	740071	AAA-ATPase 1
CSS034326	4.74299	7.47014	6.18801	2.39193	1.9385	2.1224	2.22006	1.1506	0.000406378	0.080182	up	CSS034326.1	protein_coding	Scaffold426	4102740	4103960	Galactose oxidase/kelch repeat superfamily protein
CSS008305	7.39699	6.82415	9.20037	2.41764	4.56133	2.22031	2.22035	1.15079	0.0360904	0.216869	up	CSS008305.1	protein_coding	Scaffold566	2130369	2134679	AMP-dependent synthetase and ligase family protein
CSS027164	1.2195	1.59085	1.85077	0	0.470496	0	2.22418	1.15327	0.0148916	0.154531	up	CSS027164.1	protein_coding	Scaffold257	1529360	1532367	unknown protein; FUNCTIONS IN: molecular_function unknown; INVOLVED IN: biological_process unknown; LOCATED IN: endomembrane system; BEST Arabidopsis thaliana protein match is: unknown protein (TAIR:AT3G15760.1); Has 35333 Blast hits to 34131 proteins in 2444 species: Archae - 798; Bacteria - 22429; Metazoa - 974; Fungi - 991; Plants - 531; Viruses - 0; Other Eukaryotes - 9610 (source: NCBI BLink…
CSS049431	14.9478	31.7366	22.1083	9.14856	9.01397	9.28269	2.22555	1.15416	0.00156427	0.0935934	up	CSS049431.1	protein_coding	Scaffold460	294451	294810	unknown protein; FUNCTIONS IN: molecular_function unknown; INVOLVED IN: biological_process unknown; LOCATED IN: chloroplast; EXPRESSED IN: stem; BEST Arabidopsis thaliana protein match is: unknown protein (TAIR:AT3G18560.1); Has 105 Blast hits to 105 proteins in 13 species: Archae - 0; Bacteria - 0; Metazoa - 0; Fungi - 0; Plants - 105; Viruses - 0; Other Eukaryotes - 0 (source: NCBI BLink).
CSS023308	9.10577	6.12945	8.96836	1.72676	3.88677	3.99786	2.22785	1.15565	0.0415406	0.229578	up	CSS023308.1	protein_coding	Scaffold1424	645794	648459	alpha/beta-Hydrolases superfamily protein
CSS014392	2.60064	0.654973	1.36733	0	0	0.334048	2.23404	1.15966	0.00445898	0.111403	up	CSS014392.1	protein_coding	Scaffold1185	1071669	1084360	double-stranded RNA binding protein-related / DsRBD protein-related
CSS014431	1.72996	1.37638	1.07731	0	0.21929	0	2.23753	1.16191	0.00382488	0.108505	up	CSS014431.1	protein_coding	Scaffold2500	336728	336982	-
CSS013851	4.38976	2.50513	4.54432	0.995841	1.37075	1.01616	2.2395	1.16318	0.0113568	0.140325	up	CSS013851.1	protein_coding	Scaffold2002	769167	770579	Ankyrin repeat family protein
CSS046824	1.85618	4.07104	2.77524	0.570495	1.05644	0.449777	2.24098	1.16413	0.00923048	0.130534	up	CSS046824.1	protein_coding	Scaffold709	26807	27073	Wound-responsive family protein
CSS036496	1.6259	1.41096	1.82615	0	0.517119	0.047671	2.24411	1.16614	0.0150043	0.154813	up	CSS036496.1	protein_coding	Scaffold3099	608476	611754	N-terminal nucleophile aminohydrolases (Ntn hydrolases) superfamily protein
CSS051836	23.8641	31.5092	36.2802	12.5449	14.82	11.1359	2.24511	1.16679	0.00577162	0.115461	up	CSS051836.1	protein_coding	Scaffold3668	560157	564124	unknown protein; FUNCTIONS IN: molecular_function unknown; INVOLVED IN: biological_process unknown; LOCATED IN: endomembrane system; BEST Arabidopsis thaliana protein match is: unknown protein (TAIR:AT1G10660.1); Has 35333 Blast hits to 34131 proteins in 2444 species: Archae - 798; Bacteria - 22429; Metazoa - 974; Fungi - 991; Plants - 531; Viruses - 0; Other Eukaryotes - 9610 (source: NCBI BLink…
CSS031790	9.35633	0	0.204128	0.109318	0.12027	0.050339	2.2457	1.16716	0.0283593	0.196626	up	CSS031790.1	protein_coding	Scaffold2076	547520	554591	S-adenosyl-L-methionine-dependent methyltransferases superfamily protein
CSS028619	1.97056	1.75701	0.611487	0	0	0.186735	2.24588	1.16728	0.0322015	0.20647	up	CSS028619.1	protein_coding	Scaffold4206	875340	875615	-
CSS034637	0.931398	3.3617	3.59297	0.656074	0.460866	0.322367	2.24692	1.16795	0.00395453	0.109777	up	CSS034637.1	protein_coding	Scaffold2758	1427043	1432325	ferrochelatase 1
CSS009204	6.64379	7.05876	9.19626	2.60858	3.6363	2.27789	2.247	1.168	0.0124936	0.144355	up	CSS009204.1	protein_coding	Scaffold4370	286389	286961	-
CSS014868	62.4513	74.7405	99.2874	31.7007	40.7303	29.5197	2.24728	1.16818	0.0155643	0.157079	up	CSS014868.1	protein_coding	Scaffold434	398627	399121	Chaperone DnaJ-domain superfamily protein
CSS051419	35.0603	65.6377	46.4419	20.7353	21.7492	18.3918	2.25244	1.17149	0.00214105	0.0972469	up	CSS051419.1	protein_coding	Scaffold552	250800	253115	CONSTANS-like 2
CSS023113	0.4884	1.8006	1.87727	0	0	0	2.25287	1.17176	0.00180812	0.0961598	up	CSS023113.1	protein_coding	Scaffold3820	418861	421840	protein kinase 2B
CSS036684	20.9319	31.4004	31.1711	11.2754	10.5945	12.6549	2.25303	1.17187	0.00178145	0.0959831	up	CSS036684.1	protein_coding	Scaffold2145	3539728	3539997	-
CSS003974	1.2606	2.29366	1.9405	0.235654	0.301254	0.155446	2.25584	1.17367	0.000187229	0.0744604	up	CSS003974.1	protein_coding	Scaffold2883	142099	143641	unknown protein; Has 35333 Blast hits to 34131 proteins in 2444 species: Archae - 798; Bacteria - 22429; Metazoa - 974; Fungi - 991; Plants - 531; Viruses - 0; Other Eukaryotes - 9610 (source: NCBI BLink).
CSS037016	71.3488	73.5052	75.0392	27.5482	35.3994	33.241	2.25791	1.17499	0.00248538	0.0992049	up	CSS037016.1	protein_coding	Scaffold2985	130774	132417	Protein of unknown function (DUF581)
CSS031543	0	8.52754	2.83214	0.568907	0.288667	0.349263	2.25802	1.17506	0.0105821	0.137212	up	CSS031543.1	protein_coding	Scaffold3858	65569	66318	redox responsive transcription factor 1
CSS021354	5.09438	13.7103	8.45461	3.80603	3.73627	2.03904	2.25938	1.17593	0.0155556	0.157079	up	CSS021354.1	protein_coding	Scaffold4422	848714	850187	glutathione S-transferase TAU 25
CSS043048	5.20746	10.8639	9.52871	2.95953	3.7573	2.40095	2.26035	1.17654	0.00463137	0.112594	up	CSS043048.1	protein_coding	Scaffold3114	1241576	1245212	Homeodomain-like superfamily protein
CSS037036	1.53166	1.72002	2.1122	0.366752	0.13222	0.182819	2.2634	1.17849	0.00223227	0.0972469	up	CSS037036.1	protein_coding	Scaffold41	136644	137366	thioredoxin 2
CSS008737	0.408197	2.28017	1.66328	0	0	0	2.26373	1.1787	0.000285153	0.0799486	up	CSS008737.1	protein_coding	Scaffold8072	1914	2784	metallothionein 2B
CSS010316	0.093624	3.86103	2.54787	0	0.327529	0.103301	2.26443	1.17915	0.0113226	0.140276	up	CSS010316.1	protein_coding	Scaffold6575	32224	32952	Protein kinase superfamily protein
CSS001007	18.6567	49.255	38.988	12.0985	20.908	10.0946	2.26463	1.17927	0.0403436	0.226331	up	CSS001007.1	protein_coding	Scaffold736	2751977	2755155	RmlC-like cupins superfamily protein
CSS050642	3.77588	6.52406	8.27149	2.29188	2.69831	1.25876	2.26517	1.17962	0.025089	0.18792	up	CSS050642.1	protein_coding	Scaffold3159	1216759	1217334	NAD(P)-binding Rossmann-fold superfamily protein
CSS017893	10.0619	22.8185	23.5047	5.20352	9.95513	6.72371	2.26625	1.18031	0.0374013	0.219239	up	CSS017893.1	protein_coding	Scaffold1839	2139228	2139530	-
CSS032011	3.17799	4.26644	4.43555	0.644837	2.09083	0.988761	2.26676	1.18063	0.0351644	0.214598	up	CSS032011.1	protein_coding	Scaffold1880	1379089	1381996	cytochrome P450, family 76, subfamily C, polypeptide 1
CSS007320	44.5736	62.3283	60.8062	18.9961	29.4844	23.5501	2.26784	1.18132	0.0125807	0.144472	up	CSS007320.1	protein_coding	Scaffold6299	966264	966851	Disease resistance-responsive (dirigent-like protein) family protein
CSS020990	4.87465	32.2976	14.1963	5.11262	4.25277	6.08958	2.26872	1.18188	0.0254552	0.188593	up	CSS020990.1	protein_coding	Scaffold1073	1302393	1303595	acyl-CoA sterol acyl transferase 1
CSS002219	1.96636	8.43938	4.9409	0.976524	2.36477	0.977457	2.27173	1.18379	0.036248	0.217215	up	CSS002219.1	protein_coding	Scaffold3725	500187	500927	related to AP2 4
CSS008997	47.2735	168.669	133.783	42.5805	38.74	48.6801	2.27344	1.18488	0.00681984	0.122113	up	CSS008997.1	protein_coding	Scaffold2541	267049	273651	INVOLVED IN: 10-formyltetrahydrofolate biosynthetic process, folic acid and derivative biosynthetic process; EXPRESSED IN: 24 plant structures; EXPRESSED DURING: 15 growth stages; CONTAINS InterPro DOMAIN/s: Serine hydrolase (InterPro:IPR005645); BEST Arabidopsis thaliana protein match is: alpha/beta-Hydrolases superfamily protein (TAIR:AT5G65400.1); Has 30201 Blast hits to 17322 proteins in 780 …
CSS029731	6.65379	16.7842	12.8314	3.34601	5.17255	4.59375	2.28147	1.18996	0.0127808	0.145581	up	CSS029731.1	protein_coding	Scaffold4625	326625	329662	BTB/POZ domain-containing protein
CSS007905	3.81691	16.3204	10.7282	3.62817	4.35612	2.03307	2.28203	1.19032	0.0157992	0.157233	up	CSS007905.1	protein_coding	Scaffold2943	492220	496153	glutathione S-transferase TAU 8
CSS011219	17.5006	20.2154	19.2452	5.13697	11.9566	7.31526	2.28629	1.19301	0.04704	0.241323	up	CSS011219.1	protein_coding	Scaffold1491	1403827	1404621	Protein of unknown function (DUF3049)
CSS047159	3.91927	7.94724	5.36864	1.75152	3.11962	0.987133	2.2868	1.19333	0.0436331	0.233984	up	CSS047159.1	protein_coding	Scaffold1667	190670	191569	Protein of unknown function (DUF3049)
CSS052256	39.9855	59.1917	44.0667	20.624	22.2749	17.0304	2.28689	1.19339	0.00441214	0.111361	up	CSS052256.1	protein_coding	Scaffold293	243463	244131	peroxin 11B
CSS037721	1.4821	7.6085	4.18628	1.04005	1.10802	0.983665	2.28711	1.19353	0.00269483	0.0992049	up	CSS037721.1	protein_coding	Scaffold435	2871705	2872070	unknown protein; Has 39 Blast hits to 39 proteins in 10 species: Archae - 0; Bacteria - 0; Metazoa - 0; Fungi - 0; Plants - 39; Viruses - 0; Other Eukaryotes - 0 (source: NCBI BLink).
CSS020343	2.48169	2.70493	3.16091	0.451473	1.2062	0.384351	2.29091	1.19592	0.0187129	0.166656	up	CSS020343.1	protein_coding	Scaffold1440	836434	838116	UDP-glucosyl transferase 71B6
CSS003433	617.566	788.511	998.052	281.584	461.827	302.487	2.29103	1.19599	0.0300947	0.200745	up	CSS003433.1	protein_coding	Scaffold810	1317100	1319937	ethylene-forming enzyme
CSS051255	0.518095	7.75429	2.59302	0.433366	0.599114	0.550109	2.29107	1.19602	0.0253045	0.188317	up	CSS051255.1	protein_coding	Scaffold815	124822	131642	Transmembrane amino acid transporter family protein
CSS005511	5.2168	3.56848	3.74561	0.860811	2.27224	0.868014	2.29732	1.19995	0.0308777	0.202612	up	CSS005511.1	protein_coding	Scaffold1713	1065146	1069454	glutamate receptor 2
CSS006438	3.94788	4.06399	4.77047	1.40818	1.2398	1.1906	2.30022	1.20177	0.000753116	0.0825043	up	CSS006438.1	protein_coding	Scaffold1065	621321	625457	unknown protein; FUNCTIONS IN: molecular_function unknown; INVOLVED IN: biological_process unknown; LOCATED IN: endomembrane system; EXPRESSED IN: 6 plant structures; EXPRESSED DURING: 4 anthesis, F mature embryo stage, petal differentiation and expansion stage, E expanded cotyledon stage; BEST Arabidopsis thaliana protein match is: unknown protein (TAIR:AT3G62730.1); Has 169 Blast hits to 169 pr…
CSS050732	0.860637	4.88067	3.76742	0.829819	0.748577	0.228786	2.30122	1.2024	0.00403483	0.109777	up	CSS050732.1	protein_coding	Scaffold1993	687081	687722	RmlC-like cupins superfamily protein
CSS000464	1.59183	2.99116	2.14549	0.347496	0.512904	0.263398	2.30767	1.20644	0.00161726	0.0936942	up	CSS000464.1	protein_coding	Scaffold1562	370798	377069	RHO guanyl-nucleotide exchange factor 8
CSS043307	4.97071	2.19921	3.47086	0.794682	0.897499	1.1224	2.30903	1.20729	0.0014046	0.0935934	up	CSS043307.1	protein_coding	Scaffold180	140235	142769	unknown protein; CONTAINS InterPro DOMAIN/s: Protein of unknown function DUF740 (InterPro:IPR008004); BEST Arabidopsis thaliana protein match is: unknown protein (TAIR:AT1G44608.1); Has 49 Blast hits to 49 proteins in 12 species: Archae - 0; Bacteria - 0; Metazoa - 0; Fungi - 0; Plants - 49; Viruses - 0; Other Eukaryotes - 0 (source: NCBI BLink).
CSS008920	12.0297	23.0644	21.5367	5.4513	11.2968	5.92687	2.3095	1.20758	0.0426422	0.231823	up	CSS008920.1	protein_coding	Scaffold507	581369	587228	hydroxycinnamoyl-CoA shikimate/quinate hydroxycinnamoyl transferase
CSS030837	3.96381	6.19882	5.60635	1.55025	1.96218	1.46387	2.31191	1.20908	0.00109137	0.0904708	up	CSS030837.1	protein_coding	Scaffold1809	276994	281869	Protein phosphatase 2C family protein
CSS008613	146.735	199.056	177.466	54.6747	102.148	71.9993	2.31267	1.20956	0.0295745	0.199766	up	CSS008613.1	protein_coding	Scaffold878	437425	445916	glycine decarboxylase P-protein 2
CSS033971	2.3825	1.97101	2.34649	0	0.669949	0.641767	2.31562	1.2114	0.0217782	0.176577	up	CSS033971.1	protein_coding	Scaffold4196	485607	486363	Chaperone DnaJ-domain superfamily protein
CSS027107	9.87979	19.7442	16.9681	4.93802	5.64144	6.92474	2.31684	1.21216	0.00710803	0.123154	up	CSS027107.1	protein_coding	Scaffold4472	94095	95756	nine-cis-epoxycarotenoid dioxygenase 3
CSS002189	29.6596	56.5909	45.4383	15.5822	21.6673	15.7712	2.31907	1.21354	0.00713796	0.123154	up	CSS002189.1	protein_coding	Scaffold6605	93080	94163	unknown protein; FUNCTIONS IN: molecular_function unknown; INVOLVED IN: biological_process unknown; LOCATED IN: chloroplast thylakoid membrane, chloroplast; EXPRESSED IN: 21 plant structures; EXPRESSED DURING: 13 growth stages; Has 120 Blast hits to 120 proteins in 47 species: Archae - 4; Bacteria - 10; Metazoa - 33; Fungi - 2; Plants - 44; Viruses - 0; Other Eukaryotes - 27 (source: NCBI BLink).
CSS034796	3.51622	5.664	5.01193	1.63886	1.24107	1.381	2.3205	1.21443	0.00030501	0.0799486	up	CSS034796.1	protein_coding	Scaffold9064	170234	170485	CSL zinc finger domain-containing protein
CSS050436	2.2324	2.0997	2.55287	0	1.08735	0.366085	2.32282	1.21588	0.0433996	0.233582	up	CSS050436.1	protein_coding	Scaffold411	5006945	5011215	Tautomerase/MIF superfamily protein
CSS008883	0.565473	4.22306	1.14393	0.071924	0.12756	0.077899	2.32285	1.2159	0.0330426	0.209572	up	CSS008883.1	protein_coding	Scaffold1989	2697160	2698092	unknown protein; FUNCTIONS IN: molecular_function unknown; INVOLVED IN: N-terminal protein myristoylation; LOCATED IN: cellular_component unknown; EXPRESSED IN: 24 plant structures; EXPRESSED DURING: 14 growth stages; BEST Arabidopsis thaliana protein match is: unknown protein (TAIR:AT1G76600.1); Has 206 Blast hits to 206 proteins in 13 species: Archae - 0; Bacteria - 0; Metazoa - 0; Fungi - 0; P…
CSS038099	3.30186	2.89183	3.98399	0.684688	1.18273	0.812827	2.32435	1.21683	0.00601693	0.11737	up	CSS038099.1	protein_coding	Scaffold722	1014107	1015420	VQ motif-containing protein
CSS053356	20.7865	36.6507	42.7608	10.8219	13.8638	14.5867	2.32547	1.21752	0.0148778	0.154531	up	CSS053356.1	protein_coding	Scaffold1291	784412	789903	lipoxygenase 1
CSS009887	58.4122	116.791	101.95	34.7533	38.8366	37.1789	2.32907	1.21975	0.00102467	0.0875531	up	CSS009887.1	protein_coding	Scaffold1313	2151742	2153553	NAD(P)-binding Rossmann-fold superfamily protein
CSS028018	0.402891	3.62476	2.03941	0	0.433638	0	2.33317	1.22229	0.0135286	0.149673	up	CSS028018.1	protein_coding	Scaffold367	1083291	1083581	SAUR-like auxin-responsive protein family
CSS013581	11.9985	28.9824	22.9915	6.54791	8.44241	8.77221	2.33341	1.22244	0.00770712	0.125553	up	CSS013581.1	protein_coding	Scaffold6353	738478	739182	Calcium-binding EF-hand family protein
CSS021009	17.2437	7.96845	20.778	5.37247	5.89605	5.60201	2.33401	1.22281	0.0486334	0.244587	up	CSS021009.1	protein_coding	Scaffold1387	1160748	1162518	NAD(P)-binding Rossmann-fold superfamily protein
CSS007929	15.4758	28.6215	28.6324	13.9787	7.8291	7.08816	2.343	1.22835	0.0233351	0.181499	up	CSS007929.1	protein_coding	Scaffold2943	1205950	1208605	Phototropic-responsive NPH3 family protein
CSS051379	5.45122	7.19216	5.88509	1.80342	2.3648	1.94875	2.34568	1.23001	0.0017163	0.0957782	up	CSS051379.1	protein_coding	Scaffold1659	198832	201240	S-locus lectin protein kinase family protein
CSS010469	3.50082	15.1049	7.42655	2.57819	3.05428	1.99857	2.34678	1.23068	0.0107513	0.137813	up	CSS010469.1	protein_coding	Scaffold11517	292598	293542	related to ABI3/VP1 1
CSS004688	25.0092	45.5025	32.2803	14.0011	14.3978	11.8856	2.35283	1.2344	0.0020983	0.0972469	up	CSS004688.1	protein_coding	Scaffold13376	114678	116570	Pentatricopeptide repeat (PPR-like) superfamily protein
CSS036699	35.5061	60.3532	47.4611	15.9957	23.9209	17.9905	2.35527	1.23589	0.0101192	0.134614	up	CSS036699.1	protein_coding	Scaffold3439	289750	299856	STT7 homolog STN7
CSS053375	1.61916	1.30118	1.21669	0.030225	0	0	2.35739	1.23719	0.00011175	0.0744604	up	CSS053375.1	protein_coding	Scaffold1291	1949593	1961874	SPX domain gene 3
CSS003811	6.29788	11.1482	13.6191	2.90898	4.0892	3.76849	2.35905	1.23821	0.013618	0.149942	up	CSS003811.1	protein_coding	Scaffold85	1108916	1112932	Leucine-rich receptor-like protein kinase family protein
CSS014377	1.6842	2.89164	1.69705	0.198764	0.533042	0.139971	2.36215	1.2401	0.00987852	0.133839	up	CSS014377.1	protein_coding	Scaffold3684	162716	174210	MATE efflux family protein
CSS026139	1.83673	4.25321	5.39755	0.714981	1.1379	0.874789	2.36361	1.24099	0.0131131	0.14724	up	CSS026139.1	protein_coding	Scaffold126	317713	320124	receptor like protein 6
CSS007359	1.3025	1.66447	1.59298	0	0.187705	0	2.36684	1.24297	0.00104001	0.0881763	up	CSS007359.1	protein_coding	Scaffold2329	294590	294937	unknown protein; BEST Arabidopsis thaliana protein match is: unknown protein (TAIR:AT5G41761.1); Has 128 Blast hits to 128 proteins in 12 species: Archae - 0; Bacteria - 0; Metazoa - 0; Fungi - 0; Plants - 128; Viruses - 0; Other Eukaryotes - 0 (source: NCBI BLink).
CSS017936	81.6346	98.1928	98.5356	28.6114	53.3715	36.531	2.37261	1.24648	0.0258556	0.189982	up	CSS017936.1	protein_coding	Scaffold4888	101033	107642	glycine decarboxylase P-protein 2
CSS008169	3.97934	19.0794	9.07245	3.44922	3.9937	2.08621	2.37451	1.24763	0.018332	0.165491	up	CSS008169.1	protein_coding	Scaffold3522	112871	113815	related to ABI3/VP1 1
CSS001570	1.25138	2.03005	2.4501	0.370998	0.150011	0.083899	2.37536	1.24814	0.00314515	0.102835	up	CSS001570.1	protein_coding	Scaffold2863	244123	247042	myb domain protein 15
CSS027012	0.40957	7.84236	1.86679	0.254283	0.535362	0.233865	2.37691	1.24909	0.0498909	0.246932	up	CSS027012.1	protein_coding	Scaffold2615	217460	221066	NAC domain containing protein 36
CSS004558	6.24206	16.8847	17.1484	4.33388	4.65496	4.41785	2.3778	1.24963	0.00394942	0.109777	up	CSS004558.1	protein_coding	Scaffold1955	2414973	2421406	ATPase E1-E2 type family protein / haloacid dehalogenase-like hydrolase family protein
CSS050154	7.90909	9.13058	7.55615	1.80535	4.98656	2.40645	2.37833	1.24995	0.0484122	0.244064	up	CSS050154.1	protein_coding	Scaffold1978	1829637	1831781	Protein of unknown function (DUF1218)
CSS016625	1.06564	1.34083	3.13586	0.207376	0.143778	0.052144	2.37846	1.25003	0.0308059	0.202545	up	CSS016625.1	protein_coding	Scaffold1302	35226	36674	3-ketoacyl-CoA synthase 4
CSS023460	2.21769	3.02307	3.11729	0.331627	1.0391	0.432287	2.38034	1.25117	0.0119778	0.142034	up	CSS023460.1	protein_coding	Scaffold741	2100911	2106326	EXS (ERD1/XPR1/SYG1) family protein
CSS032642	0.542554	2.98054	2.69416	0.053009	0.479336	0	2.38622	1.25473	0.0125728	0.144452	up	CSS032642.1	protein_coding	Scaffold737	327601	330414	K+ transporter 1
CSS021551	3.63064	2.92456	2.99624	0.288997	1.56196	0.641819	2.38676	1.25505	0.0318489	0.205591	up	CSS021551.1	protein_coding	Scaffold1775	1574491	1578168	FKBP-like peptidyl-prolyl cis-trans isomerase family protein
CSS012848	0.413826	4.15018	1.0248	0	0	0	2.39013	1.25709	0.0327591	0.208496	up	CSS012848.1	protein_coding	Scaffold5	1666762	1681259	Esterase/lipase/thioesterase family protein
CSS014847	2.17523	4.0718	4.14936	0.486756	1.55949	0.540156	2.39118	1.25772	0.0267475	0.193008	up	CSS014847.1	protein_coding	Scaffold954	649409	664378	respiratory burst oxidase protein F
CSS030769	3.67783	2.70948	1.99756	0.556733	1.07563	0.200672	2.39144	1.25788	0.0266158	0.192533	up	CSS030769.1	protein_coding	Scaffold441	1850038	1850325	-
CSS039903	25.1549	31.2776	36.7593	16.0733	14.3439	7.66977	2.39204	1.25824	0.0367748	0.218129	up	CSS039903.1	protein_coding	Scaffold3326	1260264	1268250	pinoresinol reductase 1
CSS002990	22.2725	23.7978	32.4098	11.5277	12.3855	7.25822	2.39402	1.25943	0.0236109	0.182673	up	CSS002990.1	protein_coding	Scaffold1194	901526	906826	alpha/beta-Hydrolases superfamily protein
CSS035434	0	5.47079	2.4828	0.043297	0.244904	0.111588	2.39678	1.2611	0.0081222	0.127284	up	CSS035434.1	protein_coding	Scaffold6164	1235410	1238408	jasmonate-zim-domain protein 8
CSS034822	25.0611	286.835	84.7933	48.3478	30.4909	24.5756	2.39847	1.26211	0.0400868	0.22596	up	CSS034822.1	protein_coding	Scaffold9064	588576	591692	2-oxoglutarate (2OG) and Fe(II)-dependent oxygenase superfamily protein
CSS026778	20.1672	30.7336	26.9006	9.4904	12.1685	8.55944	2.39857	1.26217	0.00401249	0.109777	up	CSS026778.1	protein_coding	Scaffold142	346002	352282	Protein kinase superfamily protein
CSS044423	3.05813	3.9346	3.86683	0.925231	1.14058	0.686698	2.39904	1.26245	0.00143957	0.0935934	up	CSS044423.1	protein_coding	Scaffold734	1071244	1071861	NAD(P)-binding Rossmann-fold superfamily protein
CSS032145	16.5118	117.522	67.8262	18.0139	22.5286	19.2719	2.40007	1.26308	0.0083213	0.128068	up	CSS032145.1	protein_coding	Scaffold282	866297	871929	mitogen-activated protein kinase 3
CSS032531	4.54101	9.67296	5.87348	2.27341	1.88337	1.98715	2.40116	1.26373	0.00366529	0.107291	up	CSS032531.1	protein_coding	Scaffold2132	257555	259037	glucosyl transferase family 8
CSS017114	4.35867	21.5528	9.98225	3.10191	3.7401	3.48593	2.40392	1.26539	0.013797	0.150709	up	CSS017114.1	protein_coding	Scaffold6029	288565	292217	pfkB-like carbohydrate kinase family protein
CSS000054	4.45626	5.20277	6.36991	1.66987	1.51896	1.62489	2.40673	1.26707	0.00150424	0.0935934	up	CSS000054.1	protein_coding	Scaffold1466	2361827	2362855	CCCH-type zinc finger family protein
CSS028537	1014.49	962.577	877.919	328.37	517.053	358.42	2.41727	1.27338	0.0125059	0.144355	up	CSS028537.1	protein_coding	Scaffold1250	517009	517281	LOCATED IN: thylakoid, chloroplast thylakoid membrane, chloroplast, chloroplast envelope; EXPRESSED IN: 22 plant structures; EXPRESSED DURING: 13 growth stages; CONTAINS InterPro DOMAIN/s: Thylakoid soluble phosphoprotein TSP9 (InterPro:IPR021584); Has 37 Blast hits to 37 proteins in 10 species: Archae - 0; Bacteria - 0; Metazoa - 0; Fungi - 0; Plants - 37; Viruses - 0; Other Eukaryotes - 0 (sour…
CSS005524	3.4462	2.89828	4.36592	0.711203	1.52387	0.525649	2.41877	1.27427	0.023219	0.180945	up	CSS005524.1	protein_coding	Scaffold1713	1470288	1474030	Transmembrane amino acid transporter family protein
CSS024412	5.55976	10.0264	8.40641	2.01561	4.07557	2.01607	2.42354	1.27711	0.0229017	0.179692	up	CSS024412.1	protein_coding	Scaffold2670	23011	27608	ferulic acid 5-hydroxylase 1
CSS042285	3.47898	20.1422	11.8309	3.72405	3.76337	2.39643	2.4254	1.27822	0.00239534	0.0991906	up	CSS042285.1	protein_coding	Scaffold592	1781278	1783035	armadillo repeat only 4
CSS032109	4.41894	4.22722	4.99767	1.15763	1.73792	1.00792	2.42806	1.27981	0.0049066	0.113206	up	CSS032109.1	protein_coding	Scaffold729	276482	289395	Zn-dependent exopeptidases superfamily protein
CSS043003	60.3578	124.973	94.9863	30.9051	49.8057	29.4545	2.42881	1.28025	0.0200803	0.171325	up	CSS043003.1	protein_coding	Scaffold1823	957395	966719	Translation initiation factor SUI1 family protein
CSS027501	11.2913	32.2127	26.3191	8.34477	7.79472	7.78911	2.43207	1.28219	0.0001445	0.0744604	up	CSS027501.1	protein_coding	Scaffold624	1767642	1768160	-
CSS028744	26.9015	34.5981	33.2421	15.0968	10.8448	11.1443	2.43256	1.28248	0.00322076	0.103708	up	CSS028744.1	protein_coding	Scaffold3918	1711420	1729711	cellulose synthase like E1
CSS036675	3.73276	7.24829	6.82158	1.4995	1.99049	1.72669	2.43304	1.28276	0.00191734	0.0971057	up	CSS036675.1	protein_coding	Scaffold2145	3142708	3143535	TRICHOME BIREFRINGENCE-LIKE 16
CSS046948	92.5041	127.123	106.234	41.4809	63.5027	30.7452	2.43571	1.28434	0.0328185	0.208732	up	CSS046948.1	protein_coding	Scaffold509	1072976	1075331	thioredoxin M-type 4
CSS019754	2.71748	11.3971	7.07955	1.26983	2.29385	2.18868	2.436	1.28451	0.0194948	0.169925	up	CSS019754.1	protein_coding	Scaffold228	1251373	1255443	nuclear transport factor 2 (NTF2) family protein / RNA recognition motif (RRM)-containing protein
CSS047747	42.9034	42.1941	33.7841	14.7564	24.1184	10.5521	2.4374	1.28534	0.0475549	0.24247	up	CSS047747.1	protein_coding	Scaffold1816	3685037	3685393	SAUR-like auxin-responsive protein family
CSS047462	8.79951	8.39523	8.01404	2.9505	4.30878	1.73059	2.43897	1.28627	0.0283423	0.196626	up	CSS047462.1	protein_coding	Scaffold302	1356806	1357312	SAUR-like auxin-responsive protein family
CSS033695	1.79211	0.480997	2.45154	0	0	0	2.44959	1.29254	0.0390835	0.223283	up	CSS033695.1	protein_coding	Scaffold2561	479122	482730	MLP-like protein 43
CSS023061	2.43507	1.19777	2.32445	0	0.750034	0	2.45014	1.29286	0.0340533	0.212012	up	CSS023061.1	protein_coding	Scaffold5362	330051	332864	cytochrome P450, family 83, subfamily B, polypeptide 1
CSS018509	18.2473	27.4127	26.987	7.9214	9.72935	9.57632	2.45049	1.29307	0.00227779	0.097855	up	CSS018509.1	protein_coding	Scaffold491	134322	146452	zinc induced facilitator-like 1
CSS007306	10.3322	20.1708	15.2536	4.43432	6.24929	5.44545	2.45335	1.29475	0.00545716	0.115075	up	CSS007306.1	protein_coding	Scaffold6299	321022	321492	G-box binding factor 6
CSS018483	6.03963	4.8299	5.78826	1.47465	2.89658	0.972955	2.45424	1.29527	0.0319379	0.205625	up	CSS018483.1	protein_coding	Scaffold2379	945114	945887	Cysteine/Histidine-rich C1 domain family protein
CSS039590	58.7651	80.9208	72.4235	26.3849	38.2239	21.0927	2.45569	1.29613	0.0180158	0.16527	up	CSS039590.1	protein_coding	Scaffold3581	263430	269775	Hydroxyproline-rich glycoprotein family protein
CSS016476	6.8216	12.0772	11.0575	2.27834	5.20815	2.94738	2.45711	1.29697	0.0299916	0.200671	up	CSS016476.1	protein_coding	Scaffold3880	66683	70504	Haloacid dehalogenase-like hydrolase (HAD) superfamily protein
CSS050135	18.0418	23.0405	19.9717	6.64982	10.2864	6.38671	2.45735	1.2971	0.0112045	0.139797	up	CSS050135.1	protein_coding	Scaffold1978	1000305	1013862	peptide transporter 3
CSS000246	2.01051	11.3071	5.13932	1.1723	1.45957	1.60947	2.46243	1.30008	0.0148298	0.154531	up	CSS000246.1	protein_coding	Scaffold991	128617	130833	Malectin/receptor-like protein kinase family protein
CSS046860	11.5381	61.2174	30.7851	10.6158	12.6368	8.38429	2.4655	1.30188	0.00904924	0.130078	up	CSS046860.1	protein_coding	Scaffold709	2522414	2523502	related to ABI3/VP1 1
CSS012488	2.09624	5.80033	4.00156	0.967041	1.12993	0.571999	2.47427	1.307	0.002486	0.0992049	up	CSS012488.1	protein_coding	Scaffold292	1215013	1216032	alpha/beta-Hydrolases superfamily protein
CSS000397	169.763	324.784	247.731	81.233	131.078	79.0311	2.48048	1.31062	0.0189924	0.16778	up	CSS000397.1	protein_coding	Scaffold438	882587	885570	mannose-1-phosphate guanylyltransferase (GDP)s;GDP-galactose:mannose-1-phosphate guanylyltransferases;GDP-galactose:glucose-1-phosphate guanylyltransferases;GDP-galactose:myoinositol-1- phosphate guanylyltransferases;glucose-1-phosphate guanylyltransferase
CSS042885	47.525	51.6314	46.6307	22.492	16.8191	17.6908	2.49062	1.31651	0.0027782	0.0996287	up	CSS042885.1	protein_coding	Scaffold824	88910	89924	Dynein light chain type 1 family protein
CSS000070	2.17779	6.17739	3.7191	1.07855	0.9883	0.594833	2.49152	1.31703	0.00291736	0.100158	up	CSS000070.1	protein_coding	Scaffold4359	143144	148127	RING/FYVE/PHD zinc finger superfamily protein
CSS010513	1.11877	3.78942	1.69934	0.160999	0.135811	0.279655	2.49188	1.31723	0.00945698	0.131389	up	CSS010513.1	protein_coding	Scaffold2977	326458	326907	-
CSS021140	16.2244	31.6025	21.1806	9.21419	8.48972	6.95632	2.49279	1.31776	0.00295188	0.100697	up	CSS021140.1	protein_coding	Scaffold712	1485859	1488910	cycling DOF factor 3
CSS011968	1.6402	1.73544	1.33173	0	0.082783	0	2.49682	1.32009	0.000729633	0.0825043	up	CSS011968.1	protein_coding	Scaffold1531	230042	245097	S-locus lectin protein kinase family protein
CSS035493	0.910864	2.88216	3.8988	0.381702	0.307247	0.218317	2.49695	1.32016	0.00927931	0.130773	up	CSS035493.1	protein_coding	Scaffold2438	629180	630643	UDP-Glycosyltransferase superfamily protein
CSS034236	2.43741	1.77914	2.92767	0.183431	0.55876	0.310323	2.5027	1.32349	0.0073481	0.124474	up	CSS034236.1	protein_coding	Scaffold313	915466	916917	Amino acid permease family protein
CSS044817	1.88426	2.47094	2.6215	0.181811	0.279383	0.509273	2.50349	1.32394	0.00259033	0.0992049	up	CSS044817.1	protein_coding	Scaffold172	1013113	1014069	cytochrome P450, family 76, subfamily C, polypeptide 1
CSS043998	10.6917	22.2303	18.2683	5.17884	7.09664	5.32301	2.50867	1.32692	0.00370704	0.107389	up	CSS043998.1	protein_coding	Scaffold4242	34130	34600	G-box binding factor 6
CSS028021	0.575977	2.57889	1.98546	0	0	0	2.51455	1.3303	0.000200475	0.0744604	up	CSS028021.1	protein_coding	Scaffold367	1093811	1094092	SAUR-like auxin-responsive protein family
CSS021981	1.64462	6.26349	3.59777	0.514739	1.01823	0.689095	2.52175	1.33443	0.00795233	0.126529	up	CSS021981.1	protein_coding	Scaffold3619	382081	382293	unknown protein; BEST Arabidopsis thaliana protein match is: unknown protein (TAIR:AT5G57123.1); Has 30201 Blast hits to 17322 proteins in 780 species: Archae - 12; Bacteria - 1396; Metazoa - 17338; Fungi - 3422; Plants - 5037; Viruses - 0; Other Eukaryotes - 2996 (source: NCBI BLink).
CSS043670	1.25405	7.07573	2.67154	0.509099	0.808902	0.410729	2.52179	1.33445	0.0182845	0.16549	up	CSS043670.1	protein_coding	Scaffold2611	618213	618868	hydroxyproline-rich glycoprotein family protein
CSS052501	12.2026	11.7219	11.162	2.57292	6.14873	4.01662	2.52317	1.33524	0.0275598	0.195398	up	CSS052501.1	protein_coding	Scaffold1660	508387	509464	acylphosphatase family
CSS018619	2.20847	3.32626	4.58378	0.382034	1.17155	0.561307	2.52587	1.33678	0.0201383	0.171325	up	CSS018619.1	protein_coding	Scaffold399	4401631	4406915	2-oxoglutarate (2OG) and Fe(II)-dependent oxygenase superfamily protein
CSS007773	10.5143	22.7796	22.4887	5.78354	7.66351	5.42335	2.52718	1.33753	0.00537418	0.115025	up	CSS007773.1	protein_coding	Scaffold268	1988695	1991383	Hypoxia-responsive family protein
CSS014043	1.62205	3.09908	1.88543	0.133554	0.32363	0.248894	2.52735	1.33763	0.00353006	0.106256	up	CSS014043.1	protein_coding	Scaffold1099	196642	197607	ethylene responsive element binding factor 5
CSS020883	273.684	693.276	651.101	177.752	201.048	198.05	2.5293	1.33874	0.00342694	0.105894	up	CSS020883.1	protein_coding	Scaffold349	1984963	1989476	flavanone 3-hydroxylase
CSS039687	2.72115	16.9543	16.1687	3.85069	3.6176	1.7922	2.53253	1.34058	0.0166543	0.160238	up	CSS039687.1	protein_coding	Scaffold251	1144576	1146003	NAC-like, activated by AP3/PI
CSS033765	4.69839	1.8385	3.89606	1.50862	0.429233	0.397762	2.53856	1.34401	0.0453857	0.237973	up	CSS033765.1	protein_coding	Scaffold1784	351261	353216	ADP-ribosylation factor A1F
CSS033763	1.97681	0.912919	1.80722	0	0	0	2.54007	1.34487	0.00278923	0.0996287	up	CSS033763.1	protein_coding	Scaffold1784	314951	315238	unknown protein; FUNCTIONS IN: molecular_function unknown; INVOLVED IN: response to karrikin; LOCATED IN: endomembrane system; EXPRESSED IN: cotyledon, hypocotyl, leaf; EXPRESSED DURING: LP.04 four leaves visible; BEST Arabidopsis thaliana protein match is: unknown protein (TAIR:AT2G23270.1); Has 30201 Blast hits to 17322 proteins in 780 species: Archae - 12; Bacteria - 1396; Metazoa - 17338; Fun…
CSS027109	1.43323	3.58776	1.88163	0.267085	0.238813	0.203717	2.54017	1.34493	0.00377125	0.108222	up	CSS027109.1	protein_coding	Scaffold4472	282223	288520	glutathione S-transferase TAU 19
CSS022130	10.8976	20.0825	15.8616	4.91359	6.11427	4.89982	2.54108	1.34544	0.00157955	0.0935934	up	CSS022130.1	protein_coding	Scaffold1471	1530744	1532897	plant U-box 17
CSS023006	6.45613	7.20116	6.12414	1.47143	2.07191	2.48561	2.54317	1.34663	0.00502811	0.114274	up	CSS023006.1	protein_coding	Scaffold5816	464206	470457	AAA-ATPase 1
CSS000386	2.71679	5.28174	5.16932	0.603235	1.99782	0.743834	2.54876	1.34979	0.0293696	0.19924	up	CSS000386.1	protein_coding	Scaffold438	537970	540901	WRKY family transcription factor
CSS013909	0.125901	5.90023	1.73244	0	0	0.141174	2.55035	1.35069	0.0222245	0.177722	up	CSS013909.1	protein_coding	Scaffold4434	1973540	1973998	unknown protein; BEST Arabidopsis thaliana protein match is: unknown protein (TAIR:AT1G15010.1); Has 73 Blast hits to 73 proteins in 12 species: Archae - 0; Bacteria - 0; Metazoa - 0; Fungi - 0; Plants - 73; Viruses - 0; Other Eukaryotes - 0 (source: NCBI BLink).
CSS011127	2.14071	4.54455	4.34691	0.456435	0.862669	0.984327	2.55305	1.35222	0.00714092	0.123154	up	CSS011127.1	protein_coding	Scaffold4746	166987	167949	HSP20-like chaperones superfamily protein
CSS037813	1.60975	2.81865	3.27538	0.063541	0.099736	1.13273	2.55427	1.35291	0.0475897	0.242489	up	CSS037813.1	protein_coding	Scaffold1830	729507	732878	Ribosomal protein S6e
CSS034760	1.14702	6.63577	2.64183	0.086012	0.967059	0.552029	2.55625	1.35403	0.0463934	0.240104	up	CSS034760.1	protein_coding	Scaffold1102	1069147	1074132	alternative oxidase 1A
CSS001180	2.59367	0.734448	2.83868	0	0.382727	0.071215	2.5606	1.35648	0.0331657	0.209833	up	CSS001180.1	protein_coding	Scaffold1761	2327646	2327912	RAD-like 6
CSS024047	1.67766	2.25507	3.15027	0.374926	0.480597	0.031451	2.5637	1.35823	0.00981011	0.133664	up	CSS024047.1	protein_coding	Scaffold1900	615359	618794	glutathione peroxidase 6
CSS044405	41.0259	89.9429	58.7834	17.1347	26.6145	24.7887	2.56683	1.35999	0.0175445	0.162871	up	CSS044405.1	protein_coding	Scaffold599	2014049	2015968	Leucine-rich repeat protein kinase family protein
CSS047508	3.04043	14.8168	8.25582	1.42742	3.58234	1.86433	2.5711	1.36238	0.0357589	0.215964	up	CSS047508.1	protein_coding	Scaffold2288	650322	651390	RING/U-box superfamily protein
CSS023297	18.4474	20.6269	23.6775	6.81542	10.618	5.60779	2.57619	1.36524	0.0181027	0.165469	up	CSS023297.1	protein_coding	Scaffold1424	427426	428561	cyclin p2;1
CSS007267	3.44342	10.3271	4.67481	1.84531	1.60976	1.12206	2.57661	1.36547	0.0134939	0.149497	up	CSS007267.1	protein_coding	Scaffold1047	856868	857626	salt tolerance zinc finger
CSS046895	112.942	150.092	138.075	54.9024	60.1222	38.9149	2.57985	1.36729	0.00667237	0.120857	up	CSS046895.1	protein_coding	Scaffold4125	306796	307293	A20/AN1-like zinc finger family protein
CSS013121	7.09756	5.21224	3.29696	0.827374	2.627	0.945533	2.58413	1.36968	0.0495742	0.246333	up	CSS013121.1	protein_coding	Scaffold1417	611063	613643	G protein coupled receptor
CSS040078	0.776598	3.60883	1.7288	0.211087	0	0	2.58831	1.37201	0.00341469	0.105894	up	CSS040078.1	protein_coding	Scaffold844	765011	771093	serine carboxypeptidase-like 20
CSS015422	2.85796	1.84878	1.85302	0.161472	0.358449	0.172297	2.58855	1.37215	0.000675459	0.0825043	up	CSS015422.1	protein_coding	Scaffold219	1626214	1633344	alpha/beta-Hydrolases superfamily protein
CSS001374	2.23088	8.95306	5.14398	1.39228	2.17367	0.386765	2.58895	1.37237	0.0371136	0.218624	up	CSS001374.1	protein_coding	Scaffold433	2772335	2773965	WRKY DNA-binding protein 48
CSS053359	3.27846	5.96813	3.5827	0.790422	1.18182	0.960831	2.5898	1.37284	0.00583033	0.115796	up	CSS053359.1	protein_coding	Scaffold1291	1258415	1281592	Sec1/munc18-like (SM) proteins superfamily
CSS004095	4.4881	12.7969	11.0892	2.03073	3.8162	2.36803	2.59408	1.37522	0.0143874	0.152872	up	CSS004095.1	protein_coding	Scaffold1759	3681145	3682782	Ankyrin repeat family protein
CSS012215	2.83941	2.02292	1.92427	0.001421	0.006708	0.96947	2.59714	1.37692	0.0315689	0.204739	up	CSS012215.1	protein_coding	Scaffold1640	519636	521580	polyol/monosaccharide transporter 5
CSS017117	0.946796	3.02816	2.53755	0	0.304727	0.141195	2.60718	1.38249	0.00365651	0.107165	up	CSS017117.1	protein_coding	Scaffold6029	497970	502083	RNI-like superfamily protein
CSS038896	1.72113	6.79854	9.40614	2.05178	0.970284	0.893082	2.60805	1.38297	0.0274838	0.195264	up	CSS038896.1	protein_coding	Scaffold1243	1037336	1039100	heat shock transcription factor A2
CSS003784	1.29457	0.950661	2.98045	0	0	0	2.6092	1.38361	0.0308985	0.202612	up	CSS003784.1	protein_coding	Scaffold773	2282207	2285318	glutathione S-transferase TAU 25
CSS026584	2.166	12.2736	4.06509	1.11244	2.07807	0.675752	2.6152	1.38692	0.0482177	0.243838	up	CSS026584.1	protein_coding	Scaffold173	155430	156735	unknown protein; CONTAINS InterPro DOMAIN/s: Protein of unknown function DUF1685 (InterPro:IPR012881); Has 170 Blast hits to 164 proteins in 34 species: Archae - 0; Bacteria - 1; Metazoa - 26; Fungi - 10; Plants - 107; Viruses - 0; Other Eukaryotes - 26 (source: NCBI BLink).
CSS044515	0.570811	27.1193	7.03376	1.76153	1.43047	1.44289	2.61566	1.38717	0.0209137	0.173545	up	CSS044515.1	protein_coding	Scaffold5729	1104776	1106101	Glutaredoxin family protein
CSS013464	0.5883	4.06317	5.80964	0.196956	0.812626	0.286727	2.61576	1.38723	0.0417596	0.230309	up	CSS013464.1	protein_coding	Scaffold14457	387445	388341	Protein of unknown function (DUF1645)
CSS037985	1.99163	2.16035	3.49263	0.342305	0.242927	0.40296	2.61801	1.38847	0.00659708	0.120288	up	CSS037985.1	protein_coding	Scaffold933	243164	244537	HXXXD-type acyl-transferase family protein
CSS018801	2.11686	1.72765	2.38116	0.050069	0.309933	0.169035	2.62051	1.38985	0.00223512	0.0972469	up	CSS018801.1	protein_coding	Scaffold1085	3572793	3574730	MATE efflux family protein
CSS011858	32.4385	50.804	40.0434	13.042	20.5164	11.7109	2.62074	1.38998	0.0151841	0.155723	up	CSS011858.1	protein_coding	Scaffold4094	953611	959242	solanesyl diphosphate synthase 1
CSS027225	15.6788	28.4147	24.163	7.5464	8.50538	7.07697	2.62496	1.3923	0.000422657	0.080182	up	CSS027225.1	protein_coding	Scaffold257	4907043	4909136	Protein kinase superfamily protein
CSS039926	2.03483	1.92349	1.7158	0	0.26705	0.053468	2.62771	1.39381	0.00159476	0.0935934	up	CSS039926.1	protein_coding	Scaffold2121	370359	371102	Basic-leucine zipper (bZIP) transcription factor family protein
CSS049048	1.05544	4.10816	2.3366	0.137988	0.394974	0.145059	2.6292	1.39463	0.00378319	0.108222	up	CSS049048.1	protein_coding	Scaffold2232	388936	394703	calmodulin-domain protein kinase cdpk isoform 2
CSS008941	2.7988	7.08217	3.4568	1.13858	1.058	0.61872	2.63706	1.39893	0.0102449	0.135423	up	CSS008941.1	protein_coding	Scaffold1094	176966	181143	calmodulin-binding family protein
CSS017317	2.08023	8.213	7.39944	1.02028	1.70443	1.1988	2.63708	1.39894	0.00734068	0.124474	up	CSS017317.1	protein_coding	Scaffold979	915688	916230	BON association protein 2
CSS009770	442.731	590.696	507.343	127.574	293.428	187.938	2.64019	1.40064	0.0421302	0.231126	up	CSS009770.1	protein_coding	Scaffold3650	3906679	3910691	glyceraldehyde-3-phosphate dehydrogenase B subunit
CSS007622	1.84352	3.39582	2.24436	0.116034	0.201452	0.603716	2.64161	1.40142	0.00905635	0.130078	up	CSS007622.1	protein_coding	Scaffold2153	827265	828230	ethylene responsive element binding factor 5
CSS051421	3.59887	3.55836	2.99959	0.307121	1.47736	0.409539	2.64284	1.40209	0.0264278	0.191696	up	CSS051421.1	protein_coding	Scaffold552	208382	212256	Methylenetetrahydrofolate reductase family protein
CSS024371	2.45022	3.62177	1.18487	0.289538	0.220991	0.188113	2.64473	1.40312	0.0305058	0.201734	up	CSS024371.1	protein_coding	Scaffold4966	42757	45854	SPX domain gene 3
CSS015454	42.7685	57.2745	58.0036	22.047	18.6317	16.218	2.66148	1.41223	0.00150909	0.0935934	up	CSS015454.1	protein_coding	Scaffold1500	64861	66096	unknown protein; LOCATED IN: chloroplast; EXPRESSED IN: 21 plant structures; EXPRESSED DURING: 13 growth stages; Has 87 Blast hits to 86 proteins in 34 species: Archae - 0; Bacteria - 13; Metazoa - 27; Fungi - 0; Plants - 40; Viruses - 0; Other Eukaryotes - 7 (source: NCBI BLink).
CSS017037	0.258491	5.07601	2.18484	0.161372	0	0	2.6624	1.41273	0.00208461	0.0972469	up	CSS017037.1	protein_coding	Scaffold1484	905375	905650	-
CSS027455	6.28557	16.4936	11.8923	2.78238	3.89439	3.4189	2.66693	1.41518	0.0040692	0.110054	up	CSS027455.1	protein_coding	Scaffold3537	1384770	1389232	soluble N-ethylmaleimide-sensitive factor adaptor protein 33
CSS048385	4.66845	16.4351	9.00992	2.39604	3.29239	2.32787	2.66727	1.41536	0.00703681	0.123154	up	CSS048385.1	protein_coding	Scaffold1845	1541328	1551544	Actin cross-linking protein
CSS012453	3.67637	11.2092	6.65883	2.17877	1.74828	1.46215	2.67144	1.41762	0.00179265	0.0959831	up	CSS012453.1	protein_coding	Scaffold4241	919362	924299	ABI five binding protein
CSS013433	1.44269	23.0316	10.1848	2.25045	2.91375	1.3003	2.67636	1.42027	0.00958672	0.132169	up	CSS013433.1	protein_coding	Scaffold714	699467	701072	cold-regulated 47
CSS034388	1.65738	1.15042	2.78708	0.129796	0	0	2.67796	1.42113	0.0151888	0.155723	up	CSS034388.1	protein_coding	Scaffold516	71929	74285	glutathione S-transferase tau 7
CSS049886	7.42117	10.2185	9.25503	2.22489	4.76713	1.65566	2.67854	1.42145	0.0347917	0.214159	up	CSS049886.1	protein_coding	Scaffold7211	68834	71449	cytochrome P450, family 81, subfamily D, polypeptide 8
CSS023722	0.477426	3.8559	4.06201	0	0.398658	0.236921	2.67932	1.42187	0.0175613	0.162964	up	CSS023722.1	protein_coding	Scaffold5593	150387	150650	Putative membrane lipoprotein
CSS000127	8.57465	8.23624	8.60651	2.94548	2.56768	2.1311	2.68095	1.42275	0.00109462	0.0904708	up	CSS000127.1	protein_coding	Scaffold52	1244084	1247156	elicitor-activated gene 3-2
CSS001482	3.42221	1.16918	3.00304	0.085927	0.345635	0.421209	2.68235	1.4235	0.0108014	0.137821	up	CSS001482.1	protein_coding	Scaffold1224	339852	341511	senescence-associated gene 12
CSS025968	1.71858	5.32486	2.69798	0.330929	0.671544	0.40586	2.68335	1.42403	0.00779014	0.125909	up	CSS025968.1	protein_coding	Scaffold179	573131	579259	alpha carbonic anhydrase 1
CSS046256	2.04777	5.10989	3.33522	0.654517	1.16657	0.10503	2.68826	1.42667	0.0206924	0.17291	up	CSS046256.1	protein_coding	Scaffold757	248065	251415	Pectate lyase family protein
CSS023970	3.33401	15.8133	16.1944	2.20005	4.57578	2.26193	2.68989	1.42755	0.0344744	0.213385	up	CSS023970.1	protein_coding	Scaffold656	836564	840558	glutathione S-transferase TAU 8
CSS048649	2.06445	7.81715	6.35521	0.972477	1.42267	0.975547	2.69318	1.42931	0.0025186	0.0992049	up	CSS048649.1	protein_coding	Scaffold958	225551	227289	secE/sec61-gamma protein transport protein
CSS024704	9.72448	14.318	10.769	2.41456	4.48768	4.17788	2.69598	1.43081	0.0147365	0.154282	up	CSS024704.1	protein_coding	Scaffold4160	1795520	1798534	unknown protein; INVOLVED IN: biological_process unknown; LOCATED IN: chloroplast; EXPRESSED IN: 19 plant structures; EXPRESSED DURING: 10 growth stages; CONTAINS InterPro DOMAIN/s: Protein of unknown function DUF309 (InterPro:IPR005500); Has 349 Blast hits to 349 proteins in 112 species: Archae - 2; Bacteria - 189; Metazoa - 0; Fungi - 0; Plants - 31; Viruses - 0; Other Eukaryotes - 127 (source:…
CSS019376	5.33738	6.67745	8.0398	1.72736	1.69003	1.9988	2.69872	1.43227	0.00173109	0.0957782	up	CSS019376.1	protein_coding	Scaffold870	454835	457386	unknown protein; FUNCTIONS IN: molecular_function unknown; LOCATED IN: chloroplast; EXPRESSED IN: 21 plant structures; EXPRESSED DURING: 13 growth stages; CONTAINS InterPro DOMAIN/s: Protein of unknown function DUF2996 (InterPro:IPR021374); Has 38 Blast hits to 38 proteins in 13 species: Archae - 0; Bacteria - 0; Metazoa - 0; Fungi - 0; Plants - 38; Viruses - 0; Other Eukaryotes - 0 (source: NCBI…
CSS024359	2.97532	5.98121	6.42013	0.960222	1.03912	1.51206	2.69999	1.43295	0.00555999	0.115075	up	CSS024359.1	protein_coding	Scaffold1641	204510	217181	oligopeptide transporter 7
CSS042644	0.662642	3.50134	2.71512	0.306781	0	0	2.7044	1.43531	0.000580773	0.0816021	up	CSS042644.1	protein_coding	Scaffold598	1002677	1004318	heat shock transcription factor B3
CSS044133	4.17794	4.89366	7.16226	1.95502	1.36954	0.757807	2.70574	1.43603	0.0174665	0.162586	up	CSS044133.1	protein_coding	Scaffold1690	1595384	1604811	Putative thiol-disulphide oxidoreductase DCC
CSS011190	1.42185	2.99746	2.84916	0.067658	0.681492	0	2.7149	1.4409	0.0140721	0.151681	up	CSS011190.1	protein_coding	Scaffold3495	1025337	1026326	cytochrome P450, family 716, subfamily A, polypeptide 2
CSS023532	0.468642	5.0896	2.17428	0.205236	0.042039	0.026989	2.71604	1.44151	0.00285638	0.0996287	up	CSS023532.1	protein_coding	Scaffold3754	698651	698959	pinoid-binding protein 1
CSS017535	12.9689	21.1292	19.0407	6.09005	5.99441	4.9762	2.72385	1.44565	0.00021046	0.0744604	up	CSS017535.1	protein_coding	Scaffold6937	1480344	1485465	NAD(P)-binding Rossmann-fold superfamily protein
CSS011893	9.40094	52.7061	28.0556	10.0412	7.53152	6.60178	2.72525	1.44639	0.00152334	0.0935934	up	CSS011893.1	protein_coding	Scaffold492	1029688	1030689	unknown protein; Has 19420 Blast hits to 10641 proteins in 779 species: Archae - 0; Bacteria - 1003; Metazoa - 10257; Fungi - 1826; Plants - 1570; Viruses - 56; Other Eukaryotes - 4708 (source: NCBI BLink).
CSS010559	3.95026	5.10753	3.31301	2.06934	0.558355	0.319096	2.72914	1.44845	0.0478106	0.243137	up	CSS010559.1	protein_coding	Scaffold546	983289	987390	cytochrome P450, family 72, subfamily A, polypeptide 14
CSS018297	2.34762	4.71983	2.70833	0.437082	0.613329	0.457972	2.73123	1.44955	0.00373438	0.107599	up	CSS018297.1	protein_coding	Scaffold2448	789212	797752	Plant protein of unknown function (DUF868)
CSS029226	1.98453	5.7519	5.6692	1.07469	0.563383	0.907608	2.73325	1.45062	0.00310486	0.102458	up	CSS029226.1	protein_coding	Scaffold4701	432820	434025	Eukaryotic aspartyl protease family protein
CSS050938	11.8602	23.4158	23.8057	5.90325	6.32709	6.14411	2.73898	1.45364	0.00117086	0.0916958	up	CSS050938.1	protein_coding	Scaffold1219	1439704	1441119	BTB/POZ domain with WD40/YVTN repeat-like protein
CSS017152	22.5541	55.9303	43.9406	10.7456	14.2833	14.3804	2.74098	1.45469	0.00580169	0.115675	up	CSS017152.1	protein_coding	Scaffold2938	950165	954239	NAC domain containing protein 36
CSS032898	2.99855	1.86327	3.93332	0.232803	0.436139	0.569989	2.74316	1.45584	0.0120345	0.142034	up	CSS032898.1	protein_coding	Scaffold2360	1070722	1072016	2-oxoglutarate (2OG) and Fe(II)-dependent oxygenase superfamily protein
CSS002052	125.924	329.533	240.344	57.0196	119.992	64.2619	2.74812	1.45845	0.0364291	0.217611	up	CSS002052.1	protein_coding	Scaffold809	2148642	2149079	Thioredoxin superfamily protein
CSS011179	13.5704	43.866	26.735	7.99221	12.7232	5.51641	2.75431	1.46169	0.0265787	0.192381	up	CSS011179.1	protein_coding	Scaffold3495	64286	64489	-
CSS043516	16.8882	24.7404	21.4525	7.44917	9.02579	4.6779	2.75499	1.46204	0.0119809	0.142034	up	CSS043516.1	protein_coding	Scaffold1182	3932011	3943838	NAD kinase 2
CSS011089	4.55204	19.5519	10.4569	3.51947	3.28215	1.94783	2.75717	1.46319	0.00566028	0.115075	up	CSS011089.1	protein_coding	Scaffold3102	564350	570423	hydroxyproline-rich glycoprotein family protein
CSS000774	111.542	109.84	101.727	36.7066	47.3504	32.4186	2.76218	1.46581	0.00430687	0.110321	up	CSS000774.1	protein_coding	Scaffold5851	38626	39558	Aldolase-type TIM barrel family protein
CSS028304	194.74	309.62	213.314	77.1392	101.995	73.3105	2.76826	1.46898	0.00668794	0.120857	up	CSS028304.1	protein_coding	Scaffold1480	546542	547840	SOS3-interacting protein 3
CSS018218	4.20325	15.9011	10.9894	1.70337	3.07934	3.16967	2.76954	1.46965	0.0180914	0.165469	up	CSS018218.1	protein_coding	Scaffold1904	714414	714953	BON association protein 2
CSS040441	1.73787	2.57668	1.69235	0	0.104605	0.103335	2.77435	1.47215	0.00161731	0.0936942	up	CSS040441.1	protein_coding	Scaffold3514	355909	358478	cytochrome P450, family 714, subfamily A, polypeptide 1
CSS030713	3.81277	5.87781	4.96634	1.03969	1.30216	0.91723	2.77702	1.47354	0.000524792	0.0813402	up	CSS030713.1	protein_coding	Scaffold324	482656	487278	phosphate transporter 1;9
CSS030706	51.9382	85.4072	55.3298	23.2634	23.6259	18.3858	2.78489	1.47762	0.00479178	0.113206	up	CSS030706.1	protein_coding	Scaffold324	213311	215914	plastid movement impaired1
CSS005247	0.909676	30.3632	15.3332	2.85576	2.03531	2.17618	2.7853	1.47783	0.00122618	0.0921022	up	CSS005247.1	protein_coding	Scaffold2300	1000046	1000966	myb domain protein 73
CSS045872	4.29061	14.9439	7.13225	2.29372	2.67042	1.44079	2.78764	1.47905	0.0119774	0.142034	up	CSS045872.1	protein_coding	Scaffold610	888961	889698	unknown protein; FUNCTIONS IN: molecular_function unknown; INVOLVED IN: biological_process unknown; LOCATED IN: endomembrane system; EXPRESSED IN: male gametophyte; Has 140 Blast hits to 132 proteins in 41 species: Archae - 2; Bacteria - 4; Metazoa - 29; Fungi - 20; Plants - 51; Viruses - 0; Other Eukaryotes - 34 (source: NCBI BLink).
CSS008829	2.52867	14.7399	6.65123	1.84808	2.75291	0.649649	2.79306	1.48185	0.0343204	0.212929	up	CSS008829.1	protein_coding	Scaffold1399	1055576	1055932	unknown protein; FUNCTIONS IN: molecular_function unknown; INVOLVED IN: biological_process unknown; LOCATED IN: endomembrane system; EXPRESSED IN: root; Has 31 Blast hits to 31 proteins in 9 species: Archae - 0; Bacteria - 0; Metazoa - 0; Fungi - 0; Plants - 31; Viruses - 0; Other Eukaryotes - 0 (source: NCBI BLink).
CSS023419	3.44798	23.1892	9.90628	3.36317	2.02879	2.62667	2.79767	1.48423	0.00874787	0.12925	up	CSS023419.1	protein_coding	Scaffold741	411198	412627	NAC domain containing protein 83
CSS012749	2.81708	25.2356	6.8749	2.38343	1.59901	2.62542	2.80119	1.48604	0.0430961	0.233053	up	CSS012749.1	protein_coding	Scaffold1626	1484264	1484743	unknown protein; Has 30201 Blast hits to 17322 proteins in 780 species: Archae - 12; Bacteria - 1396; Metazoa - 17338; Fungi - 3422; Plants - 5037; Viruses - 0; Other Eukaryotes - 2996 (source: NCBI BLink).
CSS041987	5.83204	5.83232	8.30081	1.24558	2.37824	1.58888	2.80207	1.48649	0.0107126	0.137727	up	CSS041987.1	protein_coding	Scaffold13228	116638	118104	UDP-Glycosyltransferase superfamily protein
CSS051843	3.0552	25.3638	12.5207	2.80118	2.63648	3.15314	2.81146	1.49132	0.00513027	0.114637	up	CSS051843.1	protein_coding	Scaffold3668	636830	640563	Protein phosphatase 2C family protein
CSS028815	0.892685	7.33359	3.3408	0.238549	0.36643	0.651852	2.81426	1.49276	0.012718	0.145302	up	CSS028815.1	protein_coding	Scaffold820	594132	595601	P-loop containing nucleoside triphosphate hydrolases superfamily protein
CSS017801	4.81036	10.0825	7.16997	2.09477	1.72032	1.68033	2.81594	1.49362	0.000396964	0.080182	up	CSS017801.1	protein_coding	Scaffold708	1391095	1393684	RHOMBOID-like 2
CSS053448	2.89002	4.86642	3.64188	0.54656	0.853246	0.611316	2.81757	1.49445	0.00123224	0.0922674	up	CSS053448.1	protein_coding	Scaffold817	113813	115120	LOB domain-containing protein 41
CSS012066	5.58285	8.03346	7.91439	1.49721	3.4702	1.06696	2.81989	1.49564	0.0305059	0.201734	up	CSS012066.1	protein_coding	Scaffold974	1028110	1029666	S-locus lectin protein kinase family protein
CSS029793	7.24867	11.0639	8.63011	2.36173	3.24321	1.92325	2.81993	1.49566	0.00423213	0.110213	up	CSS029793.1	protein_coding	Scaffold1966	869418	873800	ACC synthase 10
CSS029819	2.69099	1.43891	2.84976	0.19333	0.095377	0.205313	2.8218	1.49662	0.00466533	0.112804	up	CSS029819.1	protein_coding	Scaffold2907	746780	756153	aluminum-activated malate transporter 9
CSS039392	10.2556	19.5565	14.5132	3.69242	6.08775	3.58311	2.82953	1.50056	0.00942507	0.131223	up	CSS039392.1	protein_coding	Scaffold2168	1851679	1854626	Glycosyl hydrolase superfamily protein
CSS011486	30.1362	41.0145	25.2331	7.57559	14.8317	9.97112	2.83652	1.50412	0.0266767	0.19274	up	CSS011486.1	protein_coding	Scaffold5956	47062	50144	cytochrome P450, family 71, subfamily A, polypeptide 25
CSS015723	4.99552	9.33908	7.63284	1.86612	1.44268	2.23074	2.83653	1.50413	0.00222917	0.0972469	up	CSS015723.1	protein_coding	Scaffold21357	42466	43032	NB-ARC domain-containing disease resistance protein
CSS021239	148.145	165.765	175.287	62.062	65.8777	43.8332	2.83984	1.50581	0.00521082	0.114637	up	CSS021239.1	protein_coding	Scaffold271	1637287	1637595	chaperone protein dnaJ-related
CSS034551	0.19725	11.4643	6.55462	0.260321	0.809278	0.823748	2.84743	1.50966	0.0255949	0.189042	up	CSS034551.1	protein_coding	Scaffold1930	780661	786167	Pyridoxal-5'-phosphate-dependent enzyme family protein
CSS032643	2.32984	2.60541	1.95742	0.233765	0.163023	0.066687	2.84902	1.51047	0.00100235	0.0875531	up	CSS032643.1	protein_coding	Scaffold737	334567	339266	K+ transporter 1
CSS024004	3.65192	15.1818	6.91264	2.35994	1.97423	1.37566	2.84939	1.51065	0.00754651	0.124918	up	CSS024004.1	protein_coding	Scaffold541	4944	6055	Protein of unknown function (DUF1442)
CSS027746	2.29333	3.87019	3.96081	0.383924	0.978943	0.214562	2.85235	1.51215	0.00893073	0.129835	up	CSS027746.1	protein_coding	Scaffold6506	4109	5509	UDP-Glycosyltransferase superfamily protein
CSS038285	3.21778	8.70353	7.4382	1.11631	1.61978	1.53258	2.85305	1.5125	0.00289503	0.100158	up	CSS038285.1	protein_coding	Scaffold267	94303	98335	leucine-rich repeat transmembrane protein kinase family protein
CSS043635	8.55871	11.615	15.7991	2.23253	5.94443	2.79132	2.8532	1.51258	0.041395	0.2292	up	CSS043635.1	protein_coding	Scaffold304	791239	794161	RmlC-like cupins superfamily protein
CSS021213	2.58841	2.5153	3.07419	0.18408	0.83632	0	2.86743	1.51976	0.0163984	0.159418	up	CSS021213.1	protein_coding	Scaffold271	769276	771782	WRKY DNA-binding protein 75
CSS024332	18.2622	50.5484	35.356	6.27259	13.7299	12.4289	2.86986	1.52098	0.0382342	0.221557	up	CSS024332.1	protein_coding	Scaffold1695	5054953	5056158	homolog of carrot EP3-3 chitinase
CSS051098	3.88879	14.4515	5.69486	1.45457	2.12813	1.58898	2.87571	1.52392	0.0194484	0.169789	up	CSS051098.1	protein_coding	Scaffold1140	695104	696384	mitogen-activated protein kinase kinase kinase 20
CSS010977	9.19728	27.5277	18.2014	5.50986	5.23173	4.36888	2.88081	1.52647	0.00037575	0.080182	up	CSS010977.1	protein_coding	Scaffold1343	165163	167607	receptor-like protein kinase 1
CSS041594	5.26482	6.6381	3.38715	1.15322	1.07265	0.959525	2.88093	1.52654	0.0112751	0.140009	up	CSS041594.1	protein_coding	Scaffold2494	482437	482703	Wound-responsive family protein
CSS013393	11.5282	28.5005	16.4886	4.84866	6.47766	4.86064	2.88156	1.52685	0.00642586	0.120032	up	CSS013393.1	protein_coding	Scaffold2419	586939	589095	plant U-box 17
CSS046130	9.00133	27.4811	19.9644	4.63454	6.65918	4.36886	2.88412	1.52813	0.00463943	0.112619	up	CSS046130.1	protein_coding	Scaffold597	1720043	1720678	ethylene responsive element binding factor 2
CSS030602	5.29834	10.9827	8.82628	2.25211	2.17998	1.85271	2.88576	1.52895	3.75e-05	0.0640094	up	CSS030602.1	protein_coding	Scaffold1592	270701	278492	basic helix-loop-helix (bHLH) DNA-binding superfamily protein
CSS048680	7.9901	6.5257	8.04042	1.53317	2.91146	1.59442	2.88594	1.52904	0.00830789	0.128035	up	CSS048680.1	protein_coding	Scaffold30010	7260	8372	UDP-Glycosyltransferase superfamily protein
CSS024719	8.86848	18.266	15.9824	3.63323	5.41226	3.30958	2.88641	1.52928	0.00518806	0.114637	up	CSS024719.1	protein_coding	Scaffold4160	2217051	2217431	unknown protein; Has 20 Blast hits to 20 proteins in 7 species: Archae - 0; Bacteria - 0; Metazoa - 0; Fungi - 0; Plants - 20; Viruses - 0; Other Eukaryotes - 0 (source: NCBI BLink).
CSS035909	1.79503	6.82185	4.45773	0.705853	0.868658	0.449218	2.88728	1.52971	0.000973022	0.0875531	up	CSS035909.1	protein_coding	Scaffold13	276391	277461	Galactose oxidase/kelch repeat superfamily protein
CSS050731	0.84827	5.68662	5.62103	0.857241	0.404288	0.167085	2.89721	1.53467	0.00526915	0.114706	up	CSS050731.1	protein_coding	Scaffold1993	713620	714261	RmlC-like cupins superfamily protein
CSS000030	12.1286	15.1209	16.1734	4.65753	6.40663	2.48782	2.89894	1.53553	0.0241056	0.183774	up	CSS000030.1	protein_coding	Scaffold1466	1499680	1500117	Nucleic acid-binding, OB-fold-like protein
CSS053201	6.79566	9.43193	6.67479	1.71952	2.4036	1.70123	2.90796	1.54001	0.00332034	0.105286	up	CSS053201.1	protein_coding	Scaffold1857	1378540	1379463	C2H2-type zinc finger family protein
CSS029227	3.27177	18.4991	5.19249	2.58833	1.34005	1.27041	2.90982	1.54093	0.039261	0.22403	up	CSS029227.1	protein_coding	Scaffold4701	492933	497067	mitochondrion-localized small heat shock protein 23.6
CSS018950	0.454291	5.19785	4.32993	0.056461	0.202038	0.373628	2.91838	1.54517	0.00936095	0.130977	up	CSS018950.1	protein_coding	Scaffold2181	856108	862455	Plant protein of unknown function (DUF641)
CSS045497	3.96833	8.35267	7.72189	1.39176	2.10627	1.0774	2.92643	1.54914	0.00427441	0.110213	up	CSS045497.1	protein_coding	Scaffold1290	1451639	1462937	Leucine-rich repeat transmembrane protein kinase
CSS051351	5.80443	19.3769	31.6732	5.4603	3.5989	4.48254	2.93656	1.55413	0.0346349	0.213734	up	CSS051351.1	protein_coding	Scaffold2408	1026264	1027971	leucoanthocyanidin dioxygenase
CSS014966	3.15739	17.0317	10.6807	1.64775	2.90216	2.03019	2.93724	1.55446	0.00876256	0.12925	up	CSS014966.1	protein_coding	Scaffold382	1837769	1838835	RING/U-box superfamily protein
CSS027490	7.55586	6.87814	8.02838	1.38832	2.27746	2.06026	2.94544	1.55848	0.00266105	0.0992049	up	CSS027490.1	protein_coding	Scaffold624	886575	890616	elicitor-activated gene 3-2
CSS021008	11.3893	9.18444	14.2982	2.75657	3.98094	3.0461	2.95016	1.56079	0.00703122	0.123154	up	CSS021008.1	protein_coding	Scaffold1387	1124143	1124949	NAD(P)-binding Rossmann-fold superfamily protein
CSS050741	12.9296	31.4882	19.2273	9.05026	6.11415	3.68482	2.95212	1.56175	0.0195066	0.169925	up	CSS050741.1	protein_coding	Scaffold2102	185293	187386	Chlorophyll A-B binding family protein
CSS014242	30.4724	73.2556	44.1441	15.22	21.8849	9.43211	2.95241	1.56189	0.0273345	0.194841	up	CSS014242.1	protein_coding	Scaffold1128	1763046	1763675	Plant invertase/pectin methylesterase inhibitor superfamily protein
CSS048310	22.5732	38.3436	31.2537	8.32049	11.7305	8.42444	2.95747	1.56436	0.00332761	0.105286	up	CSS048310.1	protein_coding	Scaffold1197	1412489	1428466	phosphoenolpyruvate carboxylase 4
CSS033462	15.6212	15.4127	20.2776	5.33381	4.38298	5.53079	2.96065	1.56592	0.00269547	0.0992049	up	CSS033462.1	protein_coding	Scaffold3081	1328510	1329880	UDP-glucosyl transferase 89B1
CSS013382	1.14563	3.05798	2.11947	0	0	0	2.96415	1.56762	0.000189738	0.0744604	up	CSS013382.1	protein_coding	Scaffold23070	2225	3091	thioredoxin 2
CSS044377	1.93725	3.99339	4.31874	0.267202	0.608541	0.403351	2.97038	1.57065	0.00297222	0.100701	up	CSS044377.1	protein_coding	Scaffold599	544179	548444	laccase 7
CSS021906	52.4974	72.2289	65.3544	21.3529	22.9354	17.0888	2.97179	1.57133	0.00115418	0.0909759	up	CSS021906.1	protein_coding	Scaffold2982	1200288	1201133	ATP-dependent protease La (LON) domain protein
CSS028392	8.34346	11.2214	10.5479	2.52997	4.73312	1.4257	2.97343	1.57213	0.0310295	0.203048	up	CSS028392.1	protein_coding	Scaffold819	217717	217983	unknown protein; FUNCTIONS IN: molecular_function unknown; INVOLVED IN: biological_process unknown; LOCATED IN: cellular_component unknown; BEST Arabidopsis thaliana protein match is: unknown protein (TAIR:AT3G55570.1); Has 30201 Blast hits to 17322 proteins in 780 species: Archae - 12; Bacteria - 1396; Metazoa - 17338; Fungi - 3422; Plants - 5037; Viruses - 0; Other Eukaryotes - 2996 (source: NC…
CSS008443	7.91482	10.7203	9.09323	1.79926	2.64651	2.857	2.97801	1.57435	0.00342633	0.105894	up	CSS008443.1	protein_coding	Scaffold3370	872104	872685	-
CSS002444	39.2628	124.133	83.1809	24.7684	32.3817	16.2247	2.97901	1.57483	0.0128114	0.14567	up	CSS002444.1	protein_coding	Scaffold2877	355878	356357	Ca2+-binding protein 1
CSS052235	1.82341	24.4111	5.98863	1.5996	1.26893	1.80384	2.97976	1.5752	0.0368532	0.218198	up	CSS052235.1	protein_coding	Scaffold7452	77002	80653	-
CSS022113	6.25196	24.1422	14.1164	4.85853	2.37885	3.81049	2.9851	1.57778	0.0093003	0.130773	up	CSS022113.1	protein_coding	Scaffold1471	949173	950222	zinc finger (C3HC4-type RING finger) family protein
CSS008473	6.7882	4.64446	10.2042	2.26439	1.45413	1.32265	2.98639	1.5784	0.0238837	0.183082	up	CSS008473.1	protein_coding	Scaffold1727	1012592	1015336	beta-1,3-glucanase 3
CSS028430	67.5167	134.155	128.681	32.8832	36.7945	32.4952	2.98647	1.57844	0.000696611	0.0825043	up	CSS028430.1	protein_coding	Scaffold3966	74749	80961	cinnamate-4-hydroxylase
CSS034436	5.93904	25.9796	8.45711	3.58163	2.38235	2.95371	2.98706	1.57872	0.0281378	0.196186	up	CSS034436.1	protein_coding	Scaffold516	1824343	1828912	heat shock protein 101
CSS043510	7.03942	20.7494	16.605	3.80132	3.59683	3.84495	2.99429	1.58222	0.000282976	0.0799486	up	CSS043510.1	protein_coding	Scaffold1182	3291254	3291769	VQ motif-containing protein
CSS046417	12.8697	24.9788	18.8161	7.20655	5.75026	3.56863	2.99739	1.58371	0.00814983	0.127447	up	CSS046417.1	protein_coding	Scaffold66	990249	995150	Phototropic-responsive NPH3 family protein
CSS029370	27.2777	58.3082	46.2493	12.7431	13.635	12.8989	2.99835	1.58417	0.000198185	0.0744604	up	CSS029370.1	protein_coding	Scaffold2164	1104426	1107130	Calcium-dependent lipid-binding (CaLB domain) family protein
CSS029610	111.823	189.103	166.378	52.8802	58.987	38.4763	3.00235	1.58609	0.00346293	0.106256	up	CSS029610.1	protein_coding	Scaffold2731	1582930	1583454	unknown protein; Has 43 Blast hits to 43 proteins in 13 species: Archae - 0; Bacteria - 0; Metazoa - 0; Fungi - 0; Plants - 43; Viruses - 0; Other Eukaryotes - 0 (source: NCBI BLink).
CSS021283	36.7779	56.6931	53.7883	13.3939	19.9336	13.1196	3.00857	1.58908	0.00547379	0.115075	up	CSS021283.1	protein_coding	Scaffold4821	475820	479886	polyol/monosaccharide transporter 5
CSS048765	0.476968	4.60094	2.98231	0.097717	0	0	3.01251	1.59097	7.35e-05	0.0718025	up	CSS048765.1	protein_coding	Scaffold1189	1090270	1091100	calcium dependent protein kinase 1
CSS027776	3.13536	4.90012	2.15013	0.120153	0.714838	0.443781	3.01566	1.59247	0.0212418	0.174308	up	CSS027776.1	protein_coding	Scaffold856	1390602	1405100	mechanosensitive channel of small conductance-like 10
CSS015767	45.8183	251.391	113.714	26.6162	53.7557	28.3037	3.01719	1.59321	0.0373887	0.219239	up	CSS015767.1	protein_coding	Scaffold986	788429	789497	senescence-associated gene 21
CSS031350	5.90417	22.5306	12.6832	2.74982	3.3045	3.63245	3.01832	1.59374	0.00555399	0.115075	up	CSS031350.1	protein_coding	Scaffold2212	475851	476168	unknown protein; BEST Arabidopsis thaliana protein match is: unknown protein (TAIR:AT3G27630.1); Has 87 Blast hits to 87 proteins in 12 species: Archae - 0; Bacteria - 0; Metazoa - 0; Fungi - 0; Plants - 87; Viruses - 0; Other Eukaryotes - 0 (source: NCBI BLink).
CSS036020	5.25061	11.7542	10.2946	1.97715	2.4531	2.00481	3.02629	1.59755	0.000647597	0.0825043	up	CSS036020.1	protein_coding	Scaffold10148	294028	297402	cycling DOF factor 2
CSS041704	2.90471	9.83612	11.5223	1.33821	1.82238	1.66684	3.03116	1.59987	0.0095235	0.131643	up	CSS041704.1	protein_coding	Scaffold171	886419	886961	BON association protein 2
CSS011303	13.5642	0	0.582018	0	0	0	3.03187	1.60021	0.0057639	0.115416	up	CSS011303.1	protein_coding	Scaffold3229	822556	823889	Protein of unknown function (DUF567)
CSS004418	9.8682	26.3153	16.0518	5.04971	4.42769	4.19761	3.03387	1.60116	0.00111863	0.0909759	up	CSS004418.1	protein_coding	Scaffold670	138695	141690	2-oxoglutarate (2OG) and Fe(II)-dependent oxygenase superfamily protein
CSS000460	55.1335	83.4603	101.896	23.9613	32.7004	18.9379	3.0384	1.60331	0.011921	0.142034	up	CSS000460.1	protein_coding	Scaffold1562	128240	134101	phenylalanine ammonia-lyase 2
CSS032559	7.88743	10.877	15.2823	2.96287	3.01402	2.7392	3.03928	1.60373	0.004619	0.112592	up	CSS032559.1	protein_coding	Scaffold2132	1713712	1715343	Pyridoxal-5'-phosphate-dependent enzyme family protein
CSS030840	2.1849	6.55578	4.65772	0.804629	0.542678	0.623843	3.05016	1.60889	0.00013997	0.0744604	up	CSS030840.1	protein_coding	Scaffold1809	300042	304193	vesicle-associated membrane protein 724
CSS013554	0.216903	5.2411	6.49753	0.02668	0.475016	0.168243	3.05179	1.60966	0.0296783	0.200123	up	CSS013554.1	protein_coding	Scaffold613	628014	629048	mitogen-activated protein kinase kinase kinase 19
CSS021360	7.05603	12.8633	11.4452	1.43513	3.16257	3.64064	3.05884	1.61299	0.0218747	0.176879	up	CSS021360.1	protein_coding	Scaffold4422	1257201	1257452	unknown protein; FUNCTIONS IN: molecular_function unknown; INVOLVED IN: biological_process unknown; LOCATED IN: cellular_component unknown; Has 30201 Blast hits to 17322 proteins in 780 species: Archae - 12; Bacteria - 1396; Metazoa - 17338; Fungi - 3422; Plants - 5037; Viruses - 0; Other Eukaryotes - 2996 (source: NCBI BLink).
CSS014265	54.6436	86.1239	70.9703	19.1705	34.7843	15.3395	3.06144	1.61421	0.0254964	0.188722	up	CSS014265.1	protein_coding	Scaffold1128	2337643	2341453	cytochrome P450, family 706, subfamily A, polypeptide 4
CSS016870	11.2337	11.2266	9.10765	3.59569	3.65321	1.44815	3.06652	1.6166	0.0219954	0.177189	up	CSS016870.1	protein_coding	Scaffold1583	243245	243499	-
CSS032560	1.72715	2.4881	2.36561	0	0.087805	0	3.0695	1.61801	8.07e-05	0.0718025	up	CSS032560.1	protein_coding	Scaffold2132	1738423	1741296	unknown protein; CONTAINS InterPro DOMAIN/s: Protein of unknown function DUF2838 (InterPro:IPR021261); Has 1807 Blast hits to 1807 proteins in 277 species: Archae - 0; Bacteria - 0; Metazoa - 736; Fungi - 347; Plants - 385; Viruses - 0; Other Eukaryotes - 339 (source: NCBI BLink).
CSS000560	21.8011	45.8184	24.1	12.8824	6.37727	7.63679	3.07039	1.61842	0.0219089	0.177095	up	CSS000560.1	protein_coding	Scaffold2902	1108849	1109490	RmlC-like cupins superfamily protein
CSS031116	5.92311	26.143	15.4438	4.76401	3.09208	3.1048	3.07332	1.6198	0.00133202	0.0928049	up	CSS031116.1	protein_coding	Scaffold201	892825	895800	unknown protein; BEST Arabidopsis thaliana protein match is: unknown protein (TAIR:AT4G35940.2); Has 35333 Blast hits to 34131 proteins in 2444 species: Archae - 798; Bacteria - 22429; Metazoa - 974; Fungi - 991; Plants - 531; Viruses - 0; Other Eukaryotes - 9610 (source: NCBI BLink).
CSS029933	4.55764	2.84575	3.32438	0.298503	0.980064	0.257286	3.08367	1.62465	0.00693204	0.12289	up	CSS029933.1	protein_coding	Scaffold3615	305089	306686	Cupredoxin superfamily protein
CSS026591	8.02489	14.1721	12.4672	2.29032	5.14091	1.99228	3.08678	1.6261	0.0230303	0.180184	up	CSS026591.1	protein_coding	Scaffold7322	394433	397396	Heavy metal transport/detoxification superfamily protein
CSS020416	18.9899	36.6302	29.5546	6.44528	11.0364	7.31774	3.09297	1.62899	0.00826468	0.127642	up	CSS020416.1	protein_coding	Scaffold5628	169047	178261	FUNCTIONS IN: molecular_function unknown; INVOLVED IN: biological_process unknown; LOCATED IN: vacuole; EXPRESSED IN: 20 plant structures; EXPRESSED DURING: 13 growth stages; BEST Arabidopsis thaliana protein match is: transferases, transferring glycosyl groups (TAIR:AT4G14100.1); Has 108 Blast hits to 104 proteins in 19 species: Archae - 0; Bacteria - 0; Metazoa - 8; Fungi - 0; Plants - 90; Viru…
CSS038679	145.495	278.704	261.49	63.1473	104.186	50.2379	3.09487	1.62988	0.0189749	0.16778	up	CSS038679.1	protein_coding	Scaffold730	2436067	2441128	NAD(P)-binding Rossmann-fold superfamily protein
CSS034620	7.80066	32.293	15.0142	5.10656	3.81646	3.9341	3.09572	1.63027	0.00518245	0.114637	up	CSS034620.1	protein_coding	Scaffold2782	476221	477663	UDP-glucosyl transferase 73B3
CSS023866	7.29485	5.74084	7.76327	1.11094	2.18642	1.45951	3.10619	1.63514	0.00539958	0.115075	up	CSS023866.1	protein_coding	Scaffold875	2063569	2066739	Eukaryotic aspartyl protease family protein
CSS010433	1.67282	3.19801	3.17988	0	0.503793	0	3.11317	1.63838	0.00645145	0.120032	up	CSS010433.1	protein_coding	Scaffold838	445401	447875	S-locus lectin protein kinase family protein
CSS026032	2.16841	6.06791	3.54553	0.325503	0.550893	0.561641	3.11393	1.63874	0.00316569	0.103019	up	CSS026032.1	protein_coding	Scaffold666	623492	624904	UDP-glucosyl transferase 89B1
CSS019710	23.3709	65.3546	34.4624	13.3538	11.4475	8.91358	3.11894	1.64105	0.00582269	0.115796	up	CSS019710.1	protein_coding	Scaffold4165	206955	207413	Late embryogenesis abundant (LEA) hydroxyproline-rich glycoprotein family
CSS049227	1.95666	9.57375	8.43123	1.22746	1.63018	0.502823	3.1218	1.64238	0.00779751	0.125931	up	CSS049227.1	protein_coding	Scaffold2142	197606	198628	Protein of unknown function (DUF1645)
CSS030466	6.81289	13.5026	12.2127	2.35049	4.65334	1.46924	3.12653	1.64456	0.0252718	0.188226	up	CSS030466.1	protein_coding	Scaffold1677	864364	865677	Protein of unknown function (DUF1645)
CSS023217	7.84418	26.0543	23.0409	5.38916	3.66617	4.79235	3.13058	1.64643	0.00222664	0.0972469	up	CSS023217.1	protein_coding	Scaffold1041	518127	530701	NAD(P)-binding Rossmann-fold superfamily protein
CSS037204	34.31	61.868	42.3387	13.5028	16.479	10.8906	3.1335	1.64777	0.00440164	0.111361	up	CSS037204.1	protein_coding	Scaffold2064	558440	560401	Prefoldin chaperone subunit family protein
CSS053399	4.57164	13.0528	5.42613	1.14702	1.73257	1.64565	3.1354	1.64865	0.0168233	0.161252	up	CSS053399.1	protein_coding	Scaffold471	1575538	1575975	unknown protein; FUNCTIONS IN: molecular_function unknown; INVOLVED IN: biological_process unknown; LOCATED IN: chloroplast; EXPRESSED IN: stem; BEST Arabidopsis thaliana protein match is: unknown protein (TAIR:AT3G18560.1); Has 105 Blast hits to 105 proteins in 13 species: Archae - 0; Bacteria - 0; Metazoa - 0; Fungi - 0; Plants - 105; Viruses - 0; Other Eukaryotes - 0 (source: NCBI BLink).
CSS028760	93.2529	54.5191	106.689	16.1914	33.4253	30.7718	3.13923	1.65041	0.0336037	0.210782	up	CSS028760.1	protein_coding	Scaffold3918	1992685	1996525	photosynthetic electron transfer C
CSS037186	1.93896	12.2704	3.70936	0.695172	0.695437	0.886586	3.14032	1.65091	0.0223143	0.178022	up	CSS037186.1	protein_coding	Scaffold1749	2156589	2157536	Phosphate-responsive 1 family protein
CSS005997	2.12594	5.70376	2.62916	0.100303	0.764981	0.211009	3.14106	1.65125	0.0168994	0.161469	up	CSS005997.1	protein_coding	Scaffold1611	86714	87160	unknown protein; FUNCTIONS IN: molecular_function unknown; INVOLVED IN: response to oxidative stress, anaerobic respiration; LOCATED IN: cellular_component unknown; EXPRESSED IN: 23 plant structures; EXPRESSED DURING: 13 growth stages; Has 47 Blast hits to 47 proteins in 12 species: Archae - 0; Bacteria - 0; Metazoa - 1; Fungi - 0; Plants - 46; Viruses - 0; Other Eukaryotes - 0 (source: NCBI BLin…
CSS049894	131.267	163.002	152.629	45.5713	57.0282	38.0737	3.14342	1.65234	0.00301401	0.101113	up	CSS049894.1	protein_coding	Scaffold8597	39304	40452	Glutaredoxin family protein
CSS018184	35.0274	69.8711	44.3665	16.5409	13.4605	12.9517	3.15296	1.65671	0.00215985	0.0972469	up	CSS018184.1	protein_coding	Scaffold7198	497791	502508	plant U-box 14
CSS005072	38.9909	67.7824	34.434	12.0346	21.639	9.2286	3.15494	1.65761	0.0406195	0.227169	up	CSS005072.1	protein_coding	Scaffold1167	2040289	2040870	Plant invertase/pectin methylesterase inhibitor superfamily protein
CSS033881	13.4803	15.6104	17.0717	2.77871	5.87194	4.27158	3.15782	1.65893	0.0118725	0.141951	up	CSS033881.1	protein_coding	Scaffold92	2017400	2023376	trehalose phosphatase/synthase 5
CSS007690	3.36653	10.2131	6.54751	1.27227	1.15475	1.24999	3.15893	1.65944	0.000539532	0.0813402	up	CSS007690.1	protein_coding	Scaffold1246	1108187	1109629	UDP-glucosyl transferase 73B3
CSS019531	5.12073	4.11751	6.87207	0.334767	1.73039	1.15937	3.16243	1.66104	0.0258434	0.189982	up	CSS019531.1	protein_coding	Scaffold2510	585406	585711	Thioredoxin superfamily protein
CSS010313	2.01425	6.69721	7.42135	1.84272	0.331051	0.506168	3.16478	1.6621	0.0210387	0.173735	up	CSS010313.1	protein_coding	Scaffold2369	1994600	1994815	unknown protein; BEST Arabidopsis thaliana protein match is: unknown protein (TAIR:AT5G57123.1); Has 30201 Blast hits to 17322 proteins in 780 species: Archae - 12; Bacteria - 1396; Metazoa - 17338; Fungi - 3422; Plants - 5037; Viruses - 0; Other Eukaryotes - 2996 (source: NCBI BLink).
CSS042805	5.35337	4.68526	5.80859	0.610565	2.39948	0.40394	3.17906	1.6686	0.0371474	0.218624	up	CSS042805.1	protein_coding	Scaffold305	1358150	1367263	Protein of unknown function (DUF707)
CSS013706	8.16753	6.31202	10.3542	1.59189	2.7102	1.4797	3.18015	1.6691	0.0109507	0.138691	up	CSS013706.1	protein_coding	Scaffold2613	2777165	2777701	unknown protein; BEST Arabidopsis thaliana protein match is: unknown protein (TAIR:AT5G06280.3); Has 24 Blast hits to 24 proteins in 7 species: Archae - 0; Bacteria - 0; Metazoa - 0; Fungi - 0; Plants - 24; Viruses - 0; Other Eukaryotes - 0 (source: NCBI BLink).
CSS015218	4.91187	10.3114	17.5628	1.73452	3.48324	1.94902	3.18835	1.67281	0.0335256	0.21066	up	CSS015218.1	protein_coding	Scaffold3315	246994	249641	hydroxy methylglutaryl CoA reductase 1
CSS008729	79.7313	83.9259	84.4904	24.1474	39.3971	16.4569	3.2022	1.67906	0.025217	0.188188	up	CSS008729.1	protein_coding	Scaffold2989	416575	418725	DPP6 N-terminal domain-like protein
CSS036317	45.5917	81.9913	56.0107	17.5287	21.3857	14.4623	3.21206	1.6835	0.00392063	0.109777	up	CSS036317.1	protein_coding	Scaffold1770	1840652	1842613	Prefoldin chaperone subunit family protein
CSS028747	2.53292	1.18965	3.19742	0	0	0	3.21371	1.68424	0.00958928	0.132169	up	CSS028747.1	protein_coding	Scaffold3918	1729720	1738763	Thiolase family protein
CSS046431	5.91594	25.506	10.834	2.91118	2.32861	3.53671	3.2343	1.69345	0.0129367	0.146448	up	CSS046431.1	protein_coding	Scaffold66	1658899	1660785	exocyst subunit exo70 family protein H7
CSS023380	10.3221	41.6778	26.2134	5.06043	8.30582	5.29392	3.23649	1.69443	0.00805797	0.126794	up	CSS023380.1	protein_coding	Scaffold4062	690	905	unknown protein; BEST Arabidopsis thaliana protein match is: unknown protein (TAIR:AT5G57123.1); Has 30201 Blast hits to 17322 proteins in 780 species: Archae - 12; Bacteria - 1396; Metazoa - 17338; Fungi - 3422; Plants - 5037; Viruses - 0; Other Eukaryotes - 2996 (source: NCBI BLink).
CSS037385	30.2329	104.064	46.1534	16.323	14.755	14.4209	3.24331	1.69747	0.00774931	0.125662	up	CSS037385.1	protein_coding	Scaffold2107	128142	128558	unknown protein; Has 1807 Blast hits to 1807 proteins in 277 species: Archae - 0; Bacteria - 0; Metazoa - 736; Fungi - 347; Plants - 385; Viruses - 0; Other Eukaryotes - 339 (source: NCBI BLink).
CSS036095	2.09267	6.82616	3.84652	0.328746	0.886297	0.288653	3.24712	1.69916	0.0066278	0.120563	up	CSS036095.1	protein_coding	Scaffold4	650629	653443	WRKY family transcription factor
CSS024792	3.54664	3.88449	6.44494	0.55091	1.41165	0.269512	3.24865	1.69984	0.022571	0.178897	up	CSS024792.1	protein_coding	Scaffold3539	184734	186907	tetraspanin6
CSS050472	3.89273	21.4758	15.7323	2.27075	2.96072	2.71399	3.25193	1.7013	0.00315144	0.102835	up	CSS050472.1	protein_coding	Scaffold4244	550759	552696	receptor-like kinase in in flowers 3
CSS035921	3.49524	4.8751	2.74875	0.741136	0	0.628268	3.25584	1.70303	0.0170704	0.162114	up	CSS035921.1	protein_coding	Scaffold1745	231922	237939	unknown protein; FUNCTIONS IN: molecular_function unknown; INVOLVED IN: biological_process unknown; LOCATED IN: chloroplast thylakoid membrane, chloroplast; EXPRESSED IN: 24 plant structures; EXPRESSED DURING: 15 growth stages; Has 72 Blast hits to 72 proteins in 27 species: Archae - 0; Bacteria - 0; Metazoa - 0; Fungi - 0; Plants - 72; Viruses - 0; Other Eukaryotes - 0 (source: NCBI BLink).
CSS026807	4.20812	6.5686	6.51038	0.849408	1.25011	1.00006	3.25945	1.70463	0.000768677	0.0825043	up	CSS026807.1	protein_coding	Scaffold1525	676580	677409	Protein of unknown function (DUF1442)
CSS012543	6.56833	8.69366	8.24705	1.04348	3.8167	0.927224	3.27613	1.71199	0.0406682	0.227309	up	CSS012543.1	protein_coding	Scaffold3331	766819	777880	sedoheptulose-bisphosphatase
CSS003467	8.9245	6.52575	8.4645	1.13638	2.47761	1.74005	3.28276	1.71491	0.00564262	0.115075	up	CSS003467.1	protein_coding	Scaffold1731	246563	248643	polyol/monosaccharide transporter 5
CSS045335	2.67551	1.23775	4.83576	0.048576	0.314714	0	3.28351	1.71524	0.0350298	0.214489	up	CSS045335.1	protein_coding	Scaffold675	2280036	2282733	cytochrome P450, family 78, subfamily A, polypeptide 10
CSS030937	7.65799	7.55739	8.34493	0.977418	3.06133	1.41408	3.29492	1.72025	0.017473	0.162586	up	CSS030937.1	protein_coding	Scaffold908	501336	505190	ferric reduction oxidase 6
CSS007923	12.254	31.6925	28.7061	4.3724	9.73537	4.85302	3.29504	1.7203	0.0215969	0.175893	up	CSS007923.1	protein_coding	Scaffold2943	1113490	1114269	cytokinin response factor 4
CSS006223	7.13373	11.1762	6.19822	1.60117	3.06781	0.840155	3.29689	1.7211	0.0295788	0.199766	up	CSS006223.1	protein_coding	Scaffold12471	51580	55348	Leucine-rich repeat protein kinase family protein
CSS043286	2.32193	3.84087	4.08661	0.363109	0.529307	0.060513	3.29771	1.72147	0.00248314	0.0992049	up	CSS043286.1	protein_coding	Scaffold3329	1416817	1417308	-
CSS005985	22.3361	78.9688	61.9777	10.5178	19.2223	11.8284	3.30557	1.7249	0.0132062	0.14777	up	CSS005985.1	protein_coding	Scaffold8145	54446	55006	-
CSS023854	2.76146	2.97882	2.27127	0	0.234513	0.094883	3.30979	1.72674	0.00115786	0.0909759	up	CSS023854.1	protein_coding	Scaffold875	1481398	1485124	Eukaryotic aspartyl protease family protein
CSS021399	1.93353	18.5216	5.7019	1.16389	0.891483	1.27927	3.31836	1.73047	0.0165738	0.160006	up	CSS021399.1	protein_coding	Scaffold11421	384733	385368	Phosphate-responsive 1 family protein
CSS032517	45.4833	69.9303	44.3099	11.0604	26.2818	11.1557	3.31944	1.73094	0.038549	0.222073	up	CSS032517.1	protein_coding	Scaffold3722	100764	101027	serine-rich protein-related
CSS052393	4.93257	5.19	4.71018	0.642082	1.18205	0.591261	3.32399	1.73292	0.00206711	0.0972059	up	CSS052393.1	protein_coding	Scaffold4072	20334	30598	plant intracellular ras group-related LRR 6
CSS030304	10.5037	11.9403	16.4479	3.1953	3.84571	2.40314	3.32976	1.73542	0.00545398	0.115075	up	CSS030304.1	protein_coding	Scaffold498	2104063	2104812	ethylene responsive element binding factor 1
CSS045934	47.6538	88.0493	87.2558	14.6346	25.6803	22.7115	3.33584	1.73805	0.011841	0.141772	up	CSS045934.1	protein_coding	Scaffold610	4347968	4351114	Tetratricopeptide repeat (TPR)-like superfamily protein
CSS041701	3.39123	13.792	13.6793	2.00676	2.02403	1.56754	3.33992	1.73981	0.00200364	0.0971057	up	CSS041701.1	protein_coding	Scaffold171	758669	759208	BON association protein 2
CSS021922	17.4685	20.8552	18.3799	3.31006	8.05542	4.29744	3.34892	1.74369	0.0187014	0.166617	up	CSS021922.1	protein_coding	Scaffold2982	1672207	1672551	Nucleic acid-binding, OB-fold-like protein
CSS019935	2.0838	45.4156	14.1113	3.0974	2.88688	1.99435	3.35689	1.74713	0.00594021	0.116973	up	CSS019935.1	protein_coding	Scaffold981	606556	606750	-
CSS016402	2.39709	14.1367	9.86447	1.21432	1.48968	1.35729	3.3839	1.75869	0.00133267	0.0928049	up	CSS016402.1	protein_coding	Scaffold3727	762756	765131	CRINKLY4 related 3
CSS013666	11.5801	33.8125	24.5566	6.51854	4.02511	6.10842	3.38656	1.75982	0.00341141	0.105894	up	CSS013666.1	protein_coding	Scaffold2613	810157	817631	DEAD box RNA helicase 1
CSS050529	12.918	48.6361	37.6432	6.09541	12.455	5.48933	3.40268	1.76667	0.0208909	0.173501	up	CSS050529.1	protein_coding	Scaffold7944	351599	352617	unknown protein; FUNCTIONS IN: molecular_function unknown; INVOLVED IN: biological_process unknown; LOCATED IN: chloroplast; EXPRESSED IN: 10 plant structures; EXPRESSED DURING: LP.06 six leaves visible, LP.04 four leaves visible, 4 anthesis, petal differentiation and expansion stage; Has 24 Blast hits to 24 proteins in 9 species: Archae - 0; Bacteria - 0; Metazoa - 0; Fungi - 0; Plants - 24; Vir…
CSS017956	3.30843	10.0469	18.8876	1.55117	2.55898	1.39286	3.42285	1.7752	0.0366162	0.217891	up	CSS017956.1	protein_coding	Scaffold366	176089	178321	ethylene-forming enzyme
CSS033588	12.5904	46.513	24.9968	7.37362	6.11036	5.45659	3.42514	1.77616	0.0015516	0.0935934	up	CSS033588.1	protein_coding	Scaffold522	2027343	2028281	Protein of unknown function (DUF793)
CSS010024	1.50214	11.1692	2.22323	0.449885	0.245763	0.230814	3.428	1.77737	0.0375021	0.219553	up	CSS010024.1	protein_coding	Scaffold483	790420	790716	-
CSS026454	10.8978	11.8889	14.8759	1.28227	4.26311	3.99449	3.43361	1.77973	0.0327241	0.208477	up	CSS026454.1	protein_coding	Scaffold3462	1389671	1390790	glutathione S-transferase tau 7
CSS004573	10.2511	38.2403	24.9591	6.07291	5.8316	4.31233	3.44612	1.78497	0.000398984	0.080182	up	CSS004573.1	protein_coding	Scaffold4543	493563	495730	methionine sulfoxide reductase B 2
CSS027698	2.49445	10.0963	7.27158	0.749573	1.48514	0.661477	3.44773	1.78564	0.00420923	0.110213	up	CSS027698.1	protein_coding	Scaffold6889	150521	151399	TOXICOS EN LEVADURA 2
CSS020667	2.50047	4.83492	3.43557	0.253402	0.687579	0	3.45941	1.79053	0.00598848	0.117141	up	CSS020667.1	protein_coding	Scaffold1997	654108	669131	MATE efflux family protein
CSS009825	49.8548	93.4835	84.906	16.5919	31.4472	15.6951	3.46086	1.79113	0.0158181	0.157233	up	CSS009825.1	protein_coding	Scaffold332	341465	345388	Remorin family protein
CSS047876	40.5929	74.0723	58.7179	13.7213	20.2446	12.8138	3.46206	1.79163	0.00441507	0.111361	up	CSS047876.1	protein_coding	Scaffold803	1036964	1038617	ribose-5-phosphate isomerase 2
CSS005459	2.30817	22.7325	4.30461	1.24462	1.03688	0.943249	3.46797	1.79409	0.0443714	0.23566	up	CSS005459.1	protein_coding	Scaffold4972	369099	370016	EXORDIUM like 2
CSS017206	1.21531	7.92913	1.84241	0	0.244152	0	3.4687	1.79439	0.028342	0.196626	up	CSS017206.1	protein_coding	Scaffold1710	191002	191454	HSP20-like chaperones superfamily protein
CSS009512	15.7118	26.6105	19.9494	2.52922	8.55245	5.69455	3.47003	1.79495	0.0395009	0.224428	up	CSS009512.1	protein_coding	Scaffold502	2134424	2135419	unknown protein; FUNCTIONS IN: molecular_function unknown; INVOLVED IN: biological_process unknown; LOCATED IN: cellular_component unknown; EXPRESSED IN: 23 plant structures; EXPRESSED DURING: 13 growth stages; BEST Arabidopsis thaliana protein match is: unknown protein (TAIR:AT4G19950.1); Has 246 Blast hits to 244 proteins in 29 species: Archae - 2; Bacteria - 16; Metazoa - 0; Fungi - 0; Plants …
CSS046779	3.47012	4.02719	5.93583	0.212562	0.839611	0.649071	3.47192	1.79573	0.00838238	0.128068	up	CSS046779.1	protein_coding	Scaffold2971	1068969	1072581	eukaryotic elongation factor 5A-1
CSS017039	0.971065	6.4366	2.28641	0	0	0.049056	3.48507	1.80119	0.00747602	0.124856	up	CSS017039.1	protein_coding	Scaffold1484	905365	905568	-
CSS023024	21.9078	63.9115	39.086	10.0605	12.222	7.96166	3.48816	1.80247	0.00311448	0.10261	up	CSS023024.1	protein_coding	Scaffold922	324679	325604	unknown protein; BEST Arabidopsis thaliana protein match is: unknown protein (TAIR:AT1G02070.1); Has 107 Blast hits to 107 proteins in 14 species: Archae - 0; Bacteria - 0; Metazoa - 0; Fungi - 0; Plants - 107; Viruses - 0; Other Eukaryotes - 0 (source: NCBI BLink).
CSS007967	2.10621	7.04646	1.42062	0	0.312506	0.036557	3.49015	1.80329	0.0439308	0.23475	up	CSS007967.1	protein_coding	Scaffold1133	2028410	2029504	ARM repeat superfamily protein
CSS021663	2.31846	26.3308	7.06991	1.69543	1.45478	1.27454	3.49159	1.80389	0.0166638	0.160238	up	CSS021663.1	protein_coding	Scaffold157	665679	670169	carboxyesterase 16
CSS029484	11.6564	21.7454	22.8348	6.38223	4.33923	2.8827	3.49287	1.80441	0.00765017	0.125417	up	CSS029484.1	protein_coding	Scaffold2796	64059	66443	Lactoylglutathione lyase / glyoxalase I family protein
CSS020055	1.91215	7.67351	6.68064	0.940843	1.00564	0.075068	3.49306	1.80449	0.00839869	0.128104	up	CSS020055.1	protein_coding	Scaffold5476	227629	228506	BON association protein 2
CSS027901	28.1905	28.3881	38.8921	6.1593	16.4537	5.3778	3.49377	1.80478	0.0474644	0.242251	up	CSS027901.1	protein_coding	Scaffold3169	106302	111291	thioredoxin 2
CSS021127	15.2068	29.5206	33.815	6.92762	5.77815	6.07142	3.50494	1.80939	0.00157646	0.0935934	up	CSS021127.1	protein_coding	Scaffold712	769445	770422	MAP kinase kinase 9
CSS029461	10.4099	9.3701	12.3386	2.30706	1.97094	2.71149	3.51415	1.81318	0.00151387	0.0935934	up	CSS029461.1	protein_coding	Scaffold10492	376219	379613	EIN3-binding F box protein 1
CSS001823	4.81731	11.1223	7.6745	0.775386	2.47534	1.18138	3.51547	1.81372	0.0152973	0.15615	up	CSS001823.1	protein_coding	Scaffold886	271683	272858	with no lysine (K) kinase 8
CSS030566	26.805	19.1495	31.3483	9.20413	5.96758	4.90625	3.51794	1.81473	0.0140246	0.151432	up	CSS030566.1	protein_coding	Scaffold720	1620580	1625340	stachyose synthase
CSS011063	5.04469	7.82093	8.42938	1.05397	0.955123	1.77695	3.52721	1.81853	0.00381345	0.1085	up	CSS011063.1	protein_coding	Scaffold671	947543	949920	myb domain protein 4
CSS037487	6.29669	8.69029	10.1041	0.947745	3.35831	1.01337	3.55435	1.82959	0.0278724	0.195906	up	CSS037487.1	protein_coding	Scaffold2623	1048129	1048842	Integrase-type DNA-binding superfamily protein
CSS008095	4.28583	4.71638	6.40647	0	1.76187	0.775914	3.56737	1.83486	0.0382433	0.221557	up	CSS008095.1	protein_coding	Scaffold89	1915085	1916274	-
CSS038900	7.60033	43.2519	36.405	5.506	7.84849	3.82433	3.56782	1.83504	0.00869922	0.129203	up	CSS038900.1	protein_coding	Scaffold1243	1093154	1097043	calmodulin-binding family protein
CSS052897	5.51189	15.2042	14.1778	1.16544	5.02837	1.52704	3.571	1.83633	0.0461925	0.240052	up	CSS052897.1	protein_coding	Scaffold8148	444382	445395	carboxyesterase 20
CSS028617	2.82587	4.01703	1.38871	0	0	0	3.57375	1.83744	0.0145442	0.153583	up	CSS028617.1	protein_coding	Scaffold4206	707804	708076	-
CSS019859	23.5649	17.1615	19.9159	3.52223	10.1666	3.04222	3.59916	1.84766	0.0413047	0.229119	up	CSS019859.1	protein_coding	Scaffold1169	83263	92552	Heavy metal transport/detoxification superfamily protein
CSS002352	13.1605	22.7849	20.296	3.12065	5.78933	4.19491	3.62706	1.8588	0.00578679	0.11554	up	CSS002352.1	protein_coding	Scaffold679	618982	622158	phosphate transporter 2;1
CSS006339	38.6844	136.05	115.907	17.4294	18.3359	33.3646	3.62809	1.85921	0.0212321	0.174308	up	CSS006339.1	protein_coding	Scaffold1618	1281588	1288013	dihydroflavonol 4-reductase
CSS031388	28.4633	16.4157	22.1685	5.18598	7.12322	4.08725	3.63448	1.86175	0.00513771	0.114637	up	CSS031388.1	protein_coding	Scaffold5625	236245	236841	unknown protein; FUNCTIONS IN: molecular_function unknown; INVOLVED IN: biological_process unknown; LOCATED IN: chloroplast; EXPRESSED IN: 19 plant structures; EXPRESSED DURING: 13 growth stages; Has 121 Blast hits to 121 proteins in 12 species: Archae - 0; Bacteria - 0; Metazoa - 0; Fungi - 0; Plants - 121; Viruses - 0; Other Eukaryotes - 0 (source: NCBI BLink).
CSS009035	12.2802	29.0284	19.0514	3.22301	7.03631	3.66406	3.63475	1.86186	0.014687	0.15414	up	CSS009035.1	protein_coding	Scaffold740	352885	353720	thioredoxin M-type 4
CSS007047	6.11653	11.1502	8.94671	1.38942	1.92499	1.44281	3.6501	1.86794	0.000645643	0.0825043	up	CSS007047.1	protein_coding	Scaffold864	1505413	1507637	DNAJ heat shock family protein
CSS002653	49.7695	58.181	52.0441	9.31219	21.231	13.1756	3.65381	1.8694	0.015774	0.157233	up	CSS002653.1	protein_coding	Scaffold3569	261422	262435	unknown protein; FUNCTIONS IN: molecular_function unknown; INVOLVED IN: biological_process unknown; LOCATED IN: chloroplast; EXPRESSED IN: 23 plant structures; EXPRESSED DURING: 15 growth stages; Has 45 Blast hits to 45 proteins in 11 species: Archae - 0; Bacteria - 0; Metazoa - 0; Fungi - 0; Plants - 45; Viruses - 0; Other Eukaryotes - 0 (source: NCBI BLink).
CSS003840	503.105	627.519	587.222	126.544	176.741	165.304	3.65505	1.86989	0.0019271	0.0971057	up	CSS003840.1	protein_coding	Scaffold1040	448072	453166	myo-inositol-1-phosphate synthase 2
CSS016977	0.029776	14.9702	2.7682	0	0	0.061406	3.66134	1.87237	0.0254089	0.188493	up	CSS016977.1	protein_coding	Scaffold141	186091	187296	cytochrome P450, family 94, subfamily B, polypeptide 3
CSS008747	0	6.73184	8.26811	0.141097	0.032744	0.058071	3.66189	1.87259	0.0174797	0.162586	up	CSS008747.1	protein_coding	Scaffold3635	161450	181443	Pyruvate phosphate dikinase, PEP/pyruvate binding domain
CSS029730	21.8442	42.0615	35.0833	6.15926	8.91689	8.74298	3.66623	1.8743	0.00320869	0.103708	up	CSS029730.1	protein_coding	Scaffold4625	286750	291769	Pheophorbide a oxygenase family protein with Rieske [2Fe-2S] domain
CSS042360	5.62694	20.9797	12.0051	2.35416	2.22047	2.28573	3.66763	1.87485	0.000859147	0.0864248	up	CSS042360.1	protein_coding	Scaffold1689	1832318	1833247	Protein of unknown function (DUF793)
CSS022205	3.62386	5.48752	5.42097	0.371459	0.941385	0.410834	3.68503	1.88168	0.0024048	0.0991906	up	CSS022205.1	protein_coding	Scaffold1881	1461026	1463467	receptor-like protein kinase 1
CSS040555	12.4574	32.6826	27.6794	5.46276	5.93856	4.3716	3.69604	1.88598	0.000407076	0.080182	up	CSS040555.1	protein_coding	Scaffold4055	131232	132146	ethylene responsive element binding factor 5
CSS048146	0.892397	3.66199	7.66732	0	0.371586	0	3.71958	1.89514	0.0315188	0.204581	up	CSS048146.1	protein_coding	Scaffold1199	561428	562316	mitogen-activated protein kinase kinase kinase 21
CSS051355	10.4967	11.6883	12.473	2.10563	3.34166	1.7773	3.73255	1.90016	0.00359233	0.106328	up	CSS051355.1	protein_coding	Scaffold2408	1101654	1103612	non-yellowing 1
CSS021449	7.43069	25.2586	20.2018	2.03658	4.18576	4.31275	3.73407	1.90075	0.015474	0.156856	up	CSS021449.1	protein_coding	Scaffold215	600045	603571	SNARE associated Golgi protein family
CSS036290	3.56355	9.17948	9.80725	0.903376	1.36179	1.0084	3.74078	1.90334	0.00244179	0.0991906	up	CSS036290.1	protein_coding	Scaffold1770	344388	349231	Protein kinase superfamily protein
CSS051007	0.942815	19.4877	3.802	0.304646	0.842311	0.298097	3.75637	1.90934	0.0355939	0.215742	up	CSS051007.1	protein_coding	Scaffold319	1158782	1159204	unknown protein; FUNCTIONS IN: molecular_function unknown; INVOLVED IN: biological_process unknown; LOCATED IN: cellular_component unknown; EXPRESSED IN: 23 plant structures; EXPRESSED DURING: 13 growth stages; Has 1807 Blast hits to 1807 proteins in 277 species: Archae - 0; Bacteria - 0; Metazoa - 736; Fungi - 347; Plants - 385; Viruses - 0; Other Eukaryotes - 339 (source: NCBI BLink).
CSS014618	1.96916	41.3922	11.706	2.3896	1.68981	1.77035	3.7598	1.91066	0.0078864	0.12597	up	CSS014618.1	protein_coding	Scaffold2769	415489	415683	-
CSS038894	9.5665	5.51269	5.81579	1.3028	1.00377	0.975426	3.76142	1.91128	0.000569369	0.0813402	up	CSS038894.1	protein_coding	Scaffold1243	866864	867268	Thioredoxin superfamily protein
CSS008068	3.0277	4.51713	3.22233	0.123719	0.378016	0.113898	3.76674	1.91332	0.00115602	0.0909759	up	CSS008068.1	protein_coding	Scaffold89	154870	155517	Late embryogenesis abundant (LEA) hydroxyproline-rich glycoprotein family
CSS008532	9.86437	3.92008	5.83026	0.466799	1.27436	1.15372	3.77389	1.91605	0.00230165	0.0979984	up	CSS008532.1	protein_coding	Scaffold3534	276235	283533	unknown protein; FUNCTIONS IN: molecular_function unknown; INVOLVED IN: biological_process unknown; LOCATED IN: cellular_component unknown; EXPRESSED IN: 23 plant structures; EXPRESSED DURING: 13 growth stages; BEST Arabidopsis thaliana protein match is: unknown protein (TAIR:AT4G19950.1); Has 246 Blast hits to 244 proteins in 29 species: Archae - 2; Bacteria - 16; Metazoa - 0; Fungi - 0; Plants …
CSS038892	15.7709	88.5104	42.6446	10.8618	8.1226	8.87116	3.7995	1.92581	0.00173569	0.0957782	up	CSS038892.1	protein_coding	Scaffold1243	825606	826985	Eukaryotic aspartyl protease family protein
CSS038666	2.96759	23.9063	34.3535	3.20851	2.38822	2.85184	3.80266	1.92701	0.0239446	0.183255	up	CSS038666.1	protein_coding	Scaffold730	1232814	1233776	unknown protein; BEST Arabidopsis thaliana protein match is: unknown protein (TAIR:AT1G25400.2); Has 86 Blast hits to 86 proteins in 29 species: Archae - 0; Bacteria - 6; Metazoa - 27; Fungi - 11; Plants - 24; Viruses - 0; Other Eukaryotes - 18 (source: NCBI BLink).
CSS011966	11.2215	37.2872	12.883	4.53369	4.30861	2.75314	3.80501	1.9279	0.0190246	0.167931	up	CSS011966.1	protein_coding	Scaffold1531	152322	153599	B-box type zinc finger family protein
CSS021771	24.8452	11.9339	35.0179	3.17283	8.29638	4.71568	3.82967	1.93722	0.0458914	0.239076	up	CSS021771.1	protein_coding	Scaffold17	986976	996289	Leucine-rich repeat protein kinase family protein
CSS053182	6.97573	8.80577	6.50237	1.73661	0.678062	1.2427	3.83235	1.93823	0.00491004	0.113206	up	CSS053182.1	protein_coding	Scaffold1857	601835	605963	WRKY family transcription factor
CSS033750	15.7982	31.6342	34.33	6.22479	6.05422	5.3868	3.83641	1.93976	0.000727694	0.0825043	up	CSS033750.1	protein_coding	Scaffold3886	198586	199554	MAP kinase kinase 9
CSS022459	3.93152	2.39535	5.47368	0.260735	0.407174	0.094418	3.83869	1.94062	0.00909593	0.130101	up	CSS022459.1	protein_coding	Scaffold7647	74077	74757	osmotin 34
CSS042311	2.52436	6.05836	3.25332	0.266265	0.20854	0.170271	3.84076	1.94139	0.00162432	0.0936942	up	CSS042311.1	protein_coding	Scaffold592	3016298	3018978	Glycosyltransferase family 61 protein
CSS019151	2.71593	14.0556	4.83047	1.97112	0.713737	0.027585	3.84234	1.94199	0.0347209	0.213914	up	CSS019151.1	protein_coding	Scaffold2262	554156	554545	Calcium-binding EF-hand family protein
CSS038334	4.29062	9.7506	8.80819	0.615159	1.82889	1.04433	3.84651	1.94355	0.00773244	0.125553	up	CSS038334.1	protein_coding	Scaffold267	2333365	2340054	Pectin lyase-like superfamily protein
CSS021167	9.23739	25.0979	15.6952	3.61535	3.94785	2.1866	3.86019	1.94867	0.00301182	0.101113	up	CSS021167.1	protein_coding	Scaffold2046	371713	375111	DNAJ heat shock family protein
CSS016996	6.42562	5.8334	10.6903	0.785808	2.50497	0.615453	3.87889	1.95564	0.0282179	0.196343	up	CSS016996.1	protein_coding	Scaffold141	1509709	1519983	camelliol C synthase 1
CSS038205	25.8353	22.1935	27.1651	5.0321	8.9981	3.92267	3.90133	1.96397	0.0123053	0.143639	up	CSS038205.1	protein_coding	Scaffold650	576922	578868	stress enhanced protein 2
CSS007701	7.24365	6.08705	4.76286	1.03284	0.897145	0.459867	3.92707	1.97345	0.00306475	0.101902	up	CSS007701.1	protein_coding	Scaffold12264	226141	227649	UDP-glucosyl transferase 73C1
CSS029298	6.2858	1.77549	4.15071	0.14712	0.415268	0.119508	3.93199	1.97526	0.00387086	0.109242	up	CSS029298.1	protein_coding	Scaffold8336	50846	53666	Auxin efflux carrier family protein
CSS005823	4.10645	33.6009	7.73137	2.12205	1.96262	1.38424	3.96394	1.98694	0.0258266	0.189982	up	CSS005823.1	protein_coding	Scaffold8983	40224	41171	Phosphate-responsive 1 family protein
CSS009297	7.98163	6.87358	9.24817	0.849565	2.29649	0.890518	3.98325	1.99395	0.00970854	0.132895	up	CSS009297.1	protein_coding	Scaffold2579	1233708	1241521	Prolyl oligopeptidase family protein
CSS033064	1.8523	12.0453	5.91967	0.881264	0.405178	0.385662	3.98751	1.99549	0.00102146	0.0875531	up	CSS033064.1	protein_coding	Scaffold46	816338	817024	Protein of unknown function (DUF679)
CSS050994	2.19826	27.2839	8.95919	0.70618	2.86577	0.871935	3.98976	1.9963	0.0359417	0.216302	up	CSS050994.1	protein_coding	Scaffold319	414064	415608	Protein of unknown function (DUF668)
CSS043481	1.90271	9.13818	3.64823	0.133908	0.485875	0.153823	4.02464	2.00886	0.00708643	0.123154	up	CSS043481.1	protein_coding	Scaffold1182	2326135	2326524	-
CSS021094	22.3549	42.0835	24.6751	8.339	5.04945	5.74022	4.02697	2.00969	0.00508186	0.114637	up	CSS021094.1	protein_coding	Scaffold7115	104154	104543	unknown protein; BEST Arabidopsis thaliana protein match is: unknown protein (TAIR:AT5G19875.1); Has 124 Blast hits to 124 proteins in 12 species: Archae - 0; Bacteria - 0; Metazoa - 0; Fungi - 0; Plants - 124; Viruses - 0; Other Eukaryotes - 0 (source: NCBI BLink).
CSS006113	68.3185	153.133	156.102	16.4577	41.7455	31.5408	4.03149	2.01131	0.0277521	0.195906	up	CSS006113.1	protein_coding	Scaffold420	441391	445470	PHE ammonia lyase 1
CSS038132	9.60369	8.39292	10.3143	1.06677	3.13964	1.00857	4.04026	2.01445	0.0153477	0.156397	up	CSS038132.1	protein_coding	Scaffold584	1404739	1410667	glutathione S-transferase TAU 19
CSS032572	5.92969	6.43224	2.90641	0	1.186	0.412671	4.0405	2.01453	0.0274559	0.195264	up	CSS032572.1	protein_coding	Scaffold15433	436541	438120	Protein of unknown function (DUF567)
CSS049230	1.93091	10.2557	12.0115	0.444072	0.651052	1.4705	4.04181	2.015	0.0205549	0.172454	up	CSS049230.1	protein_coding	Scaffold2142	364289	364966	myb domain protein r1
CSS009452	4.08918	19.0725	6.72727	0.511033	1.52834	1.86478	4.05844	2.02093	0.0301186	0.200745	up	CSS009452.1	protein_coding	Scaffold3334	57255	57695	HSP20-like chaperones superfamily protein
CSS004654	23.9076	59.5253	40.2814	7.94208	12.3227	6.3525	4.06054	2.02167	0.00649717	0.120134	up	CSS004654.1	protein_coding	Scaffold2114	215069	217399	Rubber elongation factor protein (REF)
CSS023533	1.49462	9.55936	3.64951	0.411514	0.048845	0.125499	4.06143	2.02199	0.00446946	0.111403	up	CSS023533.1	protein_coding	Scaffold3754	699307	699615	pinoid-binding protein 1
CSS033138	2.6493	10.8641	2.0601	0.04725	0.361741	0.308255	4.06307	2.02257	0.0426455	0.231823	up	CSS033138.1	protein_coding	Scaffold295	3606313	3608552	Plant invertase/pectin methylesterase inhibitor superfamily
CSS029354	6.2499	25.8103	14.4605	3.04696	3.00887	1.5123	4.06899	2.02467	0.00305363	0.101902	up	CSS029354.1	protein_coding	Scaffold2164	502962	504849	unknown protein; BEST Arabidopsis thaliana protein match is: unknown protein (TAIR:AT3G62070.1); Has 143 Blast hits to 141 proteins in 14 species: Archae - 0; Bacteria - 0; Metazoa - 4; Fungi - 0; Plants - 139; Viruses - 0; Other Eukaryotes - 0 (source: NCBI BLink).
CSS036994	9.3119	5.3754	6.32049	0.904269	0.83476	1.11321	4.07016	2.02508	4.81e-05	0.0678395	up	CSS036994.1	protein_coding	Scaffold2720	209639	210696	Protein of unknown function (DUF581)
CSS008291	0	22.3849	2.51376	0	0	0	4.07357	2.02629	0.0469306	0.240867	up	CSS008291.1	protein_coding	Scaffold566	1864902	1866271	Xyloglucan endotransglucosylase/hydrolase family protein
CSS037664	9.79181	9.92045	10.0172	1.67958	2.56707	0.996081	4.07821	2.02794	0.00535114	0.114706	up	CSS037664.1	protein_coding	Scaffold435	378376	379767	CBL-interacting protein kinase 20
CSS020058	1.9953	8.5595	7.09031	0.169856	1.00405	0.304551	4.11766	2.04182	0.00757782	0.125006	up	CSS020058.1	protein_coding	Scaffold5476	342095	342637	BON association protein 2
CSS016797	1.52768	9.93868	3.55941	0	0.44432	0.136878	4.12556	2.04459	0.0106713	0.13741	up	CSS016797.1	protein_coding	Scaffold231	866868	867143	unknown protein; CONTAINS InterPro DOMAIN/s: Protein of unknown function DUF761, plant (InterPro:IPR008480); Has 6 Blast hits to 6 proteins in 3 species: Archae - 0; Bacteria - 0; Metazoa - 0; Fungi - 0; Plants - 6; Viruses - 0; Other Eukaryotes - 0 (source: NCBI BLink).
CSS034939	0.735155	27.9798	5.46164	0.640036	1.04928	0.138994	4.13692	2.04856	0.0247631	0.186767	up	CSS034939.1	protein_coding	Scaffold482	428149	428418	-
CSS016351	4.07477	42.5593	9.64823	1.32818	3.08488	2.05128	4.14851	2.05259	0.0397577	0.224876	up	CSS016351.1	protein_coding	Scaffold622	1657570	1657755	-
CSS050001	17.8616	18.0852	21.6366	3.29824	4.18688	4.03842	4.16663	2.05888	0.000637101	0.0825043	up	CSS050001.1	protein_coding	Scaffold1344	668521	669147	Protein of unknown function, DUF584
CSS024301	56.2658	73.3995	68.2214	11.7304	21.4875	12.976	4.1699	2.06001	0.00625442	0.119025	up	CSS024301.1	protein_coding	Scaffold1695	3344082	3345268	Chaperone DnaJ-domain superfamily protein
CSS039161	18.8848	17.509	15.5381	2.81955	4.56066	2.98271	4.17124	2.06048	0.00220496	0.0972469	up	CSS039161.1	protein_coding	Scaffold1474	1565814	1568281	phosphate starvation-induced gene 3
CSS018913	1.65494	13.438	4.46763	0.81502	0.327503	0.060725	4.18677	2.06584	0.00799783	0.126529	up	CSS018913.1	protein_coding	Scaffold2524	879726	880034	pinoid-binding protein 1
CSS017443	20.4471	18.9811	22.8748	3.3226	5.97411	3.63288	4.18801	2.06627	0.0042778	0.110213	up	CSS017443.1	protein_coding	Scaffold3862	835462	836832	S-adenosyl-L-methionine-dependent methyltransferases superfamily protein
CSS015892	9.40081	11.9356	9.71036	1.61439	2.14217	1.35604	4.1887	2.0665	0.000914546	0.0864248	up	CSS015892.1	protein_coding	Scaffold932	1866552	1869074	Protein of unknown function (DUF761)
CSS026211	9.0116	1.72676	7.58858	0.266832	1.50391	0.079529	4.19077	2.06721	0.0448326	0.236451	up	CSS026211.1	protein_coding	Scaffold3859	190527	192427	-
CSS005681	124.74	131.017	143.174	21.7476	45.0067	29.8318	4.19884	2.06999	0.00936567	0.130977	up	CSS005681.1	protein_coding	Scaffold911	53396	54412	unknown protein; FUNCTIONS IN: molecular_function unknown; INVOLVED IN: biological_process unknown; LOCATED IN: chloroplast; EXPRESSED IN: 23 plant structures; EXPRESSED DURING: 15 growth stages; Has 45 Blast hits to 45 proteins in 11 species: Archae - 0; Bacteria - 0; Metazoa - 0; Fungi - 0; Plants - 45; Viruses - 0; Other Eukaryotes - 0 (source: NCBI BLink).
CSS050574	20.1225	67.6083	63.5766	8.77928	8.91578	10.9497	4.2019	2.07104	0.00273984	0.0993077	up	CSS050574.1	protein_coding	Scaffold11129	113567	121859	NAD(P)-binding Rossmann-fold superfamily protein
CSS028199	9.08878	10.0095	10.7796	1.36126	1.88205	1.54702	4.21632	2.07599	0.000338326	0.0799486	up	CSS028199.1	protein_coding	Scaffold4280	551840	553300	UDP-Glycosyltransferase superfamily protein
CSS040119	5.57957	2.78091	5.58583	0.525112	0.117692	0.286658	4.25063	2.08768	0.00496507	0.113815	up	CSS040119.1	protein_coding	Scaffold844	2022676	2025259	Protein of unknown function (DUF607)
CSS053306	7.38924	5.56709	6.39821	0.386594	1.09979	0.854453	4.25292	2.08845	0.00172454	0.0957782	up	CSS053306.1	protein_coding	Scaffold2558	63121	64780	senescence-associated gene 12
CSS002284	15.1596	21.7606	30.1858	2.42207	8.7069	3.35213	4.25591	2.08947	0.0363389	0.217524	up	CSS002284.1	protein_coding	Scaffold2276	894595	897631	PHE ammonia lyase 1
CSS026511	12.2548	40.781	20.3535	3.5181	5.17897	4.10571	4.26081	2.09113	0.00516563	0.114637	up	CSS026511.1	protein_coding	Scaffold1514	1465803	1466165	pinoid-binding protein 1
CSS005030	20.4075	30.6302	27.3995	2.81746	8.83838	5.36784	4.28576	2.09955	0.0211333	0.174025	up	CSS005030.1	protein_coding	Scaffold1167	38036	44688	unknown protein; FUNCTIONS IN: molecular_function unknown; LOCATED IN: chloroplast; BEST Arabidopsis thaliana protein match is: unknown protein (TAIR:AT1G70900.1); Has 59 Blast hits to 59 proteins in 15 species: Archae - 0; Bacteria - 0; Metazoa - 0; Fungi - 0; Plants - 59; Viruses - 0; Other Eukaryotes - 0 (source: NCBI BLink).
CSS021258	9.74073	44.0715	25.0781	5.29092	3.55698	3.97228	4.31425	2.10911	0.000683041	0.0825043	up	CSS021258.1	protein_coding	Scaffold10407	23426	25906	plant U-box 9
CSS047317	9.51356	25.9741	22.7324	3.08858	4.49406	2.47757	4.31673	2.10994	0.00256805	0.0992049	up	CSS047317.1	protein_coding	Scaffold3914	334304	335404	related to ABI3/VP1 2
CSS031753	4.26048	7.51199	5.72764	0.370142	0.747495	0.484907	4.34856	2.12054	0.000744866	0.0825043	up	CSS031753.1	protein_coding	Scaffold1104	614163	618957	Protein kinase superfamily protein
CSS016875	3.32492	8.14744	6.9527	0.676674	0.496953	0.440365	4.35184	2.12163	1.02e-05	0.0548081	up	CSS016875.1	protein_coding	Scaffold1583	201837	202750	GATA transcription factor 16
CSS016389	0.826513	10.3948	3.4617	0	0	0	4.35541	2.12281	0.0047912	0.113206	up	CSS016389.1	protein_coding	Scaffold3727	366745	366948	-
CSS036651	7.09132	9.31442	12.1284	1.03802	2.0689	1.04944	4.37187	2.12825	0.00478041	0.113206	up	CSS036651.1	protein_coding	Scaffold2145	710981	713251	subtilase family protein
CSS042045	7.81844	6.04605	8.58686	0.291207	1.92871	0.892235	4.38771	2.13347	0.0137989	0.150709	up	CSS042045.1	protein_coding	Scaffold12568	631749	633671	PAR1 protein
CSS051237	3.36009	4.79001	3.04857	0	0.132457	0.053216	4.38967	2.13411	0.00104129	0.0881763	up	CSS051237.1	protein_coding	Scaffold661	2132279	2133679	UDP-Glycosyltransferase superfamily protein
CSS018923	73.9541	27.5943	81.7984	6.44557	21.6449	12.1249	4.3933	2.1353	0.049547	0.246333	up	CSS018923.1	protein_coding	Scaffold2181	75737	76367	MLP-like protein 423
CSS011142	8.43234	34.6773	18.105	2.84334	3.36536	3.14528	4.39487	2.13582	0.00192015	0.0971057	up	CSS011142.1	protein_coding	Scaffold337	90681	95289	NAC (No Apical Meristem) domain transcriptional regulator superfamily protein
CSS002340	3.51732	13.4412	4.41477	1.07663	0.482169	0.227547	4.43239	2.14808	0.0137384	0.15053	up	CSS002340.1	protein_coding	Scaffold679	370525	371187	RING/U-box superfamily protein
CSS003893	1.18535	16.212	22.8815	0.628271	1.51426	1.13306	4.44498	2.15218	0.0324583	0.207299	up	CSS003893.1	protein_coding	Scaffold1987	204115	206387	myb domain protein 15
CSS006086	23.5794	67.3996	51.5278	8.04956	10.1825	8.20613	4.45379	2.15503	0.000659213	0.0825043	up	CSS006086.1	protein_coding	Scaffold39	210891	211643	erf domain protein 9
CSS052615	5.46037	3.89231	3.63945	0	0.453082	0.162824	4.46243	2.15783	0.00130598	0.0928049	up	CSS052615.1	protein_coding	Scaffold120	521705	523389	3-oxo-5-alpha-steroid 4-dehydrogenase family protein
CSS007855	1.96632	19.4236	17.0926	1.00175	1.58367	1.06513	4.46708	2.15933	0.00511996	0.114637	up	CSS007855.1	protein_coding	Scaffold895	747996	750066	WRKY DNA-binding protein 40
CSS009069	118.362	262.482	171.228	42.226	43.8427	28.6451	4.47076	2.16052	0.00224474	0.097308	up	CSS009069.1	protein_coding	Scaffold5358	143051	143542	A20/AN1-like zinc finger family protein
CSS047054	17.8848	15.2346	26.9833	2.70704	6.44751	2.47512	4.47189	2.16089	0.0214622	0.175368	up	CSS047054.1	protein_coding	Scaffold5319	418137	419961	phloem protein 2-A1
CSS002270	5.25141	9.90076	7.04831	0.959672	0.340209	1.2439	4.48007	2.16352	0.00443766	0.111403	up	CSS002270.1	protein_coding	Scaffold2276	415392	424832	Protein of unknown function (DUF707)
CSS009728	4.06339	22.8263	13.9832	1.71594	1.58345	1.52971	4.50699	2.17216	0.000122383	0.0744604	up	CSS009728.1	protein_coding	Scaffold3650	2233388	2236486	DNAJ heat shock family protein
CSS034932	1.83456	12.8854	2.80668	0.485085	0	0	4.50986	2.17308	0.0221117	0.177421	up	CSS034932.1	protein_coding	Scaffold482	258756	259028	-
CSS029260	1.78482	6.4092	3.7577	0	0.000629	0	4.51522	2.1748	0.000396401	0.080182	up	CSS029260.1	protein_coding	Scaffold1143	406140	412332	Malectin/receptor-like protein kinase family protein
CSS003008	5.62324	5.58743	7.06929	1.04073	0.826929	0.005032	4.53064	2.17972	0.010226	0.135334	up	CSS003008.1	protein_coding	Scaffold3778	532515	543554	BEST Arabidopsis thaliana protein match is: nucleoporin-related (TAIR:AT5G20200.1); Has 61042 Blast hits to 31782 proteins in 2093 species: Archae - 202; Bacteria - 16480; Metazoa - 16017; Fungi - 12552; Plants - 1653; Viruses - 629; Other Eukaryotes - 13509 (source: NCBI BLink).
CSS023526	6.60717	27.6353	12.024	2.54067	1.90336	1.72379	4.53197	2.18014	0.00307998	0.102178	up	CSS023526.1	protein_coding	Scaffold3754	657606	657914	pinoid-binding protein 1
CSS030808	5.57279	24.3387	11.3262	1.85966	1.45447	1.82121	4.56525	2.19069	0.00244432	0.0991906	up	CSS030808.1	protein_coding	Scaffold793	443806	444972	glucosyl transferase family 8
CSS033101	27.5308	48.7589	35.4054	6.40371	11.0418	4.86501	4.5679	2.19153	0.00887023	0.129263	up	CSS033101.1	protein_coding	Scaffold295	1302675	1305416	PLATZ transcription factor family protein
CSS025484	2.70383	7.38539	5.01757	0.130919	0.440388	0.139322	4.57001	2.1922	0.000913551	0.0864248	up	CSS025484.1	protein_coding	Scaffold7774	790847	794286	galactinol synthase 1
CSS020645	0.106704	14.3795	6.50116	0	0.110833	0	4.57713	2.19444	0.00166071	0.0944354	up	CSS020645.1	protein_coding	Scaffold316	237793	239127	cytochrome P450, family 94, subfamily C, polypeptide 1
CSS014824	4.1589	18.1544	6.18497	0.389664	1.3956	1.06215	4.58102	2.19567	0.0197679	0.170522	up	CSS014824.1	protein_coding	Scaffold2466	1726839	1727219	-
CSS031481	95.2525	91.3985	104.448	16.9112	36.7556	13.4144	4.58104	2.19568	0.020774	0.173076	up	CSS031481.1	protein_coding	Scaffold2066	106129	113306	ferric reduction oxidase 7
CSS011392	3.13896	3.85458	9.66641	0	0.211246	0.797104	4.5821	2.19601	0.0270253	0.193834	up	CSS011392.1	protein_coding	Scaffold4104	655027	657043	TOXICOS EN LEVADURA 2
CSS010006	2.43815	4.9738	4.61425	0	0.148528	0	4.58655	2.19741	0.000205601	0.0744604	up	CSS010006.1	protein_coding	Scaffold483	141915	145607	Protein kinase superfamily protein
CSS052523	5.44254	47.7939	34.93	3.59646	3.43631	3.96677	4.58776	2.19779	0.00198907	0.0971057	up	CSS052523.1	protein_coding	Scaffold1077	525036	528943	Glutamyl-tRNA reductase family protein
CSS039472	6.21558	2.19729	5.76129	0	0.485426	0.133523	4.59551	2.20022	0.00760588	0.125048	up	CSS039472.1	protein_coding	Scaffold1539	505320	508723	Peroxidase superfamily protein
CSS047569	7.68507	10.1648	7.37857	0.748634	1.76591	0.703539	4.60097	2.20194	0.00470991	0.113206	up	CSS047569.1	protein_coding	Scaffold1432	192447	194032	SPX domain gene 3
CSS022926	13.2678	34.4762	30.2371	3.95643	5.85278	3.46469	4.6045	2.20305	0.00223514	0.0972469	up	CSS022926.1	protein_coding	Scaffold3538	904209	905309	related to ABI3/VP1 2
CSS033492	1.99779	14.6563	8.00782	0.235007	0.855452	0.673455	4.62467	2.20935	0.00563044	0.115075	up	CSS033492.1	protein_coding	Scaffold1757	1196889	1203622	mitogen-activated protein kinase 3
CSS010781	15.5531	126.685	110.502	6.16797	17.8764	14.2121	4.63163	2.21152	0.0421145	0.231093	up	CSS010781.1	protein_coding	Scaffold877	2160873	2164101	jasmonate-zim-domain protein 1
CSS016656	3.18707	10.5608	5.87377	0.367537	0.693469	0.353173	4.63428	2.21235	0.00159333	0.0935934	up	CSS016656.1	protein_coding	Scaffold6002	223600	225798	myosin heavy chain-related
CSS033553	41.6915	69.5897	81.9616	10.7847	20.3148	8.55147	4.64022	2.21419	0.0138151	0.150787	up	CSS033553.1	protein_coding	Scaffold1279	713950	715597	glutathione S-transferase tau 7
CSS045469	9.43809	18.2327	22.8257	2.11536	3.36922	2.31505	4.65564	2.21898	0.00402567	0.109777	up	CSS045469.1	protein_coding	Scaffold30	5602649	5608713	B-box zinc finger family protein
CSS050137	81.5349	93.0221	118.226	21.7133	24.096	14.5361	4.68169	2.22703	0.00388985	0.109438	up	CSS050137.1	protein_coding	Scaffold1978	1169669	1172798	proton gradient regulation 5
CSS039358	4.52303	21.907	10.8293	2.0989	0.725065	1.47595	4.68499	2.22805	0.00504461	0.114431	up	CSS039358.1	protein_coding	Scaffold3690	3530713	3534234	FAD/NAD(P)-binding oxidoreductase family protein
CSS032818	68.3144	51.1468	47.3875	7.47034	19.0653	9.18619	4.69718	2.23179	0.0145346	0.153549	up	CSS032818.1	protein_coding	Scaffold2327	589584	594504	SPX domain gene 2
CSS022713	6.00301	6.61382	6.24365	0.402887	0.750078	0.473003	4.73737	2.24409	0.000290404	0.0799486	up	CSS022713.1	protein_coding	Scaffold4263	296263	297834	Plant protein of unknown function (DUF247)
CSS039817	73.6958	60.7231	98.3482	14.6907	23.3209	10.2832	4.74109	2.24522	0.0142382	0.152426	up	CSS039817.1	protein_coding	Scaffold3620	835190	842380	EF hand calcium-binding protein family
CSS021699	33.3281	66.5033	42.383	8.20916	9.8601	7.73046	4.79817	2.26248	0.00114938	0.0909759	up	CSS021699.1	protein_coding	Scaffold429	677185	677391	unknown protein; FUNCTIONS IN: molecular_function unknown; INVOLVED IN: biological_process unknown; LOCATED IN: endomembrane system; Has 35333 Blast hits to 34131 proteins in 2444 species: Archae - 798; Bacteria - 22429; Metazoa - 974; Fungi - 991; Plants - 531; Viruses - 0; Other Eukaryotes - 9610 (source: NCBI BLink).
CSS035651	14.9778	25.9069	20.0754	2.724	4.61592	2.74744	4.81793	2.26841	0.00254059	0.0992049	up	CSS035651.1	protein_coding	Scaffold3317	278194	278463	VQ motif-containing protein
CSS033851	26.8107	36.4647	29.3671	5.73806	7.41599	3.87097	4.82366	2.27013	0.00336576	0.105643	up	CSS033851.1	protein_coding	Scaffold24963	20376	20735	unknown protein; Has 31 Blast hits to 31 proteins in 9 species: Archae - 0; Bacteria - 0; Metazoa - 0; Fungi - 0; Plants - 31; Viruses - 0; Other Eukaryotes - 0 (source: NCBI BLink).
CSS050810	10.1899	7.2702	3.3272	0.178492	1.86771	0.089841	4.83156	2.27249	0.0389447	0.222757	up	CSS050810.1	protein_coding	Scaffold1856	1788117	1796362	shaggy-related kinase 11
CSS040701	2.36227	6.58143	5.42926	0.366819	0	0	4.8329	2.27289	0.000346536	0.0799486	up	CSS040701.1	protein_coding	Scaffold924	240682	246964	PQ-loop repeat family protein / transmembrane family protein
CSS027552	10.3691	73.121	27.6547	4.80881	7.07262	3.03435	4.83326	2.273	0.0104968	0.136494	up	CSS027552.1	protein_coding	Scaffold2455	217384	222026	Protein phosphatase 2C family protein
CSS039112	2.88313	16.0741	6.36077	1.14224	0.382433	0.317804	4.84062	2.27519	0.0048264	0.113206	up	CSS039112.1	protein_coding	Scaffold3460	326759	330255	NAC domain containing protein 90
CSS044168	38.117	39.4833	42.1719	4.51855	12.781	6.83874	4.85893	2.28064	0.0145618	0.153669	up	CSS044168.1	protein_coding	Scaffold281	196885	198067	unknown protein; FUNCTIONS IN: molecular_function unknown; INVOLVED IN: biological_process unknown; LOCATED IN: chloroplast thylakoid membrane, chloroplast; Has 32 Blast hits to 32 proteins in 16 species: Archae - 0; Bacteria - 0; Metazoa - 2; Fungi - 2; Plants - 28; Viruses - 0; Other Eukaryotes - 0 (source: NCBI BLink).
CSS051231	3.4666	6.64262	12.679	0.500441	0.784556	0.419587	4.88456	2.28823	0.0107471	0.137813	up	CSS051231.1	protein_coding	Scaffold661	1692926	1693405	ethylene responsive element binding factor 1
CSS051613	0.338878	34.5489	5.42896	0	0.577077	0.346074	4.89615	2.29165	0.0343727	0.213198	up	CSS051613.1	protein_coding	Scaffold455	3508746	3509737	NAC domain containing protein 61
CSS004964	8.70883	57.5086	44.6344	3.97476	5.81039	4.64728	4.92264	2.29943	0.00333736	0.105305	up	CSS004964.1	protein_coding	Scaffold261	747617	751222	Polyketide cyclase/dehydrase and lipid transport superfamily protein
CSS022389	23.867	96.6016	61.091	7.1121	13.547	8.66221	4.94285	2.30534	0.00663233	0.120563	up	CSS022389.1	protein_coding	Scaffold558	2844350	2846013	WRKY DNA-binding protein 11
CSS016798	3.66196	14.0618	7.88796	0.522845	0.926962	0.632723	4.94319	2.30544	0.00150212	0.0935934	up	CSS016798.1	protein_coding	Scaffold231	935048	935323	unknown protein; CONTAINS InterPro DOMAIN/s: Protein of unknown function DUF761, plant (InterPro:IPR008480); Has 6 Blast hits to 6 proteins in 3 species: Archae - 0; Bacteria - 0; Metazoa - 0; Fungi - 0; Plants - 6; Viruses - 0; Other Eukaryotes - 0 (source: NCBI BLink).
CSS017928	10.8256	27.642	20.9534	2.79445	3.2398	2.56422	4.96003	2.31035	0.000149212	0.0744604	up	CSS017928.1	protein_coding	Scaffold1299	613367	614815	ethylene-responsive nuclear protein / ethylene-regulated nuclear protein (ERT2)
CSS025154	3.52068	8.38224	8.00275	0.722008	0.079568	0.580566	4.97322	2.31418	0.00243054	0.0991906	up	CSS025154.1	protein_coding	Scaffold4306	1935573	1936040	glutathione S-transferase F11
CSS000149	12.5262	17.1733	13.8582	1.93668	2.38182	1.91811	4.98424	2.31737	0.00021914	0.074777	up	CSS000149.1	protein_coding	Scaffold8840	48785	49873	Galactose oxidase/kelch repeat superfamily protein
CSS002607	10.3682	55.1253	12.0382	3.08253	3.0551	2.67521	5.00071	2.32213	0.0263471	0.19157	up	CSS002607.1	protein_coding	Scaffold1520	692589	693086	17.6 kDa class II heat shock protein
CSS029515	14.0671	19.7918	17.5753	2.29031	4.55935	1.48138	5.00304	2.3228	0.00943982	0.131245	up	CSS029515.1	protein_coding	Scaffold859	366334	366675	peptidoglycan-binding LysM domain-containing protein
CSS030604	2.90868	14.2232	12.5279	0.479246	0.972352	0.989049	5.01335	2.32578	0.00379578	0.108323	up	CSS030604.1	protein_coding	Scaffold1592	260012	260353	unknown protein; FUNCTIONS IN: molecular_function unknown; INVOLVED IN: biological_process unknown; LOCATED IN: mitochondrion; EXPRESSED IN: 22 plant structures; EXPRESSED DURING: 13 growth stages; BEST Arabidopsis thaliana protein match is: unknown protein (TAIR:AT4G09170.1); Has 23 Blast hits to 23 proteins in 5 species: Archae - 0; Bacteria - 0; Metazoa - 0; Fungi - 0; Plants - 23; Viruses - 0…
CSS033447	4.36321	16.9041	14.9714	0.82279	1.94576	1.05981	5.02978	2.3305	0.00448731	0.111403	up	CSS033447.1	protein_coding	Scaffold3081	783286	787497	WRKY DNA-binding protein 33
CSS002750	10.5564	59.4859	24.0202	5.27306	2.99492	3.92483	5.02987	2.33052	0.00452286	0.111424	up	CSS002750.1	protein_coding	Scaffold497	506290	506625	unknown protein; BEST Arabidopsis thaliana protein match is: unknown protein (TAIR:AT5G35110.1); Has 34 Blast hits to 34 proteins in 7 species: Archae - 0; Bacteria - 0; Metazoa - 1; Fungi - 0; Plants - 33; Viruses - 0; Other Eukaryotes - 0 (source: NCBI BLink).
CSS036498	26.5992	90.0356	57.7386	9.82836	12.4788	6.21598	5.05211	2.33689	0.00355236	0.106256	up	CSS036498.1	protein_coding	Scaffold3099	716744	717628	myb domain protein 73
CSS021042	14.6396	92.4012	72.7885	4.80527	11.4151	9.13685	5.07244	2.34268	0.0182622	0.16549	up	CSS021042.1	protein_coding	Scaffold338	776021	782561	lipoxygenase 3
CSS052354	6.30946	10.0403	7.20641	0.892029	1.032	0.280033	5.0771	2.34401	0.00239666	0.0991906	up	CSS052354.1	protein_coding	Scaffold1114	41463	42053	Late embryogenesis abundant (LEA) hydroxyproline-rich glycoprotein family
CSS002645	13.3543	20.0663	10.7564	1.50472	3.93611	1.1396	5.09353	2.34867	0.0182209	0.16549	up	CSS002645.1	protein_coding	Scaffold1192	694082	697039	SPX domain gene 3
CSS042358	7.87424	12.8056	7.43295	0.620074	1.59722	0.803359	5.1086	2.35293	0.00518318	0.114637	up	CSS042358.1	protein_coding	Scaffold1689	1621828	1624314	Polyketide cyclase/dehydrase and lipid transport superfamily protein
CSS041072	18.7303	19.6453	22.3264	2.63564	6.26286	1.63064	5.13884	2.36144	0.0182817	0.16549	up	CSS041072.1	protein_coding	Scaffold767	124512	125021	SAUR-like auxin-responsive protein family
CSS037024	10.1984	10.0083	12.693	0.544433	4.24208	0.528861	5.144	2.36289	0.0419707	0.230768	up	CSS037024.1	protein_coding	Scaffold2985	491555	493949	expansin-like B1
CSS052148	5.64753	9.67733	7.83852	0.639819	0.782059	0.516675	5.15628	2.36633	8.75e-05	0.0736945	up	CSS052148.1	protein_coding	Scaffold372	5292213	5292803	Late embryogenesis abundant (LEA) hydroxyproline-rich glycoprotein family
CSS010320	46.8566	98.2938	107.797	11.6091	17.8318	13.8351	5.17984	2.37291	0.00314751	0.102835	up	CSS010320.1	protein_coding	Scaffold6575	251545	252291	ethylene responsive element binding factor 1
CSS032334	0.506648	22.406	6.90136	0.123999	0.209558	0.224204	5.1888	2.3754	0.00461786	0.112592	up	CSS032334.1	protein_coding	Scaffold747	1196590	1199765	Auxin-responsive GH3 family protein
CSS013786	8.18228	19.1553	18.5837	1.36054	3.94599	1.08171	5.20092	2.37877	0.0141723	0.152252	up	CSS013786.1	protein_coding	Scaffold5447	300483	301097	serine-rich protein-related
CSS031714	23.7601	232.45	37.2141	12.4499	9.78793	8.47523	5.20137	2.37889	0.037443	0.219261	up	CSS031714.1	protein_coding	Scaffold660	4221047	4221379	response to low sulfur 2
CSS052814	30.738	53.8148	45.4366	5.24487	12.4451	5.57175	5.20788	2.3807	0.0109474	0.138691	up	CSS052814.1	protein_coding	Scaffold2655	148175	149299	related to AP2 4
CSS030407	26.3922	20.4011	17.2947	1.42308	5.77324	3.64456	5.25116	2.39264	0.0170345	0.162042	up	CSS030407.1	protein_coding	Scaffold4451	233201	244201	cytochrome P450, family 707, subfamily A, polypeptide 2
CSS026007	3.6517	18.5186	14.2487	0.842252	3.57438	0	5.28663	2.40235	0.0437847	0.234427	up	CSS026007.1	protein_coding	Scaffold179	2202722	2208609	O-fucosyltransferase family protein
CSS044951	11.1119	51.3498	39.9992	3.8091	5.7318	3.76334	5.33632	2.41584	0.0019594	0.0971057	up	CSS044951.1	protein_coding	Scaffold1175	291153	303101	RNI-like superfamily protein
CSS011692	58.7626	47.7331	57.1874	5.07483	17.5684	8.87828	5.36841	2.42449	0.020192	0.171361	up	CSS011692.1	protein_coding	Scaffold3130	27807	29920	B-box type zinc finger protein with CCT domain
CSS037808	174.186	561.631	372.592	40.0118	69.7662	73.6314	5.40745	2.43495	0.00872714	0.12925	up	CSS037808.1	protein_coding	Scaffold1830	609562	616069	white-brown complex homolog protein 11
CSS013882	31.7595	25.171	25.3929	4.50429	8.0857	1.87761	5.41813	2.43779	0.022632	0.179062	up	CSS013882.1	protein_coding	Scaffold6135	331451	333334	exocyst subunit exo70 family protein H4
CSS029123	1.51157	19.1442	10.6542	0.398024	1.17765	0.049727	5.42278	2.43903	0.00571864	0.115416	up	CSS029123.1	protein_coding	Scaffold663	1855120	1856796	GRAS family transcription factor
CSS034941	2.47961	14.3951	3.5232	0	0.372234	0	5.45399	2.44731	0.0161312	0.158433	up	CSS034941.1	protein_coding	Scaffold482	428139	428342	-
CSS020605	7.55168	38.183	21.3409	5.5219	2.42631	0.833905	5.46297	2.44969	0.0172415	0.162447	up	CSS020605.1	protein_coding	Scaffold1742	528457	529434	uncoupling protein 5
CSS032805	15.199	12.9917	22.4795	2.16705	3.23768	1.42254	5.46645	2.45061	0.00710667	0.123154	up	CSS032805.1	protein_coding	Scaffold7690	280007	280432	Protein of unknown function, DUF538
CSS049296	14.2302	25.9117	19.9365	4.00509	2.06021	2.28626	5.46873	2.45121	0.00176405	0.0957782	up	CSS049296.1	protein_coding	Scaffold7669	57086	57961	Protein of unknown function (DUF1645)
CSS023237	17.1958	65.9431	44.4371	5.42331	6.64421	5.27042	5.47868	2.45383	0.000418969	0.080182	up	CSS023237.1	protein_coding	Scaffold4152	861245	862414	Protein of unknown function (DUF793)
CSS020651	15.1484	67.1108	41.9426	7.00371	6.10644	3.45678	5.51883	2.46436	0.00146014	0.0935934	up	CSS020651.1	protein_coding	Scaffold316	408378	411907	WRKY DNA-binding protein 33
CSS014139	0.981722	22.3917	8.70228	0.570724	0.066077	0.334662	5.54174	2.47034	0.00157807	0.0935934	up	CSS014139.1	protein_coding	Scaffold5679	272385	280631	HSP20-like chaperones superfamily protein
CSS010154	14.066	4.01431	11.1444	0.371155	1.79703	0.482735	5.56313	2.4759	0.0150013	0.154813	up	CSS010154.1	protein_coding	Scaffold2112	3392979	3393290	peptidoglycan-binding LysM domain-containing protein
CSS005283	13.3133	37.9327	32.5729	2.71565	5.40663	3.1616	5.60515	2.48675	0.00410314	0.110213	up	CSS005283.1	protein_coding	Scaffold10058	430193	432914	ARM repeat superfamily protein
CSS005862	7.23956	5.65991	5.58552	0	0.577334	0.294247	5.65049	2.49837	0.00130581	0.0928049	up	CSS005862.1	protein_coding	Scaffold2547	404616	405092	RING/U-box superfamily protein
CSS031795	85.8386	283.527	188.403	24.9453	31.5506	27.3559	5.65235	2.49885	0.000745648	0.0825043	up	CSS031795.1	protein_coding	Scaffold2076	704741	706783	zinc finger (CCCH-type) family protein
CSS046803	51.8002	106.895	81.1921	13.3925	13.6784	10.4101	5.69646	2.51007	0.000202842	0.0744604	up	CSS046803.1	protein_coding	Scaffold2802	705043	705648	calmodulin like 42
CSS022855	31.0701	115.701	70.9722	11.5787	10.847	7.57387	5.77645	2.53018	0.000473903	0.0813376	up	CSS022855.1	protein_coding	Scaffold3879	683142	685705	NAC (No Apical Meristem) domain transcriptional regulator superfamily protein
CSS007140	2.85748	23.1784	2.77927	0.136128	0.224992	0.19062	5.77906	2.53083	0.0439998	0.234834	up	CSS007140.1	protein_coding	Scaffold18	1750634	1752607	heat shock protein 70B
CSS013560	8.01176	39.0233	30.4606	4.12226	2.49121	1.93522	5.7825	2.53169	0.000773629	0.0825043	up	CSS013560.1	protein_coding	Scaffold6353	23507	23857	ROTUNDIFOLIA like 12
CSS036012	16.2814	43.0698	24.5482	2.72593	6.04182	2.53316	5.82907	2.54326	0.00851686	0.128296	up	CSS036012.1	protein_coding	Scaffold10148	152230	152805	Calcium-binding EF-hand family protein
CSS012139	4.98084	8.21639	10.3184	0.238321	0.74506	0.358579	5.89752	2.56011	0.0020259	0.0972059	up	CSS012139.1	protein_coding	Scaffold2373	650981	653032	ARM repeat superfamily protein
CSS029533	32.8777	78.1427	54.5116	4.85483	13.0668	7.28812	5.91604	2.56463	0.0114322	0.140504	up	CSS029533.1	protein_coding	Scaffold859	907459	908454	unknown protein; FUNCTIONS IN: molecular_function unknown; INVOLVED IN: biological_process unknown; LOCATED IN: cellular_component unknown; EXPRESSED IN: 23 plant structures; EXPRESSED DURING: 13 growth stages; BEST Arabidopsis thaliana protein match is: unknown protein (TAIR:AT4G19950.1); Has 246 Blast hits to 244 proteins in 29 species: Archae - 2; Bacteria - 16; Metazoa - 0; Fungi - 0; Plants …
CSS015084	27.1134	57.3849	63.6541	6.3865	4.75845	10.2323	5.94946	2.57276	0.00704173	0.123154	up	CSS015084.1	protein_coding	Scaffold3876	694429	695106	ethylene responsive element binding factor 4
CSS027312	7.94241	35.0362	20.6344	1.96979	2.50025	1.83305	5.99638	2.58409	0.000516105	0.0813402	up	CSS027312.1	protein_coding	Scaffold9742	243015	246353	Auxin-responsive family protein
CSS034935	0.992046	32.0111	6.83844	0.19573	0	0.638962	6.04076	2.59473	0.0169952	0.161925	up	CSS034935.1	protein_coding	Scaffold482	258746	258949	-
CSS007263	4.64105	10.2584	6.42833	0.533676	0.187185	0.088272	6.10335	2.6096	0.000726029	0.0825043	up	CSS007263.1	protein_coding	Scaffold1047	753465	756875	Ribosomal protein S14p/S29e family protein
CSS009498	6.03772	9.97222	11.329	0.638502	0.487569	0.636138	6.13001	2.61589	0.000309224	0.0799486	up	CSS009498.1	protein_coding	Scaffold502	1771029	1772963	ABC-2 type transporter family protein
CSS048503	54.3377	78.7589	66.4669	10.9251	10.5459	8.12107	6.13573	2.61723	0.000244927	0.07766	up	CSS048503.1	protein_coding	Scaffold1921	43503	44510	serine acetyltransferase 2;1
CSS003654	3.76468	15.4699	8.76479	0.497397	0.382709	0.463522	6.15356	2.62142	0.000305186	0.0799486	up	CSS003654.1	protein_coding	Scaffold303	309770	310828	ENTH/ANTH/VHS superfamily protein
CSS033189	64.4573	83.9015	85.5432	10.5764	14.6288	10.0909	6.17081	2.62546	0.00077717	0.0825043	up	CSS033189.1	protein_coding	Scaffold563	698152	698451	unknown protein; FUNCTIONS IN: molecular_function unknown; INVOLVED IN: biological_process unknown; LOCATED IN: chloroplast; BEST Arabidopsis thaliana protein match is: unknown protein (TAIR:AT3G23170.1); Has 74 Blast hits to 74 proteins in 6 species: Archae - 0; Bacteria - 0; Metazoa - 0; Fungi - 0; Plants - 74; Viruses - 0; Other Eukaryotes - 0 (source: NCBI BLink).
CSS037656	16.7926	4.06203	13.2535	0.504013	2.37589	0.143994	6.18991	2.62992	0.0300388	0.200671	up	CSS037656.1	protein_coding	Scaffold1685	549640	551552	-
CSS028420	10.0458	65.4551	27.0245	5.08499	3.54755	1.75132	6.20509	2.63345	0.00482236	0.113206	up	CSS028420.1	protein_coding	Scaffold4554	746836	747876	unknown protein; LOCATED IN: endomembrane system; BEST Arabidopsis thaliana protein match is: unknown protein (TAIR:AT2G31090.1); Has 70 Blast hits to 70 proteins in 13 species: Archae - 0; Bacteria - 0; Metazoa - 0; Fungi - 0; Plants - 70; Viruses - 0; Other Eukaryotes - 0 (source: NCBI BLink).
CSS027607	4.7605	13.0799	16.1308	1.37625	0.194576	0.902315	6.20606	2.63368	0.00645688	0.120032	up	CSS027607.1	protein_coding	Scaffold1044	908051	916838	glutathione S-transferase phi 12
CSS015669	28.8243	97.268	58.8921	5.98716	9.61977	8.08563	6.22635	2.63839	0.00265421	0.0992049	up	CSS015669.1	protein_coding	Scaffold804	1877718	1878638	syntaxin of plants 121
CSS037405	14.8288	96.2136	62.2891	4.56443	8.37154	5.48994	6.3338	2.66307	0.00397465	0.109777	up	CSS037405.1	protein_coding	Scaffold1059	489745	491499	GRAS family transcription factor
CSS001978	74.8197	67.1937	60.169	5.29559	24.6751	6.71081	6.36004	2.66904	0.0355921	0.215742	up	CSS001978.1	protein_coding	Scaffold2602	850928	855903	nitrite reductase 1
CSS015145	10.6023	3.45099	8.24838	0	0.152146	0.702392	6.37261	2.67189	0.00415295	0.110213	up	CSS015145.1	protein_coding	Scaffold1329	901578	902060	CAP (Cysteine-rich secretory proteins, Antigen 5, and Pathogenesis-related 1 protein) superfamily protein
CSS026548	25.6239	25.3152	18.293	1.18583	3.63549	4.13488	6.41473	2.68139	0.0105877	0.137212	up	CSS026548.1	protein_coding	Scaffold790	557982	558776	Protein of unknown function (DUF3049)
CSS043478	8.55939	42.5033	14.1119	1.07568	3.28051	1.4339	6.43132	2.68511	0.0157822	0.157233	up	CSS043478.1	protein_coding	Scaffold1182	2226356	2226742	-
CSS015413	12.152	36.0514	24.1658	1.93851	3.62833	2.16575	6.43221	2.68532	0.00216645	0.0972469	up	CSS015413.1	protein_coding	Scaffold219	1460124	1460889	senescence-associated gene 21
CSS039543	132.484	201.775	208.235	29.979	29.8305	20.4585	6.43764	2.68653	0.000776063	0.0825043	up	CSS039543.1	protein_coding	Scaffold2840	455304	462861	Phototropic-responsive NPH3 family protein
CSS051671	11.1912	27.9123	27.684	1.58205	2.77288	2.61316	6.4655	2.69276	0.00240026	0.0991906	up	CSS051671.1	protein_coding	Scaffold347	604921	611008	ATP sulfurylase 1
CSS035058	5.38247	57.244	26.2938	1.26255	3.07339	2.26297	6.63299	2.72966	0.00734462	0.124474	up	CSS035058.1	protein_coding	Scaffold640	552276	554060	WRKY family transcription factor
CSS012909	79.3248	38.2153	46.4575	3.50295	21.9178	4.23209	6.63341	2.72975	0.0498796	0.246928	up	CSS012909.1	protein_coding	Scaffold5112	548100	548509	phytosulfokine 4 precursor
CSS005719	19.2369	88.9565	45.6366	5.62644	7.39595	3.69665	6.64888	2.73311	0.00251482	0.0992049	up	CSS005719.1	protein_coding	Scaffold911	1589437	1589868	unknown protein; FUNCTIONS IN: molecular_function unknown; INVOLVED IN: biological_process unknown; LOCATED IN: chloroplast; EXPRESSED IN: 23 plant structures; EXPRESSED DURING: 14 growth stages; BEST Arabidopsis thaliana protein match is: unknown protein (TAIR:AT4G32020.1); Has 30 Blast hits to 30 proteins in 7 species: Archae - 0; Bacteria - 0; Metazoa - 0; Fungi - 2; Plants - 28; Viruses - 0; …
CSS048752	2.70126	26.2726	6.75926	0.189782	0.478843	0.341479	6.64913	2.73317	0.00911398	0.130101	up	CSS048752.1	protein_coding	Scaffold3908	1299663	1300898	plant U-box 23
CSS002514	32.6162	90.3535	101.115	6.81491	12.589	8.25398	6.66514	2.73664	0.0050204	0.114207	up	CSS002514.1	protein_coding	Scaffold1796	574539	576545	Basic helix-loop-helix (bHLH) DNA-binding family protein
CSS019901	11.9779	74.231	45.0853	3.18047	5.63244	3.79589	6.69728	2.74358	0.00274622	0.099388	up	CSS019901.1	protein_coding	Scaffold2070	638137	642436	WRKY family transcription factor
CSS035707	13.3117	22.3904	25.3825	2.80151	2.20734	1.30123	6.70366	2.74495	0.00149941	0.0935934	up	CSS035707.1	protein_coding	Scaffold5970	107673	108458	Protein of unknown function (DUF1645)
CSS019709	6.16821	5.20272	17.4056	0.159997	1.17203	0	6.84481	2.77501	0.0272984	0.194836	up	CSS019709.1	protein_coding	Scaffold4165	268406	268804	sigma factor binding protein 1
CSS043163	81.1844	159.434	129.737	13.6041	17.9137	17.4857	6.86346	2.77894	0.000589785	0.0823836	up	CSS043163.1	protein_coding	Scaffold3772	277111	277956	Polynucleotidyl transferase, ribonuclease H-like superfamily protein
CSS023573	10.836	46.2415	20.3686	2.61921	2.7389	1.47065	6.8871	2.7839	0.00236631	0.0991906	up	CSS023573.1	protein_coding	Scaffold4924	171467	174662	heat shock protein 70
CSS005358	19.072	96.3564	77.6024	8.46249	5.83834	5.40955	6.90617	2.78789	0.000248113	0.07766	up	CSS005358.1	protein_coding	Scaffold480	196281	197285	myb domain protein 73
CSS039618	11.1008	6.59359	23.1124	0.294958	2.50174	0.482566	6.93686	2.79428	0.0345929	0.213621	up	CSS039618.1	protein_coding	Scaffold1565	103908	106306	RAD-like 1
CSS029839	4.67034	26.4876	11.6369	1.03909	0.522895	0.702607	6.95174	2.79737	0.00114433	0.0909759	up	CSS029839.1	protein_coding	Scaffold11827	13231	14289	ENTH/ANTH/VHS superfamily protein
CSS023420	33.0997	28.7963	24.451	1.5332	8.19179	2.28742	7.00491	2.80837	0.0237353	0.182788	up	CSS023420.1	protein_coding	Scaffold741	388854	392630	senescence-related gene 3
CSS041191	2.44034	56.2891	14.7129	1.262	1.09505	0.575563	7.0096	2.80933	0.00317587	0.103209	up	CSS041191.1	protein_coding	Scaffold3249	199604	201110	nudix hydrolase homolog 18
CSS039973	5.20155	58.2612	18.3079	1.55376	2.02916	1.28651	7.02599	2.8127	0.00371811	0.107389	up	CSS039973.1	protein_coding	Scaffold2121	1948568	1948771	-
CSS019937	5.36942	55.3234	9.10414	0.263618	1.86906	1.53179	7.05085	2.8178	0.0416653	0.229895	up	CSS019937.1	protein_coding	Scaffold981	705475	705678	-
CSS030616	2.82848	19.7723	6.36369	0.231666	0.164046	0.034596	7.08149	2.82405	0.0033008	0.104984	up	CSS030616.1	protein_coding	Scaffold1592	540692	541237	-
CSS025242	31.6576	159.676	204.117	12.96	10.6821	15.2307	7.11087	2.83003	0.00655483	0.120215	up	CSS025242.1	protein_coding	Scaffold4430	857531	862513	Glutathione S-transferase family protein
CSS005462	14.2015	110.777	31.6819	4.62753	3.7446	3.9766	7.17326	2.84263	0.00558465	0.115075	up	CSS005462.1	protein_coding	Scaffold4972	290832	291797	Phosphate-responsive 1 family protein
CSS007269	6.02155	36.1029	13.549	0.513726	1.58433	1.35181	7.19712	2.84742	0.00842095	0.128198	up	CSS007269.1	protein_coding	Scaffold1047	983001	983315	unknown protein; FUNCTIONS IN: molecular_function unknown; INVOLVED IN: biological_process unknown; LOCATED IN: cellular_component unknown; Has 10 Blast hits to 10 proteins in 5 species: Archae - 0; Bacteria - 0; Metazoa - 0; Fungi - 0; Plants - 10; Viruses - 0; Other Eukaryotes - 0 (source: NCBI BLink).
CSS032515	5.67465	45.0144	28.8638	0.882016	3.17147	1.74327	7.20294	2.84859	0.00925048	0.130534	up	CSS032515.1	protein_coding	Scaffold3722	56354	58057	arabinogalactan protein 20
CSS050450	3.01185	19.5967	6.28642	0.231666	0.068428	0.034596	7.36441	2.88057	0.00332793	0.105286	up	CSS050450.1	protein_coding	Scaffold4244	66647	67192	-
CSS052538	16.9033	20.3781	14.9755	1.43417	1.83181	1.20145	7.36692	2.88106	0.000514901	0.0813402	up	CSS052538.1	protein_coding	Scaffold1077	911394	913752	CBL-interacting protein kinase 4
CSS026512	22.4925	21.1454	22.3874	1.76188	2.19725	2.43453	7.38853	2.88529	0.000105024	0.0744604	up	CSS026512.1	protein_coding	Scaffold1514	1513377	1513844	B-box type zinc finger family protein
CSS013695	13.1761	75.619	46.527	3.21635	5.61259	3.01294	7.43473	2.89428	0.00222271	0.0972469	up	CSS013695.1	protein_coding	Scaffold2613	2328108	2328794	Late embryogenesis abundant (LEA) hydroxyproline-rich glycoprotein family
CSS040887	8.8292	7.85553	8.68157	0	1.03432	0	7.4714	2.90138	0.00522938	0.114637	up	CSS040887.1	protein_coding	Scaffold459	641306	645920	HMG (high mobility group) box protein with ARID/BRIGHT DNA-binding domain
CSS012146	3.79706	10.047	7.34512	0	0	0	7.47702	2.90246	2.89e-05	0.0640094	up	CSS012146.1	protein_coding	Scaffold2373	835189	841014	nudix hydrolase homolog 14
CSS003347	32.6629	69.2615	48.3162	4.65741	5.85407	5.67595	7.5504	2.91655	0.000422965	0.080182	up	CSS003347.1	protein_coding	Scaffold1024	323625	324473	Polynucleotidyl transferase, ribonuclease H-like superfamily protein
CSS000763	30.9229	177.131	84.4928	8.26247	8.57753	10.2257	7.58771	2.92366	0.00153879	0.0935934	up	CSS000763.1	protein_coding	Scaffold3080	682771	683079	EF hand calcium-binding protein family
CSS004342	5.77144	71.5783	30.514	1.17262	4.38414	1.56714	7.61102	2.92809	0.0128189	0.14567	up	CSS004342.1	protein_coding	Scaffold2936	1589283	1590574	NAC (No Apical Meristem) domain transcriptional regulator superfamily protein
CSS030966	6.64982	28.0459	9.93381	0.273418	1.25433	0.748481	7.65655	2.93669	0.00859507	0.128641	up	CSS030966.1	protein_coding	Scaffold96	379947	380666	salt tolerance zinc finger
CSS011891	48.1643	98.547	84.9609	7.11377	11.5544	7.45991	7.74738	2.95371	0.0012617	0.0927643	up	CSS011891.1	protein_coding	Scaffold492	985973	986533	unknown protein; FUNCTIONS IN: molecular_function unknown; INVOLVED IN: N-terminal protein myristoylation; LOCATED IN: cellular_component unknown; BEST Arabidopsis thaliana protein match is: unknown protein (TAIR:AT5G17350.1); Has 137 Blast hits to 137 proteins in 11 species: Archae - 0; Bacteria - 0; Metazoa - 0; Fungi - 0; Plants - 137; Viruses - 0; Other Eukaryotes - 0 (source: NCBI BLink).
CSS019936	14.5333	114.068	25.1407	2.58717	4.48162	3.45113	7.8052	2.96444	0.0157519	0.157233	up	CSS019936.1	protein_coding	Scaffold981	657113	657316	-
CSS006961	2.21763	9.15263	19.0632	0	0.241946	0	7.81633	2.96649	0.0121631	0.142976	up	CSS006961.1	protein_coding	Scaffold1443	1507174	1508211	mitogen-activated protein kinase kinase kinase 19
CSS031531	6.3135	13.0996	10.9611	0.371232	0.370501	0.303708	7.83409	2.96977	2.06e-06	0.0245921	up	CSS031531.1	protein_coding	Scaffold26	471829	472791	unknown protein; BEST Arabidopsis thaliana protein match is: unknown protein (TAIR:AT3G50340.1); Has 1807 Blast hits to 1807 proteins in 277 species: Archae - 0; Bacteria - 0; Metazoa - 736; Fungi - 347; Plants - 385; Viruses - 0; Other Eukaryotes - 339 (source: NCBI BLink).
CSS038291	8.8219	64.7503	17.9133	0.570719	3.43049	2.22957	7.87219	2.97677	0.0264621	0.19183	up	CSS038291.1	protein_coding	Scaffold267	310146	312269	Protein phosphatase 2C family protein
CSS007425	15.2595	9.24671	15.5212	0.606229	1.03516	0.766688	7.87794	2.97782	0.000864571	0.0864248	up	CSS007425.1	protein_coding	Scaffold572	896167	899127	senescence-associated gene 12
CSS043476	7.55445	16.9947	9.70013	0.103961	1.0833	0.354455	7.97411	2.99532	0.0041677	0.110213	up	CSS043476.1	protein_coding	Scaffold1182	2270822	2271211	-
CSS023296	12.6672	11.1198	12.8542	0	1.6816	0.680297	8.01775	3.0032	0.00788253	0.12597	up	CSS023296.1	protein_coding	Scaffold1424	405458	405781	B-box type zinc finger family protein
CSS039463	55.0192	132.618	100.521	9.03066	12.3424	9.21328	8.06363	3.01143	0.000440028	0.0813376	up	CSS039463.1	protein_coding	Scaffold1539	35423	36721	SOS3-interacting protein 4
CSS043129	12.6074	55.6644	65.6071	2.80684	4.93774	2.73896	8.16645	3.02971	0.00469422	0.113144	up	CSS043129.1	protein_coding	Scaffold3759	509435	510712	arogenate dehydratase 6
CSS037066	22.0364	25.0023	12.5605	0.315428	5.11353	0.72962	8.38381	3.06761	0.0369531	0.218491	up	CSS037066.1	protein_coding	Scaffold41	1809043	1812200	high mobility group B2
CSS033709	7.46951	56.4925	15.9158	1.45764	1.00383	1.48999	8.42217	3.07419	0.00553997	0.115075	up	CSS033709.1	protein_coding	Scaffold2561	1211031	1211981	Phosphate-responsive 1 family protein
CSS044813	33.4577	27.1904	29.5053	1.01746	6.03539	2.53902	8.44236	3.07765	0.0139116	0.15115	up	CSS044813.1	protein_coding	Scaffold172	984558	985124	cytochrome P450, family 76, subfamily C, polypeptide 4
CSS043583	9.47205	76.9766	15.4466	1.90831	2.87018	0.750518	8.4525	3.07938	0.018167	0.16549	up	CSS043583.1	protein_coding	Scaffold3110	72290	72499	-
CSS025681	7.83522	59.2113	16.1643	1.60106	1.64965	0.918451	8.49433	3.0865	0.00545312	0.115075	up	CSS025681.1	protein_coding	Scaffold854	1650168	1651750	F-box family protein
CSS009725	5.75588	16.5224	8.45259	0	0.529809	0.099349	8.56654	3.09871	0.00219814	0.0972469	up	CSS009725.1	protein_coding	Scaffold3650	2231930	2232887	thioredoxin 2
CSS017020	76.456	121.242	75.8862	15.5644	10.0341	4.84374	8.70153	3.12127	0.00885996	0.12925	up	CSS017020.1	protein_coding	Scaffold1484	203489	205078	unknown protein; BEST Arabidopsis thaliana protein match is: unknown protein (TAIR:AT5G64190.1); Has 72 Blast hits to 72 proteins in 10 species: Archae - 0; Bacteria - 0; Metazoa - 0; Fungi - 0; Plants - 72; Viruses - 0; Other Eukaryotes - 0 (source: NCBI BLink).
CSS021510	7.04171	17.7662	14.427	0.280696	0.847792	0.402495	8.71549	3.12358	0.000678872	0.0825043	up	CSS021510.1	protein_coding	Scaffold1775	113383	115230	RNI-like superfamily protein
CSS026748	3.7643	31.0265	8.66853	0.060538	0.567325	0.191487	8.72287	3.1248	0.0067202	0.121055	up	CSS026748.1	protein_coding	Scaffold16745	3125	4360	plant U-box 23
CSS053174	2.69899	35.153	20.539	0.284811	1.43853	0.073687	9.00264	3.17035	0.0052287	0.114637	up	CSS053174.1	protein_coding	Scaffold1857	297670	298674	mitogen-activated protein kinase kinase kinase 18
CSS001682	6.25212	9.38979	9.09968	0	0	0	9.05025	3.17796	5.34e-06	0.0425568	up	CSS001682.1	protein_coding	Scaffold2750	107645	111378	-
CSS043477	6.79496	32.0188	11.0969	0.303129	1.01737	0.405	9.18154	3.19874	0.00506369	0.114637	up	CSS043477.1	protein_coding	Scaffold1182	2233969	2234358	-
CSS005124	36.901	179.458	77.464	5.60713	9.16767	8.34816	9.19287	3.20051	0.00368177	0.107378	up	CSS005124.1	protein_coding	Scaffold5924	15012	15977	dicarboxylate carrier 2
CSS033021	3.21013	34.9757	20.9386	0.257116	1.10037	0.370114	9.25179	3.20973	0.00250176	0.0992049	up	CSS033021.1	protein_coding	Scaffold1671	1352854	1353942	F-box family protein
CSS037585	17.9435	17.5167	22.9605	0.66726	1.93492	1.03417	9.44764	3.23995	0.00183883	0.0966789	up	CSS037585.1	protein_coding	Scaffold1802	453898	454803	alpha/beta-Hydrolases superfamily protein
CSS039533	16.9936	59.4426	21.2411	3.24083	1.68875	1.24115	9.57461	3.25921	0.00520979	0.114637	up	CSS039533.1	protein_coding	Scaffold4993	672101	672592	C2H2-type zinc finger family protein
CSS025721	10.009	57.9976	37.9392	0.900935	4.52294	1.41215	9.6257	3.26689	0.0114473	0.140504	up	CSS025721.1	protein_coding	Scaffold985	1944344	1944679	unknown protein; FUNCTIONS IN: molecular_function unknown; INVOLVED IN: biological_process unknown; LOCATED IN: endomembrane system; EXPRESSED IN: 8 plant structures; EXPRESSED DURING: 4 anthesis, petal differentiation and expansion stage; BEST Arabidopsis thaliana protein match is: unknown protein (TAIR:AT1G05575.1); Has 61 Blast hits to 61 proteins in 10 species: Archae - 0; Bacteria - 0; Metaz…
CSS004663	20.4824	125.016	64.3019	3.31704	5.29334	5.41483	9.67222	3.27385	0.00252123	0.0992049	up	CSS004663.1	protein_coding	Scaffold3797	72245	73918	WRKY family transcription factor
CSS002168	2.88111	56.6692	12.3492	0.529037	0.558913	0.138429	9.74722	3.28499	0.00478697	0.113206	up	CSS002168.1	protein_coding	Scaffold1854	181262	181852	unknown protein; FUNCTIONS IN: molecular_function unknown; INVOLVED IN: biological_process unknown; LOCATED IN: mitochondrion; EXPRESSED IN: 10 plant structures; EXPRESSED DURING: LP.04 four leaves visible, LP.10 ten leaves visible, petal differentiation and expansion stage, LP.08 eight leaves visible, LP.12 twelve leaves visible; BEST Arabidopsis thaliana protein match is: unknown protein (TAIR:…
CSS009774	9.60168	72.4828	18.9076	1.4295	1.15024	1.82502	9.78207	3.29014	0.00658802	0.120215	up	CSS009774.1	protein_coding	Scaffold3650	4082042	4082992	Phosphate-responsive 1 family protein
CSS003140	10.2999	58.1537	38.0271	0.96898	4.24974	1.40843	9.78557	3.29066	0.00909899	0.130101	up	CSS003140.1	protein_coding	Scaffold1281	1088808	1089143	unknown protein; FUNCTIONS IN: molecular_function unknown; INVOLVED IN: biological_process unknown; LOCATED IN: endomembrane system; EXPRESSED IN: 8 plant structures; EXPRESSED DURING: 4 anthesis, petal differentiation and expansion stage; BEST Arabidopsis thaliana protein match is: unknown protein (TAIR:AT1G05575.1); Has 61 Blast hits to 61 proteins in 10 species: Archae - 0; Bacteria - 0; Metaz…
CSS004379	32.7208	6.10866	31.7085	0	4.10523	0.678013	10.0065	3.32286	0.042641	0.231823	up	CSS004379.1	protein_coding	Scaffold3952	1541788	1543539	senescence-associated gene 12
CSS024001	7.78548	68.2887	20.837	0.908569	1.36385	1.41668	10.2388	3.35597	0.00416453	0.110213	up	CSS024001.1	protein_coding	Scaffold8248	152228	153178	Phosphate-responsive 1 family protein
CSS014240	12.6715	45.9096	18.9057	1.02909	1.00303	1.68087	10.294	3.36373	0.00272656	0.0992782	up	CSS014240.1	protein_coding	Scaffold1128	1684529	1685011	SAUR-like auxin-responsive protein family
CSS043484	12.1504	51.6716	19.4957	1.02585	1.85517	1.06152	10.3093	3.36587	0.00312691	0.102835	up	CSS043484.1	protein_coding	Scaffold1182	2389623	2390012	-
CSS047135	84.3314	201.419	128.001	9.40575	12.012	13.2391	10.3142	3.36656	0.000819573	0.084746	up	CSS047135.1	protein_coding	Scaffold786	297712	301470	rubisco activase
CSS032597	7.63737	39.0013	14.8892	0.451085	1.19366	0.342682	10.5312	3.3966	0.00325586	0.104109	up	CSS032597.1	protein_coding	Scaffold713	825019	825513	unknown protein; FUNCTIONS IN: molecular_function unknown; INVOLVED IN: N-terminal protein myristoylation; LOCATED IN: cellular_component unknown; BEST Arabidopsis thaliana protein match is: unknown protein (TAIR:AT5G17350.1); Has 137 Blast hits to 137 proteins in 11 species: Archae - 0; Bacteria - 0; Metazoa - 0; Fungi - 0; Plants - 137; Viruses - 0; Other Eukaryotes - 0 (source: NCBI BLink).
CSS009775	13.8542	119.38	30.2863	2.35845	1.90169	3.21603	10.6283	3.40984	0.00701096	0.123154	up	CSS009775.1	protein_coding	Scaffold3650	4106895	4107944	Phosphate-responsive 1 family protein
CSS021111	40.8707	41.4135	51.5946	2.19528	8.17036	1.59126	10.6932	3.41862	0.0140911	0.151714	up	CSS021111.1	protein_coding	Scaffold7115	761924	768351	galactinol synthase 4
CSS020198	9.03378	26.8409	15.078	0.535176	0.914093	0.157552	10.7293	3.42348	0.00105222	0.088468	up	CSS020198.1	protein_coding	Scaffold1627	404071	405153	galacturonosyltransferase-like 10
CSS041376	65.7017	132.117	118.732	5.84765	11.3505	7.23076	11.3371	3.50298	0.00157132	0.0935934	up	CSS041376.1	protein_coding	Scaffold1364	1946505	1947233	salt tolerance zinc finger
CSS014138	5.65712	47.7698	5.56868	0	0.103095	0.194417	11.3391	3.50324	0.0239689	0.183383	up	CSS014138.1	protein_coding	Scaffold5679	191802	192281	HSP20-like chaperones superfamily protein
CSS033963	46.1617	89.1085	86.2355	4.94329	5.28043	5.46245	11.3613	3.50606	7.39e-05	0.0718025	up	CSS033963.1	protein_coding	Scaffold4196	360810	361955	zinc finger (C3HC4-type RING finger) family protein
CSS024551	18.0494	65.3633	30.7902	1.43066	2.84826	1.57379	11.5638	3.53155	0.00209566	0.0972469	up	CSS024551.1	protein_coding	Scaffold209	214809	215903	Matrixin family protein
CSS031487	20.6129	49.2493	34.2293	0.657928	4.39028	1.57651	11.6481	3.54203	0.00995632	0.134071	up	CSS031487.1	protein_coding	Scaffold3815	140474	140941	unknown protein; FUNCTIONS IN: molecular_function unknown; INVOLVED IN: biological_process unknown; LOCATED IN: chloroplast; EXPRESSED IN: 14 plant structures; EXPRESSED DURING: 9 growth stages; CONTAINS InterPro DOMAIN/s: Protein of unknown function DUF740 (InterPro:IPR008004); BEST Arabidopsis thaliana protein match is: unknown protein (TAIR:AT1G22470.1); Has 83 Blast hits to 83 proteins in 12 …
CSS049314	4.70422	57.2747	20.3603	0.536599	0.64853	0.44626	11.8491	3.56671	0.00089659	0.0864248	up	CSS049314.1	protein_coding	Scaffold5354	280017	282650	Protein phosphatase 2C family protein
CSS037431	9.6098	52.4251	30.1882	0.544447	2.75764	0.629734	11.8837	3.57091	0.00614289	0.118617	up	CSS037431.1	protein_coding	Scaffold1059	2406725	2407486	Octicosapeptide/Phox/Bem1p family protein
CSS023615	217.21	318.877	310.247	13.7408	43.904	16.7662	12.1686	3.60509	0.00852365	0.128296	up	CSS023615.1	protein_coding	Scaffold2843	685234	686123	proton gradient regulation 5
CSS006139	3.57816	73.437	18.5614	0.411946	0.620774	0.336475	12.2096	3.60995	0.00264642	0.0992049	up	CSS006139.1	protein_coding	Scaffold8317	305008	308531	unknown protein; FUNCTIONS IN: molecular_function unknown; INVOLVED IN: biological_process unknown; LOCATED IN: cellular_component unknown; EXPRESSED IN: 23 plant structures; EXPRESSED DURING: 14 growth stages; BEST Arabidopsis thaliana protein match is: unknown protein (TAIR:AT5G04860.1); Has 84 Blast hits to 73 proteins in 13 species: Archae - 0; Bacteria - 0; Metazoa - 0; Fungi - 0; Plants - 8…
CSS019093	17.3473	67.2104	26.2579	1.48605	1.62223	1.57973	12.3328	3.62443	0.00160214	0.0936942	up	CSS019093.1	protein_coding	Scaffold197	2070467	2071717	plant U-box 29
CSS028215	141.909	560.158	200.472	15.7534	27.3587	15.2768	12.4474	3.63778	0.00481927	0.113206	up	CSS028215.1	protein_coding	Scaffold1668	287985	291726	APS reductase 3
CSS016516	97.2699	116.661	81.7151	2.7366	14.4766	6.29195	13.1458	3.71653	0.0133032	0.148209	up	CSS016516.1	protein_coding	Scaffold765	2231157	2232947	phosphate starvation-induced gene 2
CSS041478	5.79238	81.0024	26.9278	0.906917	0.544578	0.826864	13.4885	3.75366	0.00102626	0.0875531	up	CSS041478.1	protein_coding	Scaffold1135	714830	715252	Calcium-binding EF-hand family protein
CSS005666	12.383	43.2968	24.8448	1.12367	1.61064	0	13.6442	3.77021	0.00365065	0.107125	up	CSS005666.1	protein_coding	Scaffold2414	59082	60500	NB-ARC domain-containing disease resistance protein
CSS005763	56.1246	81.5171	77.426	3.52949	4.82792	3.94124	14.0329	3.81074	0.000105976	0.0744604	up	CSS005763.1	protein_coding	Scaffold644	459348	459833	unknown protein; FUNCTIONS IN: molecular_function unknown; INVOLVED IN: N-terminal protein myristoylation; LOCATED IN: cellular_component unknown; BEST Arabidopsis thaliana protein match is: unknown protein (TAIR:AT5G17350.1); Has 137 Blast hits to 137 proteins in 11 species: Archae - 0; Bacteria - 0; Metazoa - 0; Fungi - 0; Plants - 137; Viruses - 0; Other Eukaryotes - 0 (source: NCBI BLink).
CSS047148	27.0313	158.995	109.251	2.47708	7.97647	3.86935	14.246	3.83249	0.00547723	0.115075	up	CSS047148.1	protein_coding	Scaffold786	591844	592062	unknown protein; Has 30201 Blast hits to 17322 proteins in 780 species: Archae - 12; Bacteria - 1396; Metazoa - 17338; Fungi - 3422; Plants - 5037; Viruses - 0; Other Eukaryotes - 2996 (source: NCBI BLink).
CSS019633	7.0192	94.2226	27.876	1.20134	0.636107	0.786025	14.2868	3.83661	0.00127766	0.0927643	up	CSS019633.1	protein_coding	Scaffold5091	57655	58416	NDR1/HIN1-like 25
CSS027582	57.6864	257.508	116.979	7.54573	6.99863	6.02286	15.0186	3.90867	0.000394857	0.080182	up	CSS027582.1	protein_coding	Scaffold1951	372425	373843	ortholog of sugar beet HS1 PRO-1 2
CSS010730	18.6654	80.389	52.0158	2.49222	1.87358	1.17829	15.1939	3.92542	9.28e-05	0.0739092	up	CSS010730.1	protein_coding	Scaffold3176	1101069	1102349	serine/threonine protein kinase 1
CSS049285	27.0853	98.0629	86.7773	2.00953	4.98315	2.4092	15.3789	3.94288	0.00226014	0.0975435	up	CSS049285.1	protein_coding	Scaffold72	60712	61398	salt tolerance zinc finger
CSS053128	25.5152	59.3244	34.3139	0.64974	3.49069	0.815647	15.8775	3.98891	0.00603708	0.117492	up	CSS053128.1	protein_coding	Scaffold6707	1678355	1679119	-
CSS044844	3.60982	91.6859	21.0542	0.266208	0.144476	0.2962	16.0488	4.0044	0.00243791	0.0991906	up	CSS044844.1	protein_coding	Scaffold23	108045	108479	Calcium-binding EF-hand family protein
CSS031618	26.8644	93.3354	84.0593	1.88506	4.76418	1.91575	16.1638	4.01469	0.00238818	0.0991906	up	CSS031618.1	protein_coding	Scaffold4537	427003	427689	salt tolerance zinc finger
CSS015445	16.5052	11.2228	28.9402	0	0.481711	0	16.3362	4.03	0.0035917	0.106328	up	CSS015445.1	protein_coding	Scaffold3965	175067	176336	-
CSS050478	33.1128	102.642	55.5309	1.12948	4.93499	1.32747	18.5153	4.21065	0.00567674	0.115075	up	CSS050478.1	protein_coding	Scaffold4244	949450	949704	unknown protein; BEST Arabidopsis thaliana protein match is: unknown protein (TAIR:AT3G48180.1); Has 88 Blast hits to 88 proteins in 15 species: Archae - 0; Bacteria - 0; Metazoa - 0; Fungi - 0; Plants - 88; Viruses - 0; Other Eukaryotes - 0 (source: NCBI BLink).
CSS025146	9.32907	135.747	57.9045	2.83376	0	1.57808	19.1565	4.25976	0.00644652	0.120032	up	CSS025146.1	protein_coding	Scaffold4306	1540658	1542740	Protein of unknown function (DUF506)
CSS017057	10.0384	68.3863	33.6682	0.203381	0.831804	0.468341	19.3755	4.27616	0.000872026	0.0864248	up	CSS017057.1	protein_coding	Scaffold1910	393116	393607	unknown protein; FUNCTIONS IN: molecular_function unknown; INVOLVED IN: N-terminal protein myristoylation; LOCATED IN: cellular_component unknown; BEST Arabidopsis thaliana protein match is: unknown protein (TAIR:AT5G17350.1); Has 137 Blast hits to 137 proteins in 11 species: Archae - 0; Bacteria - 0; Metazoa - 0; Fungi - 0; Plants - 137; Viruses - 0; Other Eukaryotes - 0 (source: NCBI BLink).
CSS011866	9.17461	86.5492	34.4557	0.430902	1.10186	0.153063	19.9112	4.31551	0.0011552	0.0909759	up	CSS011866.1	protein_coding	Scaffold4094	1185098	1185589	RING/U-box superfamily protein
CSS033006	14.2869	115.618	42.1499	1.12069	1.02373	0.973172	19.9714	4.31986	0.000563267	0.0813402	up	CSS033006.1	protein_coding	Scaffold1671	671209	671979	redox responsive transcription factor 1
CSS022600	4.00445	89.7152	29.2262	0.120526	0.066513	0.02253	20.9916	4.39174	0.000397784	0.080182	up	CSS022600.1	protein_coding	Scaffold35	1733458	1734201	C-repeat-binding factor 4
CSS046195	23.3906	12.2458	38.3462	0	0.346914	0	21.2947	4.41242	0.00354904	0.106256	up	CSS046195.1	protein_coding	Scaffold984	959766	965592	senescence-related gene 1
CSS029916	28.9902	152.864	74.7914	1.99933	2.65639	1.67042	22.0501	4.46271	0.000288731	0.0799486	up	CSS029916.1	protein_coding	Scaffold2546	806343	807944	unknown protein; INVOLVED IN: response to salt stress; LOCATED IN: chloroplast, plasma membrane, membrane; EXPRESSED IN: 23 plant structures; EXPRESSED DURING: 13 growth stages; BEST Arabidopsis thaliana protein match is: unknown protein (TAIR:AT4G29780.1); Has 1807 Blast hits to 1807 proteins in 277 species: Archae - 0; Bacteria - 0; Metazoa - 736; Fungi - 347; Plants - 385; Viruses - 0; Other E…
CSS010792	18.4493	83.0945	53.331	0.272874	1.20901	0.576759	26.2952	4.71673	0.000744692	0.0825043	up	CSS010792.1	protein_coding	Scaffold877	2399964	2400605	Integrase-type DNA-binding superfamily protein
CSS037444	42.2669	73.3269	50.8274	0.957829	2.04446	0.195915	28.2488	4.82012	0.00176431	0.0957782	up	CSS037444.1	protein_coding	Scaffold1452	527009	528839	B-box type zinc finger family protein
CSS044894	8.36472	118.179	41.92	0.171025	0.273341	0.144745	28.7299	4.84448	0.000368409	0.080182	up	CSS044894.1	protein_coding	Scaffold3920	1438536	1439318	redox responsive transcription factor 1
CSS025842	80.528	310.499	176.21	3.0813	6.2937	4.62271	29.1255	4.86421	0.000903041	0.0864248	up	CSS025842.1	protein_coding	Scaffold160	1563966	1565372	unknown protein; INVOLVED IN: response to salt stress; LOCATED IN: chloroplast, plasma membrane, membrane; EXPRESSED IN: 23 plant structures; EXPRESSED DURING: 13 growth stages; BEST Arabidopsis thaliana protein match is: unknown protein (TAIR:AT4G29780.1); Has 1807 Blast hits to 1807 proteins in 277 species: Archae - 0; Bacteria - 0; Metazoa - 736; Fungi - 347; Plants - 385; Viruses - 0; Other E…

## Sheet: G_vs_YG
Table S6. Defferent expression genes from comparison G vs YG.
ID	G1	G2	G3	YG1	YG2	YG3	fc	log2FC	pval	qval	regulation	RefName	geneType	chromosome	start	end	description
CSS047108	11.1171	15.5327	14.5622	2.18308	1.83249	2.84089	3.96363	1.98682	2.44e-06	0.00943105	up	CSS047108.1	protein_coding	Scaffold144	332077	333564	ammonium transporter 1;1
CSS013174	0.189104	1.35476	0.931018	5.74884	4.5136	9.61467	0.183414	-2.44682	2.74e-06	0.00943105	down	CSS013174.1	protein_coding	Scaffold920	486277	489120	crinkly4
CSS006050	4.30841	5.7323	5.40177	0.401108	0.337665	0.73842	3.72536	1.89738	4.27e-06	0.0111985	up	CSS006050.1	protein_coding	Scaffold4806	584810	604156	sugar transporter 1
CSS006189	0.469172	1.50496	1.25608	4.49228	3.44135	7.07121	0.277537	-1.84925	4.66e-06	0.0111985	down	CSS006189.1	protein_coding	Scaffold915	964027	965832	Protein of unknown function (DUF740)
CSS014945	29.3486	43.8623	41.1973	2.96099	2.61231	4.05889	7.98496	2.99728	5.12e-06	0.0111985	up	CSS014945.1	protein_coding	Scaffold382	701008	712900	porphyromonas-type peptidyl-arginine deiminase family protein
CSS030477	8.83295	15.2098	13.5848	28.7025	24.6961	43.4464	0.331133	-1.59452	6.21e-06	0.0124554	down	CSS030477.1	protein_coding	Scaffold5951	55878	59279	Ribosomal protein L4/L1 family
CSS011891	48.1643	98.547	84.9609	4.32328	3.51766	7.56838	9.66463	3.27271	7.67e-06	0.0135735	up	CSS011891.1	protein_coding	Scaffold492	985973	986533	unknown protein; FUNCTIONS IN: molecular_function unknown; INVOLVED IN: N-terminal protein myristoylation; LOCATED IN: cellular_component unknown; BEST Arabidopsis thaliana protein match is: unknown protein (TAIR:AT5G17350.1); Has 137 Blast hits to 137 proteins in 11 species: Archae - 0; Bacteria - 0; Metazoa - 0; Fungi - 0; Plants - 137; Viruses - 0; Other Eukaryotes - 0 (source: NCBI BLink).
CSS029515	14.0671	19.7918	17.5753	0.830275	0.613721	1.06153	8.83469	3.14318	8.89e-06	0.0135735	up	CSS029515.1	protein_coding	Scaffold859	366334	366675	peptidoglycan-binding LysM domain-containing protein
CSS040887	8.8292	7.85553	8.68157	0.032332	0	0	9.51872	3.25077	9.06e-06	0.0135735	up	CSS040887.1	protein_coding	Scaffold459	641306	645920	HMG (high mobility group) box protein with ARID/BRIGHT DNA-binding domain
CSS002119	1.80934	4.83831	3.78658	9.84778	7.09236	17.7495	0.265551	-1.91294	9.45e-06	0.0135735	down	CSS002119.1	protein_coding	Scaffold692	297790	299553	ARM repeat superfamily protein
CSS037664	9.79181	9.92045	10.0172	0.254949	0.232161	0.411409	8.14911	3.02664	9.98e-06	0.0135735	up	CSS037664.1	protein_coding	Scaffold435	378376	379767	CBL-interacting protein kinase 20
CSS004775	10.4054	20.5169	17.8235	22.5182	18.1942	36.4046	0.499654	-1.001	1.04e-05	0.0135735	down	CSS004775.1	protein_coding	Scaffold1191	118586	120918	nucleotide-sensitive chloride conductance regulator (ICln) family protein
CSS012543	6.56833	8.69366	8.24705	0	0	0.160598	7.70255	2.94534	1.07e-05	0.0135735	up	CSS012543.1	protein_coding	Scaffold3331	766819	777880	sedoheptulose-bisphosphatase
CSS023615	217.21	318.877	310.247	5.11195	3.57502	6.21032	40.3672	5.33511	1.31e-05	0.0139189	up	CSS023615.1	protein_coding	Scaffold2843	685234	686123	proton gradient regulation 5
CSS047447	0.583583	1.41299	1.22369	2.68913	2.27832	3.94565	0.441047	-1.181	1.38e-05	0.0139189	down	CSS047447.1	protein_coding	Scaffold302	531051	535784	Leucine-rich repeat protein kinase family protein
CSS007241	7.45255	8.41956	7.4549	0	0	0	8.62033	3.10774	1.45e-05	0.0139189	up	CSS007241.1	protein_coding	Scaffold3178	312315	313593	octicosapeptide/Phox/Bem1p (PB1) domain-containing protein
CSS026708	0.226857	0.704513	0.57076	13.0531	10.5251	18.553	0.0853958	-3.54969	1.57e-05	0.0139189	down	CSS026708.1	protein_coding	Scaffold978	175312	179505	unknown protein; Has 25732 Blast hits to 16979 proteins in 961 species: Archae - 144; Bacteria - 1801; Metazoa - 12681; Fungi - 1868; Plants - 912; Viruses - 94; Other Eukaryotes - 8232 (source: NCBI BLink).
CSS027944	8.99339	9.89426	10.247	0.200929	0.066358	0.182191	8.97863	3.1665	1.61e-05	0.0139189	up	CSS027944.1	protein_coding	Scaffold1605	668715	674610	cysteine-rich RLK (RECEPTOR-like protein kinase) 25
CSS001270	0.323312	1.77538	1.08723	48.5545	40.5265	69.8969	0.0292326	-5.09628	1.68e-05	0.0139189	down	CSS001270.1	protein_coding	Scaffold1708	1222071	1225902	Pathogenesis-related thaumatin superfamily protein
CSS024301	56.2658	73.3995	68.2214	2.96843	2.19706	4.04981	14.4609	3.85408	1.7e-05	0.0139189	up	CSS024301.1	protein_coding	Scaffold1695	3344082	3345268	Chaperone DnaJ-domain superfamily protein
CSS037494	0.092922	0.609405	0.499618	4.44649	4.18601	6.26699	0.20185	-2.30865	1.71e-05	0.0139189	down	CSS037494.1	protein_coding	Scaffold422	126092	132652	O-Glycosyl hydrolases family 17 protein
CSS043032	22.4388	32.9089	28.4675	1.47844	1.31976	1.86552	10.0454	3.32846	1.84e-05	0.0139189	up	CSS043032.1	protein_coding	Scaffold3114	166783	174512	VACUOLAR SORTING RECEPTOR 6
CSS051875	0.878598	2.79503	2.45295	10.8427	8.15922	18.0784	0.17071	-2.55038	2.03e-05	0.0139189	down	CSS051875.1	protein_coding	Scaffold2214	1368612	1372493	Leucine-rich repeat protein kinase family protein
CSS041072	18.7303	19.6453	22.3264	0.408549	0.316831	0.464749	14.6297	3.87082	2.06e-05	0.0139189	up	CSS041072.1	protein_coding	Scaffold767	124512	125021	SAUR-like auxin-responsive protein family
CSS009825	49.8548	93.4835	84.906	5.36783	4.34854	8.07481	8.73002	3.12598	2.08e-05	0.0139189	up	CSS009825.1	protein_coding	Scaffold332	341465	345388	Remorin family protein
CSS030713	3.81277	5.87781	4.96634	0.449585	0.322041	0.777941	3.40789	1.76888	2.35e-05	0.0150508	up	CSS030713.1	protein_coding	Scaffold324	482656	487278	phosphate transporter 1;9
CSS002052	125.924	329.533	240.344	7.33818	4.90617	12.6003	17.4426	4.12455	2.4e-05	0.0150508	up	CSS002052.1	protein_coding	Scaffold809	2148642	2149079	Thioredoxin superfamily protein
CSS044459	3.94083	4.31422	3.81041	0	0	0	4.96989	2.31321	2.45e-05	0.0150508	up	CSS044459.1	protein_coding	Scaffold6390	539312	542324	NAD(P)-binding Rossmann-fold superfamily protein
CSS012645	5.79552	5.78364	5.9455	0.094166	0	0.168964	6.11255	2.61177	2.69e-05	0.0150508	up	CSS012645.1	protein_coding	Scaffold4667	128391	130923	Eukaryotic aspartyl protease family protein
CSS043379	12.3166	25.0187	20.6931	48.6864	42.3097	81.5485	0.267435	-1.90274	2.7e-05	0.0150508	down	CSS043379.1	protein_coding	Scaffold604	1700517	1704683	Ribosomal protein S5 family protein
CSS030937	7.65799	7.55739	8.34493	0.232365	0.237034	0.361892	6.77157	2.75949	2.73e-05	0.0150508	up	CSS030937.1	protein_coding	Scaffold908	501336	505190	ferric reduction oxidase 6
CSS014265	54.6436	86.1239	70.9703	2.29668	1.53754	3.90719	16.4722	4.04196	2.75e-05	0.0150508	up	CSS014265.1	protein_coding	Scaffold1128	2337643	2341453	cytochrome P450, family 706, subfamily A, polypeptide 4
CSS015479	0.108202	0.709987	0.449224	9.38929	8.27137	15.4734	0.0981705	-3.34857	2.75e-05	0.0150508	down	CSS015479.1	protein_coding	Scaffold1434	397145	402879	ROP interactive partner 2
CSS037219	12.2039	20.0614	15.9409	0.897726	0.693899	1.7428	6.74309	2.75341	2.83e-05	0.0150508	up	CSS037219.1	protein_coding	Scaffold2064	1811381	1813567	ABC-2 type transporter family protein
CSS002352	13.1605	22.7849	20.296	1.88407	1.16943	3.16516	5.16103	2.36766	3.11e-05	0.0150508	up	CSS002352.1	protein_coding	Scaffold679	618982	622158	phosphate transporter 2;1
CSS011880	0	0.788128	0.321989	31.4116	25.8763	56.4972	0.0278322	-5.1671	3.15e-05	0.0150508	down	CSS011880.1	protein_coding	Scaffold492	585857	588362	Heavy metal transport/detoxification superfamily protein
CSS031023	0.098638	0.549017	0.438363	5.00937	4.55235	7.88262	0.171122	-2.5469	3.19e-05	0.0150508	down	CSS031023.1	protein_coding	Scaffold3595	1178081	1189115	P-loop containing nucleoside triphosphate hydrolases superfamily protein
CSS053195	1.46443	2.96506	2.24763	29.5301	22.3719	44.6758	0.0794202	-3.65435	3.21e-05	0.0150508	down	CSS053195.1	protein_coding	Scaffold1857	1164260	1165495	CDK-subunit 2
CSS029730	21.8442	42.0615	35.0833	3.12505	2.12611	6.10909	5.45964	2.44881	3.24e-05	0.0150508	up	CSS029730.1	protein_coding	Scaffold4625	286750	291769	Pheophorbide a oxygenase family protein with Rieske [2Fe-2S] domain
CSS038332	4.36125	14.6712	10.0015	141.505	90.211	242.211	0.0445749	-4.48762	3.4e-05	0.0150508	down	CSS038332.1	protein_coding	Scaffold267	2280526	2285869	2-oxoglutarate (2OG) and Fe(II)-dependent oxygenase superfamily protein
CSS046292	40.5728	43.0589	51.6123	0.286404	0.126372	0.464571	33.1456	5.05074	3.49e-05	0.0150508	up	CSS046292.1	protein_coding	Scaffold757	1214951	1223503	Raffinose synthase family protein
CSS021111	40.8707	41.4135	51.5946	0	0.042399	0	44.3609	5.47122	3.51e-05	0.0150508	up	CSS021111.1	protein_coding	Scaffold7115	761924	768351	galactinol synthase 4
CSS047660	6.58422	10.7734	9.07188	1.32742	0.879481	2.10502	3.37	1.75275	3.7e-05	0.015125	up	CSS047660.1	protein_coding	Scaffold2880	169776	171263	Protein of unknown function (DUF2921)
CSS002662	5.81555	6.29287	5.85323	0	0	0.199605	6.25214	2.64435	3.77e-05	0.015125	up	CSS002662.1	protein_coding	Scaffold4041	381002	385184	cytochrome P450, family 72, subfamily A, polypeptide 15
CSS016720	0.628558	1.74975	1.334	2.41938	1.81597	4.11135	0.478119	-1.06456	3.78e-05	0.015125	down	CSS016720.1	protein_coding	Scaffold60	1588752	1598991	Protein kinase protein with adenine nucleotide alpha hydrolases-like domain
CSS051332	40.0468	74.5314	64.1991	115.796	89.8267	191.172	0.352906	-1.50264	3.9e-05	0.015125	down	CSS051332.1	protein_coding	Scaffold2408	621333	624304	Ribosomal protein L35Ae family protein
CSS000475	0.612453	1.12418	0.981229	2.77433	2.42312	3.95315	0.415712	-1.26634	4.09e-05	0.0153483	down	CSS000475.1	protein_coding	Scaffold1562	1041504	1045859	Auxin efflux carrier family protein
CSS007555	2.46101	2.66788	2.90127	0.037149	0.032688	0.098835	3.3778	1.75609	4.13e-05	0.0153483	up	CSS007555.1	protein_coding	Scaffold214	641475	642329	-
CSS038256	25.3331	55.4106	44.8225	67.9188	53.4505	110.155	0.407716	-1.29436	4.22e-05	0.0153483	down	CSS038256.1	protein_coding	Scaffold11425	51453	54687	Ribosomal protein S8e family protein
CSS032408	20.4861	40.0541	34.5808	8.60883	6.3558	14.7837	2.29462	1.19826	4.27e-05	0.0153483	up	CSS032408.1	protein_coding	Scaffold1054	123455	130203	unknown protein; INVOLVED IN: biological_process unknown; LOCATED IN: chloroplast; EXPRESSED IN: 24 plant structures; EXPRESSED DURING: 14 growth stages; BEST Arabidopsis thaliana protein match is: unknown protein (TAIR:AT1G27030.1); Has 540 Blast hits to 538 proteins in 187 species: Archae - 0; Bacteria - 333; Metazoa - 0; Fungi - 0; Plants - 67; Viruses - 0; Other Eukaryotes - 140 (source: NCBI…
CSS045756	0.524814	1.75134	1.3532	3.46117	2.76369	6.51502	0.330518	-1.5972	4.35e-05	0.0153949	down	CSS045756.1	protein_coding	Scaffold409	2665971	2666978	RAN GTPase activating protein 2
CSS002189	29.6596	56.5909	45.4383	5.66026	3.89035	9.14614	4.82326	2.27001	4.54e-05	0.0155145	up	CSS002189.1	protein_coding	Scaffold6605	93080	94163	unknown protein; FUNCTIONS IN: molecular_function unknown; INVOLVED IN: biological_process unknown; LOCATED IN: chloroplast thylakoid membrane, chloroplast; EXPRESSED IN: 21 plant structures; EXPRESSED DURING: 13 growth stages; Has 120 Blast hits to 120 proteins in 47 species: Archae - 4; Bacteria - 10; Metazoa - 33; Fungi - 2; Plants - 44; Viruses - 0; Other Eukaryotes - 27 (source: NCBI BLink).
CSS010512	17.1139	43.8076	34.424	55.541	42.1078	99.1313	0.346098	-1.53075	4.66e-05	0.0155145	down	CSS010512.1	protein_coding	Scaffold2977	444666	449054	FK506- and rapamycin-binding protein 15 kD-2
CSS004773	26.0025	50.6475	44.096	79.0844	67.3027	137.854	0.330796	-1.59599	4.75e-05	0.0155145	down	CSS004773.1	protein_coding	Scaffold1191	71931	75067	ribosomal protein S13A
CSS040683	3.80088	9.47859	7.57023	13.5411	9.37916	23.2112	0.355675	-1.49137	4.77e-05	0.0155145	down	CSS040683.1	protein_coding	Scaffold5516	755616	762308	semialdehyde dehydrogenase family protein
CSS029370	27.2777	58.3082	46.2493	5.32023	3.41265	9.43229	4.73935	2.24469	4.96e-05	0.0155298	up	CSS029370.1	protein_coding	Scaffold2164	1104426	1107130	Calcium-dependent lipid-binding (CaLB domain) family protein
CSS021283	36.7779	56.6931	53.7883	3.25964	2.36188	5.66768	8.61196	3.10634	5.1e-05	0.0155298	up	CSS021283.1	protein_coding	Scaffold4821	475820	479886	polyol/monosaccharide transporter 5
CSS021534	1.07689	2.9205	2.08419	6.16224	4.94931	10.6692	0.285655	-1.80765	5.13e-05	0.0155298	down	CSS021534.1	protein_coding	Scaffold1775	1116321	1121564	Zinc finger (C3HC4-type RING finger) family protein
CSS004935	5.43419	9.26204	7.99319	2.09744	1.6865	3.61043	2.03728	1.02664	5.16e-05	0.0155298	up	CSS004935.1	protein_coding	Scaffold1289	1127016	1157092	phosphofructokinase 4
CSS052814	30.738	53.8148	45.4366	3.01924	2.92361	5.47889	7.46812	2.90074	5.29e-05	0.0157074	up	CSS052814.1	protein_coding	Scaffold2655	148175	149299	related to AP2 4
CSS015632	0.043686	0.444834	0.200071	10.8107	9.99173	17.0104	0.0781249	-3.67807	5.99e-05	0.015814	down	CSS015632.1	protein_coding	Scaffold5689	174469	175290	unknown protein; BEST Arabidopsis thaliana protein match is: unknown protein (TAIR:AT1G61170.1).
CSS030347	3.2013	10.3762	7.36516	44.9693	32.5134	75.0658	0.105461	-3.24522	5.99e-05	0.015814	down	CSS030347.1	protein_coding	Scaffold822	325287	329504	BCL-2-associated athanogene 7
CSS048772	0.159969	1.00066	0.619766	2.28269	1.70698	3.75285	0.359756	-1.47491	6.01e-05	0.015814	down	CSS048772.1	protein_coding	Scaffold3897	124780	128662	serine carboxypeptidase-like 45
CSS027801	14.8244	19.4928	17.7883	3.36003	3.32729	4.76931	3.42118	1.77449	6.24e-05	0.015814	up	CSS027801.1	protein_coding	Scaffold4216	278790	280318	unknown protein; BEST Arabidopsis thaliana protein match is: unknown protein (TAIR:AT4G22758.1); Has 131 Blast hits to 131 proteins in 17 species: Archae - 0; Bacteria - 0; Metazoa - 0; Fungi - 0; Plants - 131; Viruses - 0; Other Eukaryotes - 0 (source: NCBI BLink).
CSS053086	0	0	0	130.53	144.682	220.935	0.00560813	-7.47827	6.3e-05	0.015814	down	CSS053086.1	protein_coding	Scaffold1928	640921	641373	Pollen Ole e 1 allergen and extensin family protein
CSS043163	81.1844	159.434	129.737	5.767	3.46793	8.07163	14.177	3.82548	6.32e-05	0.015814	up	CSS043163.1	protein_coding	Scaffold3772	277111	277956	Polynucleotidyl transferase, ribonuclease H-like superfamily protein
CSS040980	0.06353	0.759372	0.322236	9.7322	7.58295	13.2973	0.102061	-3.29249	6.34e-05	0.015814	down	CSS040980.1	protein_coding	Scaffold194	1779394	1780610	serine carboxypeptidase-like 9
CSS026726	4.38082	3.66639	4.34683	0	0	0	5.23497	2.38818	6.56e-05	0.015814	up	CSS026726.1	protein_coding	Scaffold6781	70166	70432	unknown protein; FUNCTIONS IN: molecular_function unknown; INVOLVED IN: biological_process unknown; LOCATED IN: cellular_component unknown; BEST Arabidopsis thaliana protein match is: unknown protein (TAIR:AT3G55570.1); Has 30201 Blast hits to 17322 proteins in 780 species: Archae - 12; Bacteria - 1396; Metazoa - 17338; Fungi - 3422; Plants - 5037; Viruses - 0; Other Eukaryotes - 2996 (source: NC…
CSS028199	9.08878	10.0095	10.7796	0.132179	0.24324	0.395405	8.29059	3.05147	6.62e-05	0.015814	up	CSS028199.1	protein_coding	Scaffold4280	551840	553300	UDP-Glycosyltransferase superfamily protein
CSS013848	2.43106	7.66875	5.11109	110.451	91.5611	165.091	0.0352828	-4.82489	6.71e-05	0.015814	down	CSS013848.1	protein_coding	Scaffold2002	641598	642485	Histone superfamily protein
CSS000469	5.09729	9.16773	7.5069	1.64576	1.12914	2.71243	2.38152	1.25188	6.71e-05	0.015814	up	CSS000469.1	protein_coding	Scaffold1562	858916	868600	CDPK-related kinase 1
CSS050154	7.90909	9.13058	7.55615	0.320406	0.206716	0.366276	6.80277	2.76612	6.73e-05	0.015814	up	CSS050154.1	protein_coding	Scaffold1978	1829637	1831781	Protein of unknown function (DUF1218)
CSS034728	5.92823	6.15506	5.96313	0.159529	0.038695	0.318033	5.7112	2.51379	7.07e-05	0.015814	up	CSS034728.1	protein_coding	Scaffold1504	2960073	2961840	Duplicated homeodomain-like superfamily protein
CSS025123	0.805389	1.99439	1.76712	3.44889	2.81524	5.1689	0.428161	-1.22377	7.08e-05	0.015814	down	CSS025123.1	protein_coding	Scaffold4306	673473	683108	PSF2
CSS014992	0	0.096388	0	1.8801	1.97746	2.09151	0.337706	-1.56616	7.11e-05	0.015814	down	CSS014992.1	protein_coding	Scaffold382	2829651	2835480	partner of SLD five 1
CSS041700	0.893803	1.77863	1.80421	14.2427	11.3023	22.2698	0.121678	-3.03886	7.2e-05	0.015814	down	CSS041700.1	protein_coding	Scaffold171	663037	664398	Eukaryotic aspartyl protease family protein
CSS019642	0.081919	0.610431	0.460395	5.83844	4.68089	9.86976	0.147447	-2.76173	7.33e-05	0.015814	down	CSS019642.1	protein_coding	Scaffold3112	293909	296661	Transducin family protein / WD-40 repeat family protein
CSS027225	15.6788	28.4147	24.163	3.56971	2.96579	6.79547	3.45301	1.78785	7.4e-05	0.015814	up	CSS027225.1	protein_coding	Scaffold257	4907043	4909136	Protein kinase superfamily protein
CSS033773	0	0	0.054388	235.248	283.718	439.56	0.00295709	-8.40161	7.48e-05	0.015814	down	CSS033773.1	protein_coding	Scaffold1784	537549	538001	Pollen Ole e 1 allergen and extensin family protein
CSS017660	0.1255	1.01118	0.515615	6.93927	5.43466	9.73712	0.149742	-2.73945	7.6e-05	0.015814	down	CSS017660.1	protein_coding	Scaffold3508	448636	453599	O-Glycosyl hydrolases family 17 protein
CSS053306	7.38924	5.56709	6.39821	0	0	0	7.75519	2.95516	7.7e-05	0.015814	up	CSS053306.1	protein_coding	Scaffold2558	63121	64780	senescence-associated gene 12
CSS045236	0.078122	0.181934	0.142192	1.37201	1.36061	1.76359	0.432003	-1.21089	7.73e-05	0.015814	down	CSS045236.1	protein_coding	Scaffold868	769345	774258	Plant protein of unknown function (DUF936)
CSS043664	6.99531	14.2527	11.5511	18.005	13.8243	27.0262	0.449921	-1.15226	7.78e-05	0.015814	down	CSS043664.1	protein_coding	Scaffold2611	482136	485134	global transcription factor group E7
CSS000397	169.763	324.784	247.731	29.9801	22.214	49.2788	5.51575	2.46356	7.84e-05	0.015814	up	CSS000397.1	protein_coding	Scaffold438	882587	885570	mannose-1-phosphate guanylyltransferase (GDP)s;GDP-galactose:mannose-1-phosphate guanylyltransferases;GDP-galactose:glucose-1-phosphate guanylyltransferases;GDP-galactose:myoinositol-1- phosphate guanylyltransferases;glucose-1-phosphate guanylyltransferase
CSS048946	0.288383	1.11707	0.643282	10.6812	7.93622	16.5	0.107896	-3.21228	7.91e-05	0.015814	down	CSS048946.1	protein_coding	Scaffold1517	194130	194956	unknown protein; Has 35333 Blast hits to 34131 proteins in 2444 species: Archae - 798; Bacteria - 22429; Metazoa - 974; Fungi - 991; Plants - 531; Viruses - 0; Other Eukaryotes - 9610 (source: NCBI BLink).
CSS002185	1.63453	3.73256	2.68376	9.74592	8.39503	15.9359	0.237786	-2.07226	7.97e-05	0.015814	down	CSS002185.1	protein_coding	Scaffold6605	45623	47578	Protein of unknown function (DUF740)
CSS023641	1.64585	1.41304	1.62024	0	0	0	2.59526	1.37588	8.06e-05	0.015814	up	CSS023641.1	protein_coding	Scaffold2843	1537125	1538774	senescence-associated gene 12
CSS048085	15.3949	15.4216	18.8864	0.536682	0.449108	0.516371	11.4421	3.51628	8.08e-05	0.015814	up	CSS048085.1	protein_coding	Scaffold17164	130078	130410	-
CSS027322	1.20561	4.30516	3.07136	7.55442	5.03433	13.2083	0.286214	-1.80483	8.09e-05	0.015814	down	CSS027322.1	protein_coding	Scaffold1170	716122	727751	auxin response factor 4
CSS016819	15.3561	19.5132	18.9006	3.13528	3.19926	3.52017	4.12929	2.04589	8.18e-05	0.015814	up	CSS016819.1	protein_coding	Scaffold139	457904	459242	Zim17-type zinc finger protein
CSS038719	1.48377	3.87494	3.18697	5.6687	4.56791	9.15848	0.396575	-1.33433	8.2e-05	0.015814	down	CSS038719.1	protein_coding	Scaffold2423	640470	641888	Eukaryotic aspartyl protease family protein
CSS050189	27.8682	41.917	47.5668	469.286	408.239	679.88	0.0634534	-3.97816	8.25e-05	0.015814	down	CSS050189.1	protein_coding	Scaffold280	641277	641588	Histone superfamily protein
CSS049296	14.2302	25.9117	19.9365	0.779793	0.716486	1.48328	8.66633	3.11542	8.25e-05	0.015814	up	CSS049296.1	protein_coding	Scaffold7669	57086	57961	Protein of unknown function (DUF1645)
CSS044295	11.7625	26.5338	20.6949	28.7701	22.6263	47.6659	0.451435	-1.14741	8.28e-05	0.015814	down	CSS044295.1	protein_coding	Scaffold3322	471385	474690	NADH-ubiquinone oxidoreductase-related
CSS042044	5.52924	11.7042	9.20806	32.1395	22.2478	50.8032	0.208162	-2.26422	8.28e-05	0.015814	down	CSS042044.1	protein_coding	Scaffold12568	573983	574525	dormancy-associated protein-like 1
CSS041276	57.2845	87.3149	68.8552	628.441	497.578	941.084	0.0873077	-3.51775	8.28e-05	0.015814	down	CSS041276.1	protein_coding	Scaffold3036	2009036	2009347	Histone superfamily protein
CSS012149	0.365896	1.41312	0.94418	3.93793	2.99131	7.03373	0.267552	-1.90211	8.29e-05	0.015814	down	CSS012149.1	protein_coding	Scaffold2373	983998	989028	NHL domain-containing protein
CSS047427	8.86438	17.4953	14.9608	4.17053	2.92295	6.9265	2.01672	1.01201	8.33e-05	0.015814	up	CSS047427.1	protein_coding	Scaffold1851	2151868	2158100	RING/U-box superfamily protein
CSS001007	18.6567	49.255	38.988	4.84824	2.86384	9.28079	3.79554	1.92431	8.34e-05	0.015814	up	CSS001007.1	protein_coding	Scaffold736	2751977	2755155	RmlC-like cupins superfamily protein
CSS042565	0.426557	2.0998	1.23879	11.6087	7.63066	19.1408	0.121118	-3.04552	8.43e-05	0.015814	down	CSS042565.1	protein_coding	Scaffold7911	572691	573674	RING/U-box superfamily protein
CSS025296	2.94454	3.30002	3.1001	17.9168	15.3697	20.573	0.203918	-2.29394	8.53e-05	0.015814	down	CSS025296.1	protein_coding	Scaffold2924	1840980	1841660	homeobox protein 22
CSS039463	55.0192	132.618	100.521	1.36014	0.921652	2.13687	28.8991	4.85295	8.64e-05	0.015814	up	CSS039463.1	protein_coding	Scaffold1539	35423	36721	SOS3-interacting protein 4
CSS029761	5.90937	19.1721	13.2674	62.6931	51.2339	122.672	0.11513	-3.11867	8.73e-05	0.015814	down	CSS029761.1	protein_coding	Scaffold5376	13896	16171	gamma tonoplast intrinsic protein
CSS047922	3.46722	4.73519	4.76771	0.475959	0.3899	0.659717	3.21477	1.68471	8.92e-05	0.015814	up	CSS047922.1	protein_coding	Scaffold4678	118563	122586	Protein phosphatase 2C family protein
CSS032011	3.17799	4.26644	4.43555	0	0	0.267102	4.10996	2.03913	8.93e-05	0.015814	up	CSS032011.1	protein_coding	Scaffold1880	1379089	1381996	cytochrome P450, family 76, subfamily C, polypeptide 1
CSS023565	0.677865	2.06205	1.40857	6.97931	5.93246	10.0099	0.221852	-2.17233	9e-05	0.015814	down	CSS023565.1	protein_coding	Scaffold906	297270	300858	IQ-domain 18
CSS053389	1.4005	3.11767	2.55043	4.25901	3.32702	7.40506	0.44684	-1.16217	9.16e-05	0.015857	down	CSS053389.1	protein_coding	Scaffold471	888099	895925	periodic tryptophan protein 2
CSS027357	1.96935	4.31476	3.38938	11.2516	8.05229	18.2786	0.245402	-2.02678	9.27e-05	0.0159329	down	CSS027357.1	protein_coding	Scaffold1170	2017072	2018373	Calcium-dependent lipid-binding (CaLB domain) family protein
CSS029831	0.231521	0.74277	0.443882	9.38499	9.74698	14.7141	0.104436	-3.25931	9.54e-05	0.0159698	down	CSS029831.1	protein_coding	Scaffold3418	332937	344062	Heavy metal transport/detoxification superfamily protein
CSS046203	9.12174	13.4519	13.8482	114.013	91.21	183.572	0.0833212	-3.58517	9.64e-05	0.0159698	down	CSS046203.1	protein_coding	Scaffold984	1248771	1249646	histone H2A 2
CSS021244	0.147467	1.81385	0.978274	33.3067	23.5913	44.7935	0.0411303	-4.60366	9.67e-05	0.0159698	down	CSS021244.1	protein_coding	Scaffold271	1878566	1878973	nuclear factor Y, subunit C13
CSS017535	12.9689	21.1292	19.0407	2.617	2.39147	4.73098	3.63463	1.86181	9.67e-05	0.0159698	up	CSS017535.1	protein_coding	Scaffold6937	1480344	1485465	NAD(P)-binding Rossmann-fold superfamily protein
CSS012907	0.590389	2.27901	1.90914	3.94315	2.65849	6.84531	0.352456	-1.50448	9.69e-05	0.0159698	down	CSS012907.1	protein_coding	Scaffold5112	495558	495758	unknown protein; Has 16 Blast hits to 16 proteins in 6 species: Archae - 0; Bacteria - 0; Metazoa - 0; Fungi - 0; Plants - 16; Viruses - 0; Other Eukaryotes - 0 (source: NCBI BLink).
CSS019876	15.3707	24.0673	24.5209	0.312785	0.373783	1.00886	11.9451	3.57835	9.84e-05	0.0160038	up	CSS019876.1	protein_coding	Scaffold6350	206654	207244	cytochrome P450, family 706, subfamily A, polypeptide 4
CSS045323	0	0.275845	0.208996	7.47188	6.08342	11.4233	0.108401	-3.20555	9.93e-05	0.0160366	down	CSS045323.1	protein_coding	Scaffold675	1717029	1719944	IQ-domain 6
CSS052811	14.2069	16.9515	16.7212	1.58949	1.34432	2.50018	5.43445	2.44213	0.000100933	0.0160674	up	CSS052811.1	protein_coding	Scaffold2655	37238	39579	Uridine diphosphate glycosyltransferase 74E2
CSS006356	2.00882	5.50127	4.74508	16.0447	14.1267	32.9587	0.169029	-2.56466	0.000102419	0.0160674	down	CSS006356.1	protein_coding	Scaffold1618	2031503	2036895	ferritin 4
CSS035651	14.9778	25.9069	20.0754	0.599952	0.597088	1.06761	10.2821	3.36206	0.000103252	0.0160674	up	CSS035651.1	protein_coding	Scaffold3317	278194	278463	VQ motif-containing protein
CSS041528	2.21848	4.69665	3.78628	6.93981	5.12383	11.3068	0.410792	-1.28352	0.000105293	0.0160674	down	CSS041528.1	protein_coding	Scaffold4233	473640	477778	Tetratricopeptide repeat (TPR)-like superfamily protein
CSS020451	7.22738	12.8939	11.9601	2.36253	1.94132	4.21319	2.44616	1.29052	0.000105725	0.0160674	up	CSS020451.1	protein_coding	Scaffold3457	1062023	1072672	Protein kinase superfamily protein with octicosapeptide/Phox/Bem1p domain
CSS039926	2.03483	1.92349	1.7158	0	0.065677	0	2.89398	1.53305	0.000106082	0.0160674	up	CSS039926.1	protein_coding	Scaffold2121	370359	371102	Basic-leucine zipper (bZIP) transcription factor family protein
CSS037805	14.7053	29.4406	27.2305	0.384688	0.282314	1.81526	10.2869	3.36274	0.000106813	0.0160674	up	CSS037805.1	protein_coding	Scaffold1830	467271	469532	Aldolase-type TIM barrel family protein
CSS027750	0.46748	1.67397	1.02781	8.84782	6.23532	12.8291	0.15835	-2.65881	0.000107106	0.0160674	down	CSS027750.1	protein_coding	Scaffold856	167927	171738	cyclin family
CSS040323	35.8517	34.3527	44.0201	0.510097	0.813435	0.623679	23.8547	4.5762	0.000108512	0.0160674	up	CSS040323.1	protein_coding	Scaffold12129	625224	625646	hydroxyproline-rich glycoprotein family protein
CSS046948	92.5041	127.123	106.234	8.24371	5.91178	10.9018	10.1473	3.34303	0.000108649	0.0160674	up	CSS046948.1	protein_coding	Scaffold509	1072976	1075331	thioredoxin M-type 4
CSS011003	18.1093	37.4051	28.0544	66.018	55.5279	111.884	0.280035	-1.83632	0.000108811	0.0160674	down	CSS011003.1	protein_coding	Scaffold1343	1033320	1044032	replication factor C 2
CSS047876	40.5929	74.0723	58.7179	5.46616	3.52476	7.5427	7.18778	2.84555	0.000109596	0.0160846	up	CSS047876.1	protein_coding	Scaffold803	1036964	1038617	ribose-5-phosphate isomerase 2
CSS004670	2.92083	8.67276	7.20481	47.0376	32.9972	70.4922	0.099996	-3.32199	0.000111042	0.0160872	down	CSS004670.1	protein_coding	Scaffold3797	216009	220245	beta-6 tubulin
CSS043897	5.1472	9.49872	7.92912	2.25383	1.73019	3.41399	2.0058	1.00418	0.000111329	0.0160872	up	CSS043897.1	protein_coding	Scaffold1827	277487	287721	XB3 ortholog 2 in Arabidopsis thaliana
CSS051379	5.45122	7.19216	5.88509	0.665701	0.612051	1.00162	3.74111	1.90347	0.000111619	0.0160872	up	CSS051379.1	protein_coding	Scaffold1659	198832	201240	S-locus lectin protein kinase family protein
CSS036243	8.25369	23.4478	18.031	48.4852	33.5158	81.5511	0.217338	-2.20199	0.000113168	0.0161085	down	CSS036243.1	protein_coding	Scaffold3345	170612	173546	general regulatory factor 2
CSS003581	0	0.148604	0	4.32836	3.55661	4.9132	0.186456	-2.42309	0.000113459	0.0161085	down	CSS003581.1	protein_coding	Scaffold2137	1015776	1017269	Pyridoxal phosphate (PLP)-dependent transferases superfamily protein
CSS034586	0.468262	1.16731	1.0705	28.5202	21.9612	53.2642	0.0437127	-4.5158	0.00011411	0.0161085	down	CSS034586.1	protein_coding	Scaffold2501	220866	222943	ARM repeat superfamily protein
CSS053073	7.72764	7.07517	8.47549	0.182791	0.045634	0.169965	7.63882	2.93335	0.000114444	0.0161085	up	CSS053073.1	protein_coding	Scaffold1549	366474	373144	cytochrome P450, family 76, subfamily C, polypeptide 4
CSS040015	7.81917	12.9319	11.4836	2.50612	1.73286	3.51675	2.72273	1.44505	0.000115888	0.0162169	up	CSS040015.1	protein_coding	Scaffold1963	1300856	1302550	PLAC8 family protein
CSS025430	4.48862	10.1461	7.81555	10.3988	7.70898	17.664	0.496469	-1.01022	0.000118701	0.0164287	down	CSS025430.1	protein_coding	Scaffold2610	319663	323388	S-adenosyl-L-methionine-dependent methyltransferases superfamily protein
CSS012650	0	0	0.204416	42.1193	29.5165	40.9217	0.0262271	-5.2528	0.00011894	0.0164287	down	CSS012650.1	protein_coding	Scaffold4667	499399	499740	-
CSS023300	10.2588	14.7405	11.8753	0	0	0	12.4081	3.63321	0.000119514	0.0164287	up	CSS023300.1	protein_coding	Scaffold1424	388114	391425	Protein of unknown function (DUF604)
CSS043083	0.940217	2.88398	2.26017	5.55734	4.86133	11.0199	0.282165	-1.82539	0.000121111	0.0164287	down	CSS043083.1	protein_coding	Scaffold913	1065157	1074956	unknown protein; BEST Arabidopsis thaliana protein match is: unknown protein (TAIR:AT2G22270.1); Has 152 Blast hits to 146 proteins in 19 species: Archae - 0; Bacteria - 0; Metazoa - 0; Fungi - 2; Plants - 146; Viruses - 0; Other Eukaryotes - 4 (source: NCBI BLink).
CSS008826	3.3974	6.832	5.50775	0.599595	0.38027	1.17051	2.94197	1.55678	0.000121646	0.0164287	up	CSS008826.1	protein_coding	Scaffold1399	666183	674629	Phototropic-responsive NPH3 family protein
CSS001070	0.335881	1.13379	0.812544	2.49331	2.28572	3.89533	0.379578	-1.39753	0.000122144	0.0164287	down	CSS001070.1	protein_coding	Scaffold2372	1072414	1086012	BEST Arabidopsis thaliana protein match is: proline-rich family protein (TAIR:AT3G09000.1); Has 35333 Blast hits to 34131 proteins in 2444 species: Archae - 798; Bacteria - 22429; Metazoa - 974; Fungi - 991; Plants - 531; Viruses - 0; Other Eukaryotes - 9610 (source: NCBI BLink).
CSS053455	27.1469	40.521	28.9212	0.214795	0.168224	0.212532	25.464	4.67039	0.000123012	0.0164287	up	CSS053455.1	protein_coding	Scaffold817	402315	403331	PLANT CADMIUM RESISTANCE 2
CSS006603	0.363268	1.17868	0.685767	20.8572	14.5586	33.4334	0.0592536	-4.07695	0.000123545	0.0164287	down	CSS006603.1	protein_coding	Scaffold7413	269939	272356	syntaxin of plants 111
CSS046202	0.901551	2.92499	2.00347	6.12118	5.14189	12.1094	0.252656	-1.98475	0.00012504	0.0165362	down	CSS046202.1	protein_coding	Scaffold984	1291536	1294093	zinc finger protein-related
CSS046417	12.8697	24.9788	18.8161	1.54325	1.13059	3.48778	5.07357	2.343	0.000126212	0.0165667	up	CSS046417.1	protein_coding	Scaffold66	990249	995150	Phototropic-responsive NPH3 family protein
CSS011858	32.4385	50.804	40.0434	4.28922	3.87307	7.1865	5.76894	2.52831	0.000127336	0.0165667	up	CSS011858.1	protein_coding	Scaffold4094	953611	959242	solanesyl diphosphate synthase 1
CSS013991	1.73236	5.09888	3.38747	9.52199	7.35467	17.37	0.261251	-1.93649	0.000131813	0.0170571	down	CSS013991.1	protein_coding	Scaffold3359	956752	958515	ARM repeat superfamily protein
CSS030648	0.566279	1.40793	0.998735	25.0189	15.9687	32.6468	0.0647672	-3.94859	0.000134351	0.0170909	down	CSS030648.1	protein_coding	Scaffold9179	221848	222411	unknown protein; BEST Arabidopsis thaliana protein match is: unknown protein (TAIR:AT3G02640.1); Has 1807 Blast hits to 1807 proteins in 277 species: Archae - 0; Bacteria - 0; Metazoa - 736; Fungi - 347; Plants - 385; Viruses - 0; Other Eukaryotes - 339 (source: NCBI BLink).
CSS019796	4.38096	6.19839	5.71512	0.311245	0.368148	0.534075	4.18594	2.06555	0.000134403	0.0170909	up	CSS019796.1	protein_coding	Scaffold228	3414419	3423721	cation/H+ exchanger 20
CSS012066	5.58285	8.03346	7.91439	0.082006	0.043984	0.138803	6.84413	2.77487	0.00013479	0.0170909	up	CSS012066.1	protein_coding	Scaffold974	1028110	1029666	S-locus lectin protein kinase family protein
CSS033101	27.5308	48.7589	35.4054	0.543756	0.628979	1.00808	18.7371	4.22783	0.000135031	0.0170909	up	CSS033101.1	protein_coding	Scaffold295	1302675	1305416	PLATZ transcription factor family protein
CSS049169	16.2404	34.709	28.093	4.80026	3.02358	8.0163	3.25897	1.70442	0.000137895	0.0170909	up	CSS049169.1	protein_coding	Scaffold605	513525	518688	cytochrome c biogenesis protein family
CSS051127	8.91575	18.6835	14.7268	34.9875	25.5052	50.6683	0.304905	-1.71357	0.000139204	0.0170909	down	CSS051127.1	protein_coding	Scaffold628	223711	224793	sterol methyltransferase 2
CSS032389	4.06893	6.62576	6.07675	0.535334	0.274995	0.752406	3.73268	1.90021	0.000139804	0.0170909	up	CSS032389.1	protein_coding	Scaffold4603	1224850	1228227	methyl esterase 10
CSS030251	6.38836	10.6658	11.0283	122.698	80.2999	179.686	0.0644619	-3.95541	0.000140771	0.0170909	down	CSS030251.1	protein_coding	Scaffold236	1336786	1343890	Embryo-specific protein 3, (ATS3)
CSS051650	5.62259	15.355	11.2536	51.3999	40.2997	79.2341	0.144846	-2.78741	0.000140774	0.0170909	down	CSS051650.1	protein_coding	Scaffold1067	1610381	1611775	Eukaryotic aspartyl protease family protein
CSS008920	12.0297	23.0644	21.5367	1.26001	0.649234	1.89945	6.86977	2.78026	0.000141578	0.0170909	up	CSS008920.1	protein_coding	Scaffold507	581369	587228	hydroxycinnamoyl-CoA shikimate/quinate hydroxycinnamoyl transferase
CSS030837	3.96381	6.19882	5.60635	1.03634	0.946237	1.51405	2.52911	1.33863	0.000143375	0.0170909	up	CSS030837.1	protein_coding	Scaffold1809	276994	281869	Protein phosphatase 2C family protein
CSS001925	0.138337	0.856517	0.390839	5.91747	5.09557	9.60123	0.153317	-2.70541	0.000143493	0.0170909	down	CSS001925.1	protein_coding	Scaffold1107	2062281	2067328	unknown protein; FUNCTIONS IN: molecular_function unknown; INVOLVED IN: biological_process unknown; LOCATED IN: endomembrane system; BEST Arabidopsis thaliana protein match is: unknown protein (TAIR:AT5G36800.1); Has 35333 Blast hits to 34131 proteins in 2444 species: Archae - 798; Bacteria - 22429; Metazoa - 974; Fungi - 991; Plants - 531; Viruses - 0; Other Eukaryotes - 9610 (source: NCBI BLink…
CSS046803	51.8002	106.895	81.1921	8.52827	5.95527	11.7143	6.39411	2.67674	0.000144094	0.0170909	up	CSS046803.1	protein_coding	Scaffold2802	705043	705648	calmodulin like 42
CSS033764	0	1.37181	0.576919	7.61198	6.36661	14.5111	0.114128	-3.13128	0.000144285	0.0170909	down	CSS033764.1	protein_coding	Scaffold1784	346119	348759	end binding protein 1C
CSS037024	10.1984	10.0083	12.693	0	0	0.181381	10.7615	3.42781	0.000146305	0.0170909	up	CSS037024.1	protein_coding	Scaffold2985	491555	493949	expansin-like B1
CSS041105	2.55372	4.74332	4.33762	8.39859	6.40788	13.1459	0.382748	-1.38553	0.000146666	0.0170909	down	CSS041105.1	protein_coding	Scaffold1516	1288089	1292068	Phosphoenolpyruvate carboxylase family protein
CSS016608	7.44195	14.0541	11.772	22.9258	20.6342	39.7932	0.332584	-1.58821	0.000146691	0.0170909	down	CSS016608.1	protein_coding	Scaffold1392	38225	43805	ferretin 1
CSS032327	0.803427	1.85943	1.48932	5.95413	4.92378	10.5778	0.23879	-2.06618	0.000146751	0.0170909	down	CSS032327.1	protein_coding	Scaffold747	1067938	1072207	Protein of unknown function (DUF620)
CSS050018	21.3067	38.2349	37.0574	78.1835	63.1809	114.818	0.303169	-1.7218	0.000146987	0.0170909	down	CSS050018.1	protein_coding	Scaffold1344	1131013	1132022	60S acidic ribosomal protein family
CSS026192	0.518769	2.41211	1.66322	3.49643	2.56318	6.18417	0.366012	-1.45004	0.000151094	0.0173776	down	CSS026192.1	protein_coding	Scaffold762	1743998	1752775	cytosolic invertase 2
CSS030003	0	0.530647	0.204969	2.84476	2.53112	4.18891	0.254191	-1.97601	0.000151478	0.0173776	down	CSS030003.1	protein_coding	Scaffold487	2045175	2052958	Pectin lyase-like superfamily protein
CSS050505	0.304499	2.26001	1.36008	4.82672	3.82708	9.41724	0.232785	-2.10293	0.000151618	0.0173776	down	CSS050505.1	protein_coding	Scaffold2727	594065	596511	delta tonoplast integral protein
CSS005763	56.1246	81.5171	77.426	1.38813	0.524042	2.56452	24.0786	4.58968	0.000153907	0.0174747	up	CSS005763.1	protein_coding	Scaffold644	459348	459833	unknown protein; FUNCTIONS IN: molecular_function unknown; INVOLVED IN: N-terminal protein myristoylation; LOCATED IN: cellular_component unknown; BEST Arabidopsis thaliana protein match is: unknown protein (TAIR:AT5G17350.1); Has 137 Blast hits to 137 proteins in 11 species: Archae - 0; Bacteria - 0; Metazoa - 0; Fungi - 0; Plants - 137; Viruses - 0; Other Eukaryotes - 0 (source: NCBI BLink).
CSS027583	77.2214	127.619	114.693	224.192	182.147	366.732	0.334118	-1.58157	0.000156497	0.0174747	down	CSS027583.1	protein_coding	Scaffold1951	307314	313502	Ribosomal protein L10 family protein
CSS022130	10.8976	20.0825	15.8616	3.93139	3.08613	5.82491	2.53856	1.34401	0.00015814	0.0174747	up	CSS022130.1	protein_coding	Scaffold1471	1530744	1532897	plant U-box 17
CSS044817	1.88426	2.47094	2.6215	0	0	0.185831	2.88986	1.531	0.000158704	0.0174747	up	CSS044817.1	protein_coding	Scaffold172	1013113	1014069	cytochrome P450, family 76, subfamily C, polypeptide 1
CSS033971	2.3825	1.97101	2.34649	0	0.125731	0	3.23105	1.692	0.000158871	0.0174747	up	CSS033971.1	protein_coding	Scaffold4196	485607	486363	Chaperone DnaJ-domain superfamily protein
CSS035272	1.3314	4.06311	2.48329	28.0747	24.5129	40.4519	0.0865467	-3.53038	0.000158882	0.0174747	down	CSS035272.1	protein_coding	Scaffold475	1779704	1782103	tubulin beta chain 3
CSS017895	0	0.839852	0.335786	12.8814	12.0344	27.2518	0.0595155	-4.07059	0.000160083	0.0174747	down	CSS017895.1	protein_coding	Scaffold1839	2149850	2156966	SSXT family protein
CSS037213	0.188077	0.678696	0.305837	22.4375	16.2555	34.9462	0.0460276	-4.44136	0.000161768	0.0174747	down	CSS037213.1	protein_coding	Scaffold2064	1147485	1153428	Pectin lyase-like superfamily protein
CSS026807	4.20812	6.5686	6.51038	0.2893	0.264004	0.887499	3.88608	1.95832	0.000162875	0.0174747	up	CSS026807.1	protein_coding	Scaffold1525	676580	677409	Protein of unknown function (DUF1442)
CSS019769	16.59	21.6589	22.1601	0.491744	0.227464	0.279665	14.9477	3.90185	0.000163479	0.0174747	up	CSS019769.1	protein_coding	Scaffold228	1931801	1933141	CBL-interacting protein kinase 5
CSS035380	6.77877	9.57292	8.61157	19.0845	15.7204	25.6988	0.382251	-1.38741	0.00016442	0.0174747	down	CSS035380.1	protein_coding	Scaffold608	1906364	1906573	Protein of unknown function (DUF 3339)
CSS002281	0.715722	1.99699	1.75061	6.37937	4.25831	9.37191	0.256498	-1.96298	0.000164886	0.0174747	down	CSS002281.1	protein_coding	Scaffold2276	801291	806197	Zinc finger (C3HC4-type RING finger) family protein
CSS037646	0	0.317302	0.132714	3.27421	3.56534	4.62306	0.216466	-2.20779	0.000165047	0.0174747	down	CSS037646.1	protein_coding	Scaffold3626	86537	92656	GRAS family transcription factor
CSS011739	0.892471	3.46359	2.79022	5.66759	4.41916	10.4804	0.307506	-1.70131	0.000165655	0.0174747	down	CSS011739.1	protein_coding	Scaffold1335	434984	443420	nudix hydrolase homolog 16
CSS029731	6.65379	16.7842	12.8314	1.79551	1.11916	3.41031	3.05271	1.61009	0.00016626	0.0174747	up	CSS029731.1	protein_coding	Scaffold4625	326625	329662	BTB/POZ domain-containing protein
CSS024645	9.11421	20.9621	17.4125	29.2907	24.9143	49.5896	0.350128	-1.51405	0.000168318	0.0176142	down	CSS024645.1	protein_coding	Scaffold967	982745	987612	ribosomal protein S13A
CSS011219	17.5006	20.2154	19.2452	0.918906	0.583908	1.6107	8.82587	3.14174	0.000171631	0.017675	up	CSS011219.1	protein_coding	Scaffold1491	1403827	1404621	Protein of unknown function (DUF3049)
CSS029793	7.24867	11.0639	8.63011	0.679106	0.411779	1.35707	4.68724	2.22874	0.000172334	0.017675	up	CSS029793.1	protein_coding	Scaffold1966	869418	873800	ACC synthase 10
CSS039426	0	0.191571	0.161273	1.97411	2.02459	2.95514	0.308239	-1.69788	0.000174042	0.017675	down	CSS039426.1	protein_coding	Scaffold560	1900618	1904099	Leucine-rich repeat protein kinase family protein
CSS052012	30.744	30.1471	35.5251	0.454708	0.201195	0.909951	20.0767	4.32745	0.000174374	0.017675	up	CSS052012.1	protein_coding	Scaffold717	323921	328401	Peroxidase superfamily protein
CSS014100	7.10226	12.5003	11.8063	2.32295	1.72494	3.44403	2.66809	1.41581	0.000174845	0.017675	up	CSS014100.1	protein_coding	Scaffold1571	1338498	1353406	alpha/beta-Hydrolases superfamily protein
CSS044168	38.117	39.4833	42.1719	1.55415	0.794965	1.54747	16.7988	4.07029	0.000175596	0.017675	up	CSS044168.1	protein_coding	Scaffold281	196885	198067	unknown protein; FUNCTIONS IN: molecular_function unknown; INVOLVED IN: biological_process unknown; LOCATED IN: chloroplast thylakoid membrane, chloroplast; Has 32 Blast hits to 32 proteins in 16 species: Archae - 0; Bacteria - 0; Metazoa - 2; Fungi - 2; Plants - 28; Viruses - 0; Other Eukaryotes - 0 (source: NCBI BLink).
CSS048109	11.1003	18.8119	20.2173	0.870727	0.659555	1.73362	6.82474	2.77077	0.000176566	0.017675	up	CSS048109.1	protein_coding	Scaffold3183	562174	563537	-
CSS019410	0.111359	0.309691	0.29716	1.42518	1.46591	1.9923	0.437509	-1.19262	0.000177604	0.017675	down	CSS019410.1	protein_coding	Scaffold881	382284	387602	ubiquitin-conjugating enzyme 37
CSS036883	5.91204	8.01315	7.37087	0.983413	0.776116	0.973867	3.9333	1.97574	0.000177702	0.017675	up	CSS036883.1	protein_coding	Scaffold1366	2677509	2679539	Concanavalin A-like lectin protein kinase family protein
CSS020143	1.92884	5.07122	4.05899	8.04994	7.16391	15.0994	0.317641	-1.65453	0.000177712	0.017675	down	CSS020143.1	protein_coding	Scaffold8506	363962	370682	Translin family protein
CSS003257	0	2.23931	1.89421	33.581	24.7281	58.8368	0.0371232	-4.75153	0.000179039	0.0177337	down	CSS003257.1	protein_coding	Scaffold635	734020	736554	cyclin-dependent kinase B2;2
CSS040765	0.070721	0.865165	0.37731	17.7739	12.4175	34.2038	0.0505163	-4.30711	0.000182015	0.0177365	down	CSS040765.1	protein_coding	Scaffold641	347176	350185	ataurora1
CSS045768	52.6338	90.3769	76.2207	219.535	162.438	356.308	0.238335	-2.06894	0.000183819	0.0177685	down	CSS045768.1	protein_coding	Scaffold447	77319	79741	histone H2A 12
CSS002328	1.37918	2.41655	1.98886	5.73688	4.94016	9.01137	0.329494	-1.60167	0.000187738	0.0180747	down	CSS002328.1	protein_coding	Scaffold10137	18732	22821	BEST Arabidopsis thaliana protein match is: BTB/POZ domain-containing protein (TAIR:AT1G63850.1); Has 298 Blast hits to 298 proteins in 22 species: Archae - 0; Bacteria - 0; Metazoa - 10; Fungi - 0; Plants - 287; Viruses - 0; Other Eukaryotes - 1 (source: NCBI BLink).
CSS021906	52.4974	72.2289	65.3544	12.4759	10.1349	18.2986	3.77434	1.91622	0.000190299	0.0181727	up	CSS021906.1	protein_coding	Scaffold2982	1200288	1201133	ATP-dependent protease La (LON) domain protein
CSS022714	3.96909	3.62092	3.66959	0.094858	0.24673	0.248208	4.0114	2.00411	0.000191296	0.0181727	up	CSS022714.1	protein_coding	Scaffold4263	409730	411334	Plant protein of unknown function (DUF247)
CSS021360	7.05603	12.8633	11.4452	0.573904	0.412781	0.889155	5.85392	2.5494	0.000191621	0.0181727	up	CSS021360.1	protein_coding	Scaffold4422	1257201	1257452	unknown protein; FUNCTIONS IN: molecular_function unknown; INVOLVED IN: biological_process unknown; LOCATED IN: cellular_component unknown; Has 30201 Blast hits to 17322 proteins in 780 species: Archae - 12; Bacteria - 1396; Metazoa - 17338; Fungi - 3422; Plants - 5037; Viruses - 0; Other Eukaryotes - 2996 (source: NCBI BLink).
CSS022479	2.40389	6.52604	4.27342	16.4798	14.1757	30.0841	0.188933	-2.40406	0.000192855	0.0181727	down	CSS022479.1	protein_coding	Scaffold1923	96908	99619	Mitochondrial glycoprotein family protein
CSS011319	7.24115	9.61611	9.1366	2.40427	2.12075	3.61306	2.30176	1.20274	0.000195289	0.0181727	up	CSS011319.1	protein_coding	Scaffold583	364030	365217	Ubiquitin carboxyl-terminal hydrolase family protein
CSS046867	36.7319	64.4236	54.0857	5.63126	3.40058	8.28132	6.19678	2.63152	0.000197086	0.0181727	up	CSS046867.1	protein_coding	Scaffold4645	26446	31454	unknown protein; FUNCTIONS IN: molecular_function unknown; INVOLVED IN: biological_process unknown; LOCATED IN: chloroplast thylakoid membrane, chloroplast; EXPRESSED IN: 24 plant structures; EXPRESSED DURING: 15 growth stages; Has 72 Blast hits to 72 proteins in 27 species: Archae - 0; Bacteria - 0; Metazoa - 0; Fungi - 0; Plants - 72; Viruses - 0; Other Eukaryotes - 0 (source: NCBI BLink).
CSS029484	11.6564	21.7454	22.8348	0.886183	0.676289	2.04439	6.94926	2.79686	0.000197403	0.0181727	up	CSS029484.1	protein_coding	Scaffold2796	64059	66443	Lactoylglutathione lyase / glyoxalase I family protein
CSS044714	0	0	0	2.4047	1.92684	2.30945	0.305826	-1.70922	0.000198239	0.0181727	down	CSS044714.1	protein_coding	Scaffold2790	616000	616389	Thioredoxin superfamily protein
CSS029936	5.42277	13.9038	9.54398	36.9023	27.4813	56.07	0.189059	-2.40309	0.000198948	0.0181727	down	CSS029936.1	protein_coding	Scaffold3615	315204	317868	plasma membrane intrinsic protein 3
CSS006135	0	1.24065	0.501149	8.36383	5.54168	12.9036	0.117832	-3.0852	0.000199226	0.0181727	down	CSS006135.1	protein_coding	Scaffold8317	146542	150549	unknown protein; Has 37 Blast hits to 37 proteins in 16 species: Archae - 0; Bacteria - 2; Metazoa - 2; Fungi - 0; Plants - 27; Viruses - 0; Other Eukaryotes - 6 (source: NCBI BLink).
CSS033946	36.3529	69.8602	69.6	5.50492	4.86484	10.2795	5.76549	2.52744	0.000199263	0.0181727	up	CSS033946.1	protein_coding	Scaffold2559	630591	636872	2-oxoglutarate (2OG) and Fe(II)-dependent oxygenase superfamily protein
CSS044906	0.278276	0.831221	0.867944	3.64396	2.72234	5.00826	0.293241	-1.76984	0.000199646	0.0181727	down	CSS044906.1	protein_coding	Scaffold3920	1749063	1750085	Cyclin-dependent kinase inhibitor family protein
CSS002653	49.7695	58.181	52.0441	3.36437	2.23502	4.37932	11.3331	3.50248	0.000200082	0.0181727	up	CSS002653.1	protein_coding	Scaffold3569	261422	262435	unknown protein; FUNCTIONS IN: molecular_function unknown; INVOLVED IN: biological_process unknown; LOCATED IN: chloroplast; EXPRESSED IN: 23 plant structures; EXPRESSED DURING: 15 growth stages; Has 45 Blast hits to 45 proteins in 11 species: Archae - 0; Bacteria - 0; Metazoa - 0; Fungi - 0; Plants - 45; Viruses - 0; Other Eukaryotes - 0 (source: NCBI BLink).
CSS028346	1.17188	3.79497	3.34401	29.9708	20.6466	39.2074	0.0898435	-3.47644	0.000203306	0.018383	down	CSS028346.1	protein_coding	Scaffold2490	78655	80232	GRAS family transcription factor family protein
CSS016095	1.55486	3.77636	2.37558	17.8622	16.6826	31.6771	0.122282	-3.03172	0.000203925	0.018383	down	CSS016095.1	protein_coding	Scaffold674	680003	680578	Disease resistance-responsive (dirigent-like protein) family protein
CSS031366	1.21449	3.49698	2.3952	5.12831	4.17888	9.2169	0.358271	-1.48087	0.000204979	0.0184091	down	CSS031366.1	protein_coding	Scaffold5812	219156	225979	formin homology 1
CSS050436	2.2324	2.0997	2.55287	0	0	0.042027	3.21823	1.68627	0.000207957	0.0184756	up	CSS050436.1	protein_coding	Scaffold411	5006945	5011215	Tautomerase/MIF superfamily protein
CSS043404	94.3242	191.962	139.235	460.332	332.414	696.531	0.219175	-2.18985	0.000208017	0.0184756	down	CSS043404.1	protein_coding	Scaffold2133	419351	422069	-
CSS022468	0.796569	2.97107	1.34389	39.9637	36.7045	65.8466	0.0421562	-4.56811	0.000208022	0.0184756	down	CSS022468.1	protein_coding	Scaffold7647	318145	320614	Sec14p-like phosphatidylinositol transfer family protein
CSS031531	6.3135	13.0996	10.9611	0.063326	0	0.394112	7.70988	2.94671	0.000209996	0.0185642	up	CSS031531.1	protein_coding	Scaffold26	471829	472791	unknown protein; BEST Arabidopsis thaliana protein match is: unknown protein (TAIR:AT3G50340.1); Has 1807 Blast hits to 1807 proteins in 277 species: Archae - 0; Bacteria - 0; Metazoa - 736; Fungi - 347; Plants - 385; Viruses - 0; Other Eukaryotes - 339 (source: NCBI BLink).
CSS047747	42.9034	42.1941	33.7841	1.47868	1.39518	1.99426	15.022	3.909	0.000210563	0.0185642	up	CSS047747.1	protein_coding	Scaffold1816	3685037	3685393	SAUR-like auxin-responsive protein family
CSS043796	5.11013	10.4509	7.64605	0.932549	0.661888	1.95324	3.16176	1.66073	0.000212145	0.0186354	up	CSS043796.1	protein_coding	Scaffold3338	107256	121088	DNA binding;ATP binding
CSS035307	0.062165	0.249806	0.152907	79.6236	46.3427	111.937	0.0125812	-6.31259	0.000214742	0.0186782	down	CSS035307.1	protein_coding	Scaffold941	1831840	1832409	Disease resistance-responsive (dirigent-like protein) family protein
CSS040774	16.1318	29.1767	23.0923	4.53558	3.1039	7.09242	3.20778	1.68157	0.00021609	0.0186782	up	CSS040774.1	protein_coding	Scaffold812	225078	239555	basic helix-loop-helix (bHLH) DNA-binding superfamily protein
CSS011260	1.35141	1.25937	1.456	0.033934	0	0.070778	2.25363	1.17225	0.000216462	0.0186782	up	CSS011260.1	protein_coding	Scaffold264	94215	95150	K+ transporter 1
CSS007359	1.3025	1.66447	1.59298	0	0	0	2.44202	1.28808	0.000216967	0.0186782	up	CSS007359.1	protein_coding	Scaffold2329	294590	294937	unknown protein; BEST Arabidopsis thaliana protein match is: unknown protein (TAIR:AT5G41761.1); Has 128 Blast hits to 128 proteins in 12 species: Archae - 0; Bacteria - 0; Metazoa - 0; Fungi - 0; Plants - 128; Viruses - 0; Other Eukaryotes - 0 (source: NCBI BLink).
CSS009512	15.7118	26.6105	19.9494	0.172417	0.168737	0.222897	16.2299	4.02058	0.000217173	0.0186782	up	CSS009512.1	protein_coding	Scaffold502	2134424	2135419	unknown protein; FUNCTIONS IN: molecular_function unknown; INVOLVED IN: biological_process unknown; LOCATED IN: cellular_component unknown; EXPRESSED IN: 23 plant structures; EXPRESSED DURING: 13 growth stages; BEST Arabidopsis thaliana protein match is: unknown protein (TAIR:AT4G19950.1); Has 246 Blast hits to 244 proteins in 29 species: Archae - 2; Bacteria - 16; Metazoa - 0; Fungi - 0; Plants …
CSS020719	13.2526	24.7674	21.6317	6.17378	4.3873	10.2041	2.05806	1.04129	0.000217287	0.0186782	up	CSS020719.1	protein_coding	Scaffold2390	619022	627643	purine permease 3
CSS027857	7.99771	24.5462	18.1156	27.4905	21.5047	54.9304	0.33613	-1.57291	0.000219533	0.018804	down	CSS027857.1	protein_coding	Scaffold3140	1369897	1383419	P-loop containing nucleoside triphosphate hydrolases superfamily protein
CSS048953	0.869703	2.40383	2.05656	4.66721	3.2363	6.82163	0.36945	-1.43655	0.000221864	0.0189363	down	CSS048953.1	protein_coding	Scaffold1517	949902	954758	pectin methylesterase 44
CSS047023	10.2583	44.8597	28.8505	105.658	70.3614	219.051	0.12739	-2.97267	0.000224255	0.0189581	down	CSS047023.1	protein_coding	Scaffold1556	880287	881795	cytochrome P450, family 96, subfamily A, polypeptide 10
CSS039609	8.30716	8.42159	6.55443	0.161971	0.083873	0.149671	7.71507	2.94768	0.000224557	0.0189581	up	CSS039609.1	protein_coding	Scaffold3581	858706	862137	glutathione peroxidase 2
CSS033305	53.0858	95.154	77.8537	126.815	101.137	209.8	0.410146	-1.28579	0.00022527	0.0189581	down	CSS033305.1	protein_coding	Scaffold5276	1036668	1038789	Ribosomal protein L13 family protein
CSS028071	20.0343	30.6387	24.954	4.78275	3.69446	7.31168	3.51585	1.81387	0.00022853	0.019147	up	CSS028071.1	protein_coding	Scaffold1822	249354	261122	TCP-1/cpn60 chaperonin family protein
CSS047135	84.3314	201.419	128.001	8.97427	6.02452	17.1951	8.52209	3.09121	0.000229755	0.019147	up	CSS047135.1	protein_coding	Scaffold786	297712	301470	rubisco activase
CSS052508	0.031877	0.1817	0.03509	5.07076	4.86719	7.52332	0.14549	-2.78101	0.000230496	0.019147	down	CSS052508.1	protein_coding	Scaffold1077	199183	203704	unknown protein; Has 2862 Blast hits to 2331 proteins in 349 species: Archae - 6; Bacteria - 408; Metazoa - 833; Fungi - 223; Plants - 134; Viruses - 7; Other Eukaryotes - 1251 (source: NCBI BLink).
CSS031019	40.1751	79.4204	74.811	5.04378	2.85262	7.143	8.30223	3.0535	0.000232447	0.019226	up	CSS031019.1	protein_coding	Scaffold3595	999452	1007780	HXXXD-type acyl-transferase family protein
CSS024984	7.38267	15.6344	13.5617	2.67801	2.11802	5.68893	2.21853	1.14961	0.000233635	0.019233	up	CSS024984.1	protein_coding	Scaffold6794	575230	581735	Leucine-rich receptor-like protein kinase family protein
CSS048503	54.3377	78.7589	66.4669	3.90379	4.52039	7.10959	9.46611	3.24277	0.000234594	0.019233	up	CSS048503.1	protein_coding	Scaffold1921	43503	44510	serine acetyltransferase 2;1
CSS048834	4.81604	3.66631	3.72597	0.09316	0	0.03041	5.06411	2.34031	0.000235319	0.019233	up	CSS048834.1	protein_coding	Scaffold6246	601627	609251	POX (plant homeobox) family protein
CSS024333	3.98299	10.8839	6.10941	62.0169	46.8875	107.328	0.0791881	-3.65857	0.00023611	0.019233	down	CSS024333.1	protein_coding	Scaffold1695	4931370	4933091	gamma histone variant H2AX
CSS038802	28.3381	47.8657	44.5761	75.5238	64.6666	127.334	0.365943	-1.45031	0.000237071	0.019233	down	CSS038802.1	protein_coding	Scaffold423	3739510	3742707	40s ribosomal protein SA
CSS013797	18.5926	31.4293	25.8579	3.3519	2.3925	6.24375	4.23159	2.0812	0.000238316	0.019233	up	CSS013797.1	protein_coding	Scaffold5447	796623	801670	2-oxoglutarate (2OG) and Fe(II)-dependent oxygenase superfamily protein
CSS027425	2.36232	6.30895	4.62366	6.37657	4.69461	10.8563	0.485183	-1.0434	0.000238924	0.019233	down	CSS027425.1	protein_coding	Scaffold3537	343013	356746	Outer membrane OMP85 family protein
CSS046672	45.8265	69.814	67.0453	9.74525	6.86429	14.6135	4.45775	2.15632	0.000244676	0.0194675	up	CSS046672.1	protein_coding	Scaffold1001	1934150	1935049	alpha/beta-Hydrolases superfamily protein
CSS006209	64.0761	110.165	82.9275	0.342584	0	0	70.6314	6.14224	0.000245966	0.0194675	up	CSS006209.1	protein_coding	Scaffold13823	6769	7471	PLANT CADMIUM RESISTANCE 2
CSS001397	0.078483	0	0.254266	117.445	146.419	251.086	0.00596186	-7.39002	0.000248586	0.0194675	down	CSS001397.1	protein_coding	Scaffold433	3965607	3966059	Pollen Ole e 1 allergen and extensin family protein
CSS028665	27.645	87.7613	61.2906	2.80612	1.54859	4.99659	9.49619	3.24735	0.000249234	0.0194675	up	CSS028665.1	protein_coding	Scaffold3038	1131311	1132478	homolog of carrot EP3-3 chitinase
CSS020724	22.487	34.2681	32.622	79.5501	67.5256	130.349	0.271657	-1.88014	0.000250286	0.0194675	down	CSS020724.1	protein_coding	Scaffold2390	1180621	1183492	receptor for activated C kinase 1C
CSS003175	0	1.04348	0.39347	6.73697	4.76817	9.73734	0.141118	-2.82502	0.000250909	0.0194675	down	CSS003175.1	protein_coding	Scaffold2436	470370	472664	glycerol-3-phosphate acyltransferase 3
CSS004622	53.2197	108.778	87.9641	14.1531	9.34596	25.6908	3.62932	1.8597	0.000251298	0.0194675	up	CSS004622.1	protein_coding	Scaffold873	1247933	1251358	RING/U-box superfamily protein
CSS015138	0	0.579779	0.06273	10.6638	9.65832	16.9795	0.0757541	-3.72253	0.000251533	0.0194675	down	CSS015138.1	protein_coding	Scaffold1329	471445	482572	Leucine-rich repeat protein kinase family protein
CSS043015	4.16638	8.45307	8.289	20.0276	14.7573	35.0519	0.250768	-1.99557	0.000252572	0.0194675	down	CSS043015.1	protein_coding	Scaffold4817	347953	352216	Leucine-rich receptor-like protein kinase family protein
CSS003667	0.033018	0.326463	0.247223	5.15167	4.32005	8.71784	0.147333	-2.76285	0.000252881	0.0194675	down	CSS003667.1	protein_coding	Scaffold398	405772	411717	targeting protein for XKLP2
CSS026258	0	0	0	32.424	39.292	61.0676	0.0206482	-5.59784	0.000254325	0.0194675	down	CSS026258.1	protein_coding	Scaffold7312	389960	390397	Bifunctional inhibitor/lipid-transfer protein/seed storage 2S albumin superfamily protein
CSS042045	7.81844	6.04605	8.58686	0.072181	0.12556	0	8.32892	3.05813	0.0002549	0.0194675	up	CSS042045.1	protein_coding	Scaffold12568	631749	633671	PAR1 protein
CSS046457	0.445965	2.0541	1.23853	3.26217	2.23284	6.26231	0.341623	-1.54952	0.000257195	0.0194675	down	CSS046457.1	protein_coding	Scaffold1837	523058	523939	C2H2-like zinc finger protein
CSS023866	7.29485	5.74084	7.76327	0.037528	0.016402	0.064797	7.73235	2.95091	0.000257298	0.0194675	up	CSS023866.1	protein_coding	Scaffold875	2063569	2066739	Eukaryotic aspartyl protease family protein
CSS038972	1.1464	3.20833	3.01018	12.3109	11.2204	26.981	0.145623	-2.77969	0.000257551	0.0194675	down	CSS038972.1	protein_coding	Scaffold4229	1037869	1038771	homeobox protein 21
CSS002154	80.6001	154.258	142.526	245.942	176.499	397.994	0.351209	-1.5096	0.000259193	0.0194675	down	CSS002154.1	protein_coding	Scaffold3023	598832	602621	GTP binding Elongation factor Tu family protein
CSS002289	0	0	0.214571	68.3445	77.0451	144.886	0.00991032	-6.65685	0.00026029	0.0194675	down	CSS002289.1	protein_coding	Scaffold2276	1109752	1110748	-
CSS014583	1.80331	1.71575	2.10654	0	0	0	2.86655	1.51931	0.000260412	0.0194675	up	CSS014583.1	protein_coding	Scaffold1488	537001	539946	Dormancy/auxin associated family protein
CSS052230	0	0.38141	0.245881	5.84061	4.35969	9.96531	0.13216	-2.91964	0.000260657	0.0194675	down	CSS052230.1	protein_coding	Scaffold841	117213	122101	ARM repeat superfamily protein
CSS044405	41.0259	89.9429	58.7834	1.76677	0.982811	2.1862	18.7929	4.23211	0.0002612	0.0194675	up	CSS044405.1	protein_coding	Scaffold599	2014049	2015968	Leucine-rich repeat protein kinase family protein
CSS023835	0.725809	1.23461	1.25764	5.35881	4.17741	7.67035	0.266927	-1.90548	0.000263478	0.0194675	down	CSS023835.1	protein_coding	Scaffold875	148683	154025	CONSTANS-like 9
CSS044596	1.47758	4.05801	2.52123	10.4274	8.50322	17.2812	0.216163	-2.20981	0.000263625	0.0194675	down	CSS044596.1	protein_coding	Scaffold2542	329637	333896	Leucine-rich repeat protein kinase family protein
CSS038679	145.495	278.704	261.49	26.1089	17.6482	49.1551	5.40069	2.43314	0.000265431	0.0194675	up	CSS038679.1	protein_coding	Scaffold730	2436067	2441128	NAD(P)-binding Rossmann-fold superfamily protein
CSS000644	25.4134	37.6817	33.7461	6.90219	5.45853	10.9842	3.17334	1.666	0.000266812	0.0194675	up	CSS000644.1	protein_coding	Scaffold2688	180173	203712	starch synthase 3
CSS000173	13.0033	23.956	22.2613	4.0476	2.64443	6.66668	2.96575	1.5684	0.000266944	0.0194675	up	CSS000173.1	protein_coding	Scaffold3273	306374	307875	germin-like protein 10
CSS004434	0	0.262332	0.275459	2.35206	2.0963	2.46542	0.330785	-1.59603	0.000266987	0.0194675	down	CSS004434.1	protein_coding	Scaffold670	674530	675950	P-loop containing nucleoside triphosphate hydrolases superfamily protein
CSS050434	0.14883	0.565878	0.359788	8.54235	6.34935	14.1209	0.108053	-3.21018	0.000268154	0.0194675	down	CSS050434.1	protein_coding	Scaffold411	5084749	5088586	inflorescence meristem receptor-like kinase 2
CSS008875	12.0823	21.899	20.7025	31.0709	23.7947	47.5913	0.430238	-1.21679	0.000269052	0.0194675	down	CSS008875.1	protein_coding	Scaffold1989	2493444	2493881	Ribosomal protein S5 domain 2-like superfamily protein
CSS037090	0.209154	0.410881	0.663239	65.2003	66.5854	148.061	0.0130715	-6.25743	0.000269471	0.0194675	down	CSS037090.1	protein_coding	Scaffold41	3518927	3520320	homolog of carrot EP3-3 chitinase
CSS051421	3.59887	3.55836	2.99959	0.04392	0.034883	0.146208	4.02755	2.0099	0.000270146	0.0194675	up	CSS051421.1	protein_coding	Scaffold552	208382	212256	Methylenetetrahydrofolate reductase family protein
CSS016011	1.10886	2.00238	1.78997	8.95475	9.2003	15.6047	0.183264	-2.448	0.000271056	0.0194747	down	CSS016011.1	protein_coding	Scaffold1268	661667	667055	Zinc finger (C3HC4-type RING finger) family protein
CSS013492	1.35609	4.58025	3.48296	5.06385	3.33428	8.87348	0.437503	-1.19264	0.000273025	0.0194822	down	CSS013492.1	protein_coding	Scaffold5693	210930	217303	Galactosyltransferase family protein
CSS052926	0	0	0.081159	56.5618	65.6611	120.599	0.0114854	-6.44406	0.000275471	0.0194822	down	CSS052926.1	protein_coding	Scaffold227	528817	530736	unknown protein; FUNCTIONS IN: molecular_function unknown; INVOLVED IN: biological_process unknown; LOCATED IN: endomembrane system; EXPRESSED IN: 6 plant structures; EXPRESSED DURING: 4 anthesis, F mature embryo stage, petal differentiation and expansion stage, E expanded cotyledon stage; BEST Arabidopsis thaliana protein match is: unknown protein (TAIR:AT3G62730.1); Has 169 Blast hits to 169 pr…
CSS003955	0.307585	1.50684	0.999618	32.0717	16.3211	49.1858	0.04416	-4.50112	0.000276452	0.0194822	down	CSS003955.1	protein_coding	Scaffold309	729399	730700	HXXXD-type acyl-transferase family protein
CSS052538	16.9033	20.3781	14.9755	0.374366	0.388877	0.841658	11.0825	3.47021	0.000277249	0.0194822	up	CSS052538.1	protein_coding	Scaffold1077	911394	913752	CBL-interacting protein kinase 4
CSS018600	21.115	27.5631	18.2192	0.160375	0.266618	0.315598	17.6734	4.14351	0.000278346	0.0194822	up	CSS018600.1	protein_coding	Scaffold399	3767983	3776351	sucrose phosphate synthase 3F
CSS002616	0.301276	0.53251	0.516653	4.65467	4.75947	7.32998	0.199154	-2.32804	0.000278868	0.0194822	down	CSS002616.1	protein_coding	Scaffold1520	1443985	1444992	homeobox protein 33
CSS001682	6.25212	9.38979	9.09968	0	0	0	8.47155	3.08263	0.000279254	0.0194822	up	CSS001682.1	protein_coding	Scaffold2750	107645	111378	-
CSS013292	2.73277	10.9257	6.11315	81.633	58.7702	126.471	0.0552256	-4.17852	0.000282227	0.0195245	down	CSS013292.1	protein_coding	Scaffold387	514988	518198	tubulin beta chain 3
CSS021529	0	0.396688	0.453728	3.07619	2.40246	5.13141	0.237556	-2.07366	0.000282714	0.0195245	down	CSS021529.1	protein_coding	Scaffold1775	1059816	1061745	patatin-like protein 6
CSS027680	1.83637	1.78158	2.17668	0.012955	0.023507	0.037395	2.83562	1.50367	0.000283182	0.0195245	up	CSS027680.1	protein_coding	Scaffold2307	905969	908338	S-locus lectin protein kinase family protein
CSS041000	1.91839	6.16425	4.13481	12.3248	9.59272	20.2604	0.241443	-2.05025	0.000283723	0.0195245	down	CSS041000.1	protein_coding	Scaffold706	1157316	1162991	Actin-binding FH2 (formin homology 2) family protein
CSS012242	21.6995	46.9036	40.7666	101.328	68.5998	147.088	0.260737	-1.93933	0.000283916	0.0195245	down	CSS012242.1	protein_coding	Scaffold1918	599236	602296	tubulin beta 8
CSS033189	64.4573	83.9015	85.5432	3.27786	2.01008	5.68657	14.3452	3.84249	0.0002853	0.0195638	up	CSS033189.1	protein_coding	Scaffold563	698152	698451	unknown protein; FUNCTIONS IN: molecular_function unknown; INVOLVED IN: biological_process unknown; LOCATED IN: chloroplast; BEST Arabidopsis thaliana protein match is: unknown protein (TAIR:AT3G23170.1); Has 74 Blast hits to 74 proteins in 6 species: Archae - 0; Bacteria - 0; Metazoa - 0; Fungi - 0; Plants - 74; Viruses - 0; Other Eukaryotes - 0 (source: NCBI BLink).
CSS004909	15.2582	29.9618	25.1948	6.36422	4.33713	11.0637	2.27095	1.1833	0.000286599	0.0195971	up	CSS004909.1	protein_coding	Scaffold2087	553156	554565	SOS3-interacting protein 1
CSS027352	0.621832	3.89546	2.36983	20.6012	17.6199	35.6763	0.0857426	-3.54384	0.000287705	0.0196169	down	CSS027352.1	protein_coding	Scaffold1170	1961539	1963561	Thymidine kinase
CSS031481	95.2525	91.3985	104.448	2.56666	1.45028	3.29774	26.3643	4.72052	0.000288522	0.0196171	up	CSS031481.1	protein_coding	Scaffold2066	106129	113306	ferric reduction oxidase 7
CSS015575	0.112245	0.556752	0.283113	4.7643	4.66977	8.32945	0.164075	-2.60757	0.000289765	0.0196461	down	CSS015575.1	protein_coding	Scaffold2912	102054	110576	chromomethylase 3
CSS003111	6.39639	7.20136	8.0993	0.553156	0.739006	0.673539	4.83737	2.27422	0.000290955	0.0196509	up	CSS003111.1	protein_coding	Scaffold2753	1249458	1251095	GRAS family transcription factor
CSS050283	0.056904	0.536408	0.167275	11.8877	9.03857	20.7219	0.0705028	-3.82618	0.000291633	0.0196509	down	CSS050283.1	protein_coding	Scaffold3500	2828420	2830609	Tetratricopeptide repeat (TPR)-like superfamily protein
CSS018766	2.85007	7.41572	5.42087	29.587	26.5066	41.3693	0.141827	-2.8178	0.000295333	0.0196509	down	CSS018766.1	protein_coding	Scaffold1085	1617543	1618734	Ribosomal protein S8 family protein
CSS044813	33.4577	27.1904	29.5053	0.267766	0.098258	0.652727	22.4377	4.48785	0.000295666	0.0196509	up	CSS044813.1	protein_coding	Scaffold172	984558	985124	cytochrome P450, family 76, subfamily C, polypeptide 4
CSS028407	4.00723	6.85643	6.35771	10.2689	8.0543	13.4299	0.4845	-1.04543	0.000295817	0.0196509	down	CSS028407.1	protein_coding	Scaffold2377	97025	97834	Small nuclear ribonucleoprotein family protein
CSS026512	22.4925	21.1454	22.3874	2.0374	1.74926	2.79841	6.87066	2.78045	0.000297015	0.0196509	up	CSS026512.1	protein_coding	Scaffold1514	1513377	1513844	B-box type zinc finger family protein
CSS045260	1.57248	5.46909	3.77074	10.3019	8.02905	17.27	0.253625	-1.97923	0.000297237	0.0196509	down	CSS045260.1	protein_coding	Scaffold520	325823	328201	NB-ARC domain-containing disease resistance protein
CSS029610	111.823	189.103	166.378	18.0731	14.4763	35.2061	5.26759	2.39714	0.000298024	0.0196509	up	CSS029610.1	protein_coding	Scaffold2731	1582930	1583454	unknown protein; Has 43 Blast hits to 43 proteins in 13 species: Archae - 0; Bacteria - 0; Metazoa - 0; Fungi - 0; Plants - 43; Viruses - 0; Other Eukaryotes - 0 (source: NCBI BLink).
CSS036003	0.733065	3.74263	2.35748	9.45858	7.35867	16.3892	0.186812	-2.42034	0.000300251	0.0196509	down	CSS036003.1	protein_coding	Scaffold1296	1601900	1603159	TCP family transcription factor
CSS007805	6.46102	12.3752	9.2567	1.82561	1.25752	3.21437	2.66576	1.41454	0.000302598	0.0196509	up	CSS007805.1	protein_coding	Scaffold175	755482	760521	GTP cyclohydrolase I
CSS015560	52.9116	94.4353	75.7442	121.896	103.482	203.014	0.416332	-1.26419	0.000302654	0.0196509	down	CSS015560.1	protein_coding	Scaffold5346	241469	243170	Translation protein SH3-like family protein
CSS007630	2.82107	3.15281	3.75189	0	0	0	4.11692	2.04156	0.000303715	0.0196509	up	CSS007630.1	protein_coding	Scaffold2153	1215915	1219729	MLP-like protein 34
CSS035313	0.177355	0.70584	0.529443	2.54606	1.75844	3.12104	0.365872	-1.45059	0.000305377	0.0197054	down	CSS035313.1	protein_coding	Scaffold941	2107499	2108623	RING/U-box superfamily protein
CSS020343	2.48169	2.70493	3.16091	0.132107	0.0937	0.303098	3.03948	1.60382	0.000307585	0.019717	up	CSS020343.1	protein_coding	Scaffold1440	836434	838116	UDP-glucosyl transferase 71B6
CSS044984	49.2554	99.9536	88.3207	111.522	83.4109	170.957	0.492222	-1.02262	0.00030999	0.019717	down	CSS044984.1	protein_coding	Scaffold1175	1722947	1724482	Leucine-rich repeat (LRR) family protein
CSS020151	8.47388	12.4031	12.7801	2.14877	2.047	3.10583	3.08352	1.62458	0.000310173	0.019717	up	CSS020151.1	protein_coding	Scaffold5449	127003	131112	Protein kinase superfamily protein
CSS030006	3.5779	5.86874	4.90964	9.21559	7.80692	14.3225	0.423977	-1.23794	0.000310341	0.019717	down	CSS030006.1	protein_coding	Scaffold487	2400540	2402048	GRAS family transcription factor
CSS009089	3.01088	4.40768	3.69013	0.866202	0.565565	1.28933	2.17788	1.12292	0.000310726	0.019717	up	CSS009089.1	protein_coding	Scaffold3198	550871	558436	photosystem II subunit R
CSS023460	2.21769	3.02307	3.11729	0.046335	0.032495	0.088726	3.35824	1.74771	0.000312034	0.019717	up	CSS023460.1	protein_coding	Scaffold741	2100911	2106326	EXS (ERD1/XPR1/SYG1) family protein
CSS040345	0.633458	1.06502	1.36847	11.8894	11.0961	19.7536	0.113808	-3.13533	0.000312109	0.019717	down	CSS040345.1	protein_coding	Scaffold795	87135	87470	unknown protein; INVOLVED IN: biological_process unknown; LOCATED IN: endomembrane system; EXPRESSED IN: 16 plant structures; EXPRESSED DURING: 6 growth stages; BEST Arabidopsis thaliana protein match is: unknown protein (TAIR:AT5G19875.1); Has 227 Blast hits to 227 proteins in 13 species: Archae - 0; Bacteria - 0; Metazoa - 0; Fungi - 0; Plants - 227; Viruses - 0; Other Eukaryotes - 0 (source: N…
CSS038487	1.92324	1.46644	1.3974	0	0.087067	0	2.64887	1.40537	0.00031537	0.0197747	up	CSS038487.1	protein_coding	Scaffold2756	49664	50305	Late embryogenesis abundant (LEA) hydroxyproline-rich glycoprotein family
CSS014964	1.50515	4.14616	2.70597	12.068	8.16267	17.6066	0.212099	-2.23719	0.000317211	0.0197747	down	CSS014964.1	protein_coding	Scaffold382	1581588	1588486	RAN GTPase 3
CSS050643	8.6039	20.4108	14.9901	23.2543	17.1362	45.6742	0.385052	-1.37687	0.000318396	0.0197747	down	CSS050643.1	protein_coding	Scaffold3159	1240744	1247732	translocon at the outer envelope membrane of chloroplasts 34
CSS052782	7.99025	20.5977	15.9087	30.4244	25.4003	51.32	0.309703	-1.69104	0.000319262	0.0197747	down	CSS052782.1	protein_coding	Scaffold3828	25264	29130	Ribosomal protein S24e family protein
CSS011692	58.7626	47.7331	57.1874	0.623706	0.36855	1.22824	30.4354	4.92768	0.000319597	0.0197747	up	CSS011692.1	protein_coding	Scaffold3130	27807	29920	B-box type zinc finger protein with CCT domain
CSS030466	6.81289	13.5026	12.2127	0.73645	0.592978	1.27646	5.07601	2.34369	0.000321151	0.01982	up	CSS030466.1	protein_coding	Scaffold1677	864364	865677	Protein of unknown function (DUF1645)
CSS036809	9.30627	13.6537	12.4636	2.74788	2.0016	4.31674	2.69772	1.43174	0.000323379	0.0198366	up	CSS036809.1	protein_coding	Scaffold4138	2762609	2770958	-
CSS026591	8.02489	14.1721	12.4672	0.63239	0.079287	0.873289	6.72198	2.74889	0.00032355	0.0198366	up	CSS026591.1	protein_coding	Scaffold7322	394433	397396	Heavy metal transport/detoxification superfamily protein
CSS037763	0	0.025287	0.129611	3.37973	2.74514	2.96893	0.256821	-1.96116	0.000323973	0.0198366	down	CSS037763.1	protein_coding	Scaffold2779	225499	240852	Leucine-rich receptor-like protein kinase family protein
CSS028392	8.34346	11.2214	10.5479	0.222851	0	0	9.81054	3.29433	0.000326398	0.0198366	up	CSS028392.1	protein_coding	Scaffold819	217717	217983	unknown protein; FUNCTIONS IN: molecular_function unknown; INVOLVED IN: biological_process unknown; LOCATED IN: cellular_component unknown; BEST Arabidopsis thaliana protein match is: unknown protein (TAIR:AT3G55570.1); Has 30201 Blast hits to 17322 proteins in 780 species: Archae - 12; Bacteria - 1396; Metazoa - 17338; Fungi - 3422; Plants - 5037; Viruses - 0; Other Eukaryotes - 2996 (source: NC…
CSS000390	11.7532	16.7095	15.5761	4.13134	3.01071	4.82842	2.75049	1.45969	0.00032851	0.0198366	up	CSS000390.1	protein_coding	Scaffold438	616280	619747	Predicted pyridoxal phosphate-dependent enzyme, YBL036C type
CSS018483	6.03963	4.8299	5.78826	0.019697	0.120763	0.2039	5.93733	2.56981	0.000329915	0.0198366	up	CSS018483.1	protein_coding	Scaffold2379	945114	945887	Cysteine/Histidine-rich C1 domain family protein
CSS002609	3.01015	5.34758	5.56243	13.047	11.6892	19.5712	0.292564	-1.77318	0.000330454	0.0198366	down	CSS002609.1	protein_coding	Scaffold1520	853226	853894	unknown protein; BEST Arabidopsis thaliana protein match is: unknown protein (TAIR:AT3G16330.1); Has 114 Blast hits to 114 proteins in 15 species: Archae - 0; Bacteria - 0; Metazoa - 0; Fungi - 0; Plants - 114; Viruses - 0; Other Eukaryotes - 0 (source: NCBI BLink).
CSS033541	0.239845	0.360297	0.459594	3.83354	4.27385	5.43124	0.229798	-2.12156	0.00033108	0.0198366	down	CSS033541.1	protein_coding	Scaffold245	2024899	2025483	VQ motif-containing protein
CSS023616	0.234278	0.411612	0.161256	8.27779	7.1475	11.7471	0.115003	-3.12026	0.000331192	0.0198366	down	CSS023616.1	protein_coding	Scaffold2843	641719	643120	unknown protein; BEST Arabidopsis thaliana protein match is: unknown protein (TAIR:AT1G04030.1); Has 3875 Blast hits to 2949 proteins in 323 species: Archae - 6; Bacteria - 281; Metazoa - 960; Fungi - 593; Plants - 281; Viruses - 98; Other Eukaryotes - 1656 (source: NCBI BLink).
CSS042486	0.234342	1.47027	0.531742	11.467	9.69238	20.1151	0.0913929	-3.45177	0.000331477	0.0198366	down	CSS042486.1	protein_coding	Scaffold664	160988	182498	Trypsin family protein with PDZ domain
CSS026830	0.238296	0.284953	0.403434	8.88896	7.69109	13.1452	0.109442	-3.19176	0.000331902	0.0198366	down	CSS026830.1	protein_coding	Scaffold1983	212586	216848	P-loop containing nucleoside triphosphate hydrolases superfamily protein
CSS036444	72.8283	148.26	113.465	238.929	167.266	407.101	0.311821	-1.68121	0.000332817	0.0198366	down	CSS036444.1	protein_coding	Scaffold308	709421	713794	calreticulin 1a
CSS030566	26.805	19.1495	31.3483	0	0.018528	0.05944	26.4057	4.72278	0.000332864	0.0198366	up	CSS030566.1	protein_coding	Scaffold720	1620580	1625340	stachyose synthase
CSS038509	0	0	0	31.2147	38.6582	62.3724	0.0206836	-5.59537	0.000332958	0.0198366	down	CSS038509.1	protein_coding	Scaffold4003	1044738	1052425	plant natriuretic peptide A
CSS040622	17.5986	24.0194	27.9985	0.190659	0.417018	0.366251	16.7648	4.06736	0.000338331	0.0199679	up	CSS040622.1	protein_coding	Scaffold1981	463957	464940	EXORDIUM like 2
CSS027107	9.87979	19.7442	16.9681	3.16692	2.15293	6.57276	2.53655	1.34287	0.000340503	0.0199679	up	CSS027107.1	protein_coding	Scaffold4472	94095	95756	nine-cis-epoxycarotenoid dioxygenase 3
CSS007856	1.50944	4.04359	2.87111	4.85377	3.67201	7.82797	0.453264	-1.14158	0.000340721	0.0199679	down	CSS007856.1	protein_coding	Scaffold895	752266	763281	DNA glycosylase superfamily protein
CSS041271	38.9665	98.5327	57.3235	462.102	371.933	762.083	0.0888576	-3.49236	0.000340867	0.0199679	down	CSS041271.1	protein_coding	Scaffold3036	1842032	1842484	Histone superfamily protein
CSS035042	3.54697	8.24388	6.50333	21.2323	13.2172	31.6352	0.232316	-2.10584	0.000341031	0.0199679	down	CSS035042.1	protein_coding	Scaffold3625	251656	255759	unknown protein; FUNCTIONS IN: molecular_function unknown; INVOLVED IN: biological_process unknown; LOCATED IN: cellular_component unknown; EXPRESSED IN: 22 plant structures; EXPRESSED DURING: 13 growth stages; BEST Arabidopsis thaliana protein match is: unknown protein (TAIR:AT1G75060.1).
CSS006257	0	0	0.069358	21.7276	19.4215	38.8486	0.0334963	-4.89985	0.000342426	0.0199679	down	CSS006257.1	protein_coding	Scaffold3161	460054	461394	HXXXD-type acyl-transferase family protein
CSS052560	2.05928	5.62923	3.90476	10.7838	7.55171	16.1589	0.291183	-1.78	0.000342495	0.0199679	down	CSS052560.1	protein_coding	Scaffold2381	624853	628802	Phototropic-responsive NPH3 family protein
CSS029533	32.8777	78.1427	54.5116	0.267449	0.296405	0.52443	32.0977	5.0044	0.000343334	0.0199679	up	CSS029533.1	protein_coding	Scaffold859	907459	908454	unknown protein; FUNCTIONS IN: molecular_function unknown; INVOLVED IN: biological_process unknown; LOCATED IN: cellular_component unknown; EXPRESSED IN: 23 plant structures; EXPRESSED DURING: 13 growth stages; BEST Arabidopsis thaliana protein match is: unknown protein (TAIR:AT4G19950.1); Has 246 Blast hits to 244 proteins in 29 species: Archae - 2; Bacteria - 16; Metazoa - 0; Fungi - 0; Plants …
CSS036745	0.718372	1.95371	1.5535	5.48941	4.19654	11.0765	0.239878	-2.05963	0.000343432	0.0199679	down	CSS036745.1	protein_coding	Scaffold7485	147978	154149	phosphoglucose isomerase 1
CSS031569	54.0632	86.4807	97.6019	0.885533	0.496375	0.544194	43.1519	5.43135	0.000343458	0.0199679	up	CSS031569.1	protein_coding	Scaffold1435	1989506	1991818	Subtilase family protein
CSS032053	52.5656	105.599	87.6166	19.8022	13.3052	33.5044	2.694	1.42975	0.000344385	0.0199735	up	CSS032053.1	protein_coding	Scaffold6953	623112	624935	Ethylene insensitive 3 family protein
CSS006136	8.53369	36.7413	20.5456	79.9586	43.9047	176.969	0.134802	-2.89109	0.000348121	0.0199916	down	CSS006136.1	protein_coding	Scaffold8317	124954	125946	sulfotransferase 2B
CSS022562	0	0	0	10.1076	13.4437	16.0654	0.0681019	-3.87616	0.000348535	0.0199916	down	CSS022562.1	protein_coding	Scaffold35	310865	312069	unknown protein; BEST Arabidopsis thaliana protein match is: unknown protein (TAIR:AT2G40435.1); Has 98 Blast hits to 98 proteins in 15 species: Archae - 0; Bacteria - 0; Metazoa - 0; Fungi - 0; Plants - 98; Viruses - 0; Other Eukaryotes - 0 (source: NCBI BLink).
CSS016755	2.89129	4.18762	3.84845	0	0	0	4.35254	2.12186	0.000349117	0.0199916	up	CSS016755.1	protein_coding	Scaffold60	3066478	3071726	no pollen germination related 2
CSS009887	58.4122	116.791	101.95	10.2956	6.69428	21.383	5.05837	2.33867	0.000349795	0.0199916	up	CSS009887.1	protein_coding	Scaffold1313	2151742	2153553	NAD(P)-binding Rossmann-fold superfamily protein
CSS042805	5.35337	4.68526	5.80859	0.035668	0.062251	0.235749	5.53733	2.46919	0.000350634	0.0199916	up	CSS042805.1	protein_coding	Scaffold305	1358150	1367263	Protein of unknown function (DUF707)
CSS031487	20.6129	49.2493	34.2293	0.301334	0.119439	0.472484	21.1705	4.40399	0.000350657	0.0199916	up	CSS031487.1	protein_coding	Scaffold3815	140474	140941	unknown protein; FUNCTIONS IN: molecular_function unknown; INVOLVED IN: biological_process unknown; LOCATED IN: chloroplast; EXPRESSED IN: 14 plant structures; EXPRESSED DURING: 9 growth stages; CONTAINS InterPro DOMAIN/s: Protein of unknown function DUF740 (InterPro:IPR008004); BEST Arabidopsis thaliana protein match is: unknown protein (TAIR:AT1G22470.1); Has 83 Blast hits to 83 proteins in 12 …
CSS008203	0.335768	1.74567	0.566088	28.0642	18.9079	44.3897	0.0455372	-4.45681	0.000351973	0.0199916	down	CSS008203.1	protein_coding	Scaffold1277	640090	640299	unknown protein; FUNCTIONS IN: molecular_function unknown; INVOLVED IN: biological_process unknown; LOCATED IN: plasma membrane; EXPRESSED IN: 20 plant structures; EXPRESSED DURING: 13 growth stages; Has 34 Blast hits to 34 proteins in 8 species: Archae - 0; Bacteria - 0; Metazoa - 0; Fungi - 0; Plants - 34; Viruses - 0; Other Eukaryotes - 0 (source: NCBI BLink).
CSS033441	3.4505	9.27649	6.54184	14.4173	11.4933	23.273	0.312818	-1.6766	0.000352828	0.0199916	down	CSS033441.1	protein_coding	Scaffold3081	688923	692316	SEC14 cytosolic factor family protein / phosphoglyceride transfer family protein
CSS039129	0.022402	0.317033	0.095135	2.44163	2.25343	3.77471	0.267146	-1.9043	0.000353003	0.0199916	down	CSS039129.1	protein_coding	Scaffold685	740312	743160	meristematic receptor-like kinase
CSS022122	4.84297	8.20596	6.72893	1.98227	1.61842	2.71082	2.07993	1.05653	0.00035435	0.0200208	up	CSS022122.1	protein_coding	Scaffold1471	1214282	1225117	RING/FYVE/PHD-type zinc finger family protein
CSS026091	0	0	0.174073	62.4929	66.291	143.841	0.0103588	-6.59299	0.00035565	0.0200292	down	CSS026091.1	protein_coding	Scaffold1341	2804533	2804946	Bifunctional inhibitor/lipid-transfer protein/seed storage 2S albumin superfamily protein
CSS037666	2.61315	6.33951	5.8395	18.4517	18.1593	34.0444	0.182304	-2.45558	0.000356164	0.0200292	down	CSS037666.1	protein_coding	Scaffold435	779260	785660	Inorganic H pyrophosphatase family protein
CSS018409	0.534939	0.909969	0.644707	3.08093	2.77927	4.3504	0.347943	-1.52308	0.000357381	0.0200508	down	CSS018409.1	protein_coding	Scaffold1599	884468	887897	K-box region and MADS-box transcription factor family protein
CSS043860	3.5934	8.80049	5.8754	15.375	11.9301	25.1185	0.288844	-1.79164	0.000360743	0.0201924	down	CSS043860.1	protein_coding	Scaffold1497	1139160	1140320	Tetratricopeptide repeat (TPR)-like superfamily protein
CSS053025	0.518765	3.89549	1.44384	65.6854	60.9664	117.333	0.0236636	-5.40119	0.000361911	0.0202107	down	CSS053025.1	protein_coding	Scaffold3154	787965	790474	low-molecular-weight cysteine-rich 69
CSS032517	45.4833	69.9303	44.3099	1.96188	1.24936	2.6109	15.7832	3.98032	0.000364323	0.0202984	up	CSS032517.1	protein_coding	Scaffold3722	100764	101027	serine-rich protein-related
CSS000931	1.7118	4.66939	4.32034	8.51741	6.31135	13.7308	0.321422	-1.63746	0.000366978	0.0203342	down	CSS000931.1	protein_coding	Scaffold1598	1863630	1868349	unknown protein; FUNCTIONS IN: molecular_function unknown; INVOLVED IN: biological_process unknown; LOCATED IN: anchored to plasma membrane, anchored to membrane; EXPRESSED IN: 23 plant structures; EXPRESSED DURING: 14 growth stages; BEST Arabidopsis thaliana protein match is: unknown protein (TAIR:AT3G18050.1); Has 30201 Blast hits to 17322 proteins in 780 species: Archae - 12; Bacteria - 1396; …
CSS052776	9.74373	19.7242	14.5452	29.0835	22.5115	43.1987	0.374928	-1.41532	0.000367501	0.0203342	down	CSS052776.1	protein_coding	Scaffold3282	803946	810474	Thioesterase superfamily protein
CSS001220	0	0	0	10.7571	10.3099	17.8458	0.0660451	-3.92041	0.000368437	0.0203392	down	CSS001220.1	protein_coding	Scaffold1761	4216316	4218023	protodermal factor 1
CSS026357	6.78277	23.0428	17.5513	36.1655	23.9538	64.8423	0.253764	-1.97844	0.000373065	0.0204791	down	CSS026357.1	protein_coding	Scaffold964	142130	144920	acyl-CoA-binding protein 6
CSS021140	16.2244	31.6025	21.1806	2.02384	1.43953	2.98363	6.09772	2.60827	0.000374316	0.0204791	up	CSS021140.1	protein_coding	Scaffold712	1485859	1488910	cycling DOF factor 3
CSS020548	140.616	237.046	184.619	640.938	452.791	904.735	0.228574	-2.12927	0.000374593	0.0204791	down	CSS020548.1	protein_coding	Scaffold1441	1755914	1756360	Histone superfamily protein
CSS005837	0.341581	0.923078	0.877455	9.1888	6.19717	9.45599	0.160772	-2.63691	0.000375331	0.0204791	down	CSS005837.1	protein_coding	Scaffold1936	115574	116893	Fatty acid/sphingolipid desaturase
CSS033963	46.1617	89.1085	86.2355	3.03819	1.43776	3.3606	16.1733	4.01554	0.000375884	0.0204791	up	CSS033963.1	protein_coding	Scaffold4196	360810	361955	zinc finger (C3HC4-type RING finger) family protein
CSS037808	174.186	561.631	372.592	35.694	29.2074	92.8033	4.46819	2.15969	0.000376075	0.0204791	up	CSS037808.1	protein_coding	Scaffold1830	609562	616069	white-brown complex homolog protein 11
CSS029792	3.29234	5.22495	4.04826	0.094918	0.054514	0.173	4.24587	2.08606	0.000378551	0.0204868	up	CSS029792.1	protein_coding	Scaffold1966	832136	835099	C4-dicarboxylate transporter/malic acid transport protein
CSS032866	12.0751	22.41	17.1045	3.27555	2.13123	4.75065	3.32065	1.73146	0.000378653	0.0204868	up	CSS032866.1	protein_coding	Scaffold4208	1551144	1557982	S-adenosyl-L-methionine-dependent methyltransferases superfamily protein
CSS012957	2.50426	5.02676	4.32914	6.22587	4.67988	10.8412	0.475606	-1.07216	0.00037877	0.0204868	down	CSS012957.1	protein_coding	Scaffold1048	1066921	1073611	Protein kinase superfamily protein
CSS048632	0.367008	0.596742	0.750689	3.03641	2.61351	3.93527	0.339785	-1.55731	0.000380789	0.0205498	down	CSS048632.1	protein_coding	Scaffold18390	204	827	Histone superfamily protein
CSS038561	0.148974	1.10958	0.553067	3.45008	3.22133	6.02311	0.245599	-2.02562	0.00038345	0.020561	down	CSS038561.1	protein_coding	Scaffold754	782721	784346	RAN GTPase activating protein 2
CSS050365	15.5626	17.5799	15.832	2.02339	1.57589	2.95357	4.97692	2.31525	0.000385428	0.020561	up	CSS050365.1	protein_coding	Scaffold411	1489977	1491410	UDP-glucosyl transferase 88A1
CSS004654	23.9076	59.5253	40.2814	2.13954	0.840766	5.13931	8.07345	3.01319	0.000385606	0.020561	up	CSS004654.1	protein_coding	Scaffold2114	215069	217399	Rubber elongation factor protein (REF)
CSS003975	2.4256	3.33728	3.5535	0.036925	0.083	0.347066	3.2041	1.67992	0.000385687	0.020561	up	CSS003975.1	protein_coding	Scaffold2883	116821	118743	Protein kinase family protein
CSS011616	19.786	34.9728	29.9543	58.0212	42.038	93.4987	0.352536	-1.50416	0.000386813	0.020561	down	CSS011616.1	protein_coding	Scaffold2800	503973	507021	40s ribosomal protein SA
CSS031844	0	0.129287	0.062658	3.54962	3.04373	5.40329	0.193019	-2.37318	0.000388283	0.020561	down	CSS031844.1	protein_coding	Scaffold1374	1586294	1587181	ASYMMETRIC LEAVES 2-like 1
CSS039543	132.484	201.775	208.235	4.74097	3.19967	11.3538	19.5854	4.29171	0.000388535	0.020561	up	CSS039543.1	protein_coding	Scaffold2840	455304	462861	Phototropic-responsive NPH3 family protein
CSS046749	9.18645	14.7629	15.0387	2.76637	2.28044	4.669	2.70674	1.43656	0.000389117	0.020561	up	CSS046749.1	protein_coding	Scaffold5220	1703458	1713143	U-box domain-containing protein kinase family protein
CSS006057	0	0	0	36.6482	47.0556	78.5648	0.016914	-5.88564	0.000390468	0.020561	down	CSS006057.1	protein_coding	Scaffold3542	184300	191893	plant natriuretic peptide A
CSS026306	0.113979	3.33937	0.752177	190.238	101.007	280.538	0.00755512	-7.04833	0.000393161	0.020561	down	CSS026306.1	protein_coding	Scaffold3726	188940	191510	Pollen Ole e 1 allergen and extensin family protein
CSS046285	7.11654	13.8312	11.7108	15.8405	13.932	28.6293	0.454197	-1.13861	0.000393878	0.020561	down	CSS046285.1	protein_coding	Scaffold757	940681	948633	pescadillo-related
CSS047069	10.3212	27.6323	24.6329	60.9148	42.458	98.0352	0.221285	-2.17603	0.00039471	0.020561	down	CSS047069.1	protein_coding	Scaffold3805	324404	326643	GATA type zinc finger transcription factor family protein
CSS036012	16.2814	43.0698	24.5482	0.269096	0.09608	0.926763	14.6122	3.8691	0.000395292	0.020561	up	CSS036012.1	protein_coding	Scaffold10148	152230	152805	Calcium-binding EF-hand family protein
CSS023798	2.36688	6.45918	5.53977	6.65642	4.79031	11.5307	0.486068	-1.04077	0.000395377	0.020561	down	CSS023798.1	protein_coding	Scaffold943	2395272	2402892	movement protein binding protein 2C
CSS018005	24.5219	47.0415	45.482	7.0338	4.69112	12.2888	3.36656	1.75128	0.000395697	0.020561	up	CSS018005.1	protein_coding	Scaffold1078	113056	115884	HXXXD-type acyl-transferase family protein
CSS026455	7.8529	15.6818	12.229	18.5798	15.9871	33.1957	0.426258	-1.2302	0.000396685	0.020561	down	CSS026455.1	protein_coding	Scaffold3462	1552932	1554539	TCP-1/cpn60 chaperonin family protein
CSS035938	0	1.04168	0.352644	17.2647	16.4558	20.2547	0.0627015	-3.99536	0.000397577	0.020561	down	CSS035938.1	protein_coding	Scaffold1745	709063	712291	HMG (high mobility group) box protein
CSS013882	31.7595	25.171	25.3929	0.996474	0.905706	1.53751	13.119	3.71358	0.000399791	0.020561	up	CSS013882.1	protein_coding	Scaffold6135	331451	333334	exocyst subunit exo70 family protein H4
CSS048680	7.9901	6.5257	8.04042	0.377551	0.262253	0.522739	6.07679	2.60331	0.000401993	0.0206302	up	CSS048680.1	protein_coding	Scaffold30010	7260	8372	UDP-Glycosyltransferase superfamily protein
CSS037585	17.9435	17.5167	22.9605	0.468136	0.061697	0.532002	14.1158	3.81924	0.000405303	0.0206338	up	CSS037585.1	protein_coding	Scaffold1802	453898	454803	alpha/beta-Hydrolases superfamily protein
CSS025051	20.1012	39.822	36.7082	0.329426	0.209609	0.329569	21.281	4.4115	0.000405698	0.0206338	up	CSS025051.1	protein_coding	Scaffold6095	1374694	1382887	CBL-interacting protein kinase 23
CSS049894	131.267	163.002	152.629	18.7446	16.5029	30.1769	5.75699	2.52532	0.000406872	0.0206338	up	CSS049894.1	protein_coding	Scaffold8597	39304	40452	Glutaredoxin family protein
CSS011836	2.17129	4.27328	2.96214	11.5619	9.54796	19.6777	0.230141	-2.11941	0.000407912	0.0206338	down	CSS011836.1	protein_coding	Scaffold4094	18303	21951	lysm domain GPI-anchored protein 1 precursor
CSS043509	0	0.723316	0.745553	3.3498	2.09413	5.63759	0.24758	-2.01403	0.000413294	0.0206338	down	CSS043509.1	protein_coding	Scaffold1182	3351085	3354415	Peroxidase superfamily protein
CSS005788	2.32508	2.24939	2.53956	0	0.180379	0	3.27782	1.71274	0.000413339	0.0206338	up	CSS005788.1	protein_coding	Scaffold93	238433	242276	alpha/beta-Hydrolases superfamily protein
CSS020522	48.9024	99.3484	72.6625	216.181	147.93	315.915	0.250614	-1.99646	0.000413359	0.0206338	down	CSS020522.1	protein_coding	Scaffold1441	303420	306897	chaperonin 20
CSS040798	0.664099	2.0851	1.33262	4.64166	3.09383	7.70032	0.300427	-1.73491	0.000413606	0.0206338	down	CSS040798.1	protein_coding	Scaffold851	884310	888664	Protein kinase superfamily protein
CSS038544	1.07225	2.80446	2.39683	3.61888	3.21252	6.94496	0.431819	-1.2115	0.000414511	0.0206338	down	CSS038544.1	protein_coding	Scaffold754	363199	364104	Plant protein of unknown function (DUF868)
CSS035948	6.45737	13.8679	11.3454	18.7442	17.1314	36.2551	0.351242	-1.50946	0.000416219	0.0206338	down	CSS035948.1	protein_coding	Scaffold3973	569099	573393	ribosomal protein 5B
CSS005927	12.5895	28.2501	25.8428	3.66507	2.29307	5.97849	3.41931	1.77371	0.000416491	0.0206338	up	CSS005927.1	protein_coding	Scaffold288	2623261	2623908	C-8,7 sterol isomerase
CSS010320	46.8566	98.2938	107.797	6.08598	3.99567	11.3837	7.51425	2.90963	0.000416674	0.0206338	up	CSS010320.1	protein_coding	Scaffold6575	251545	252291	ethylene responsive element binding factor 1
CSS009165	372.139	873.821	625.251	1316.2	870.82	2392.39	0.293343	-1.76934	0.000416806	0.0206338	down	CSS009165.1	protein_coding	Scaffold2881	134163	136421	metallothionein 2A
CSS019768	16.4825	17.3242	24.2848	0.304528	0	0.387035	15.0976	3.91625	0.000416879	0.0206338	up	CSS019768.1	protein_coding	Scaffold228	1830555	1832526	WRKY DNA-binding protein 40
CSS048718	4.50038	10.9572	5.42802	115.083	101.039	177.138	0.0459234	-4.44463	0.000417186	0.0206338	down	CSS048718.1	protein_coding	Scaffold3791	90581	91625	high mobility group A
CSS005403	3.41827	10.334	7.72933	17.095	13.9474	29.0691	0.272139	-1.87759	0.000417494	0.0206338	down	CSS005403.1	protein_coding	Scaffold4322	256362	260090	Protein of Unknown Function (DUF239)
CSS003798	52.996	91.5291	83.2631	142.475	102.72	212.257	0.397343	-1.33154	0.000418902	0.0206369	down	CSS003798.1	protein_coding	Scaffold85	169472	173459	Aldolase superfamily protein
CSS045812	0	0	0	2.79369	2.77395	3.99093	0.226903	-2.13985	0.000419272	0.0206369	down	CSS045812.1	protein_coding	Scaffold1614	1099381	1104174	growth-regulating factor 1
CSS017806	0.321749	0.622302	0.723979	14.6581	9.83532	22.4524	0.0801337	-3.64145	0.000421055	0.0206687	down	CSS017806.1	protein_coding	Scaffold708	1689070	1693197	alpha/beta-Hydrolases superfamily protein
CSS044833	15.3287	12.182	17.4242	0.191396	0	0.252694	13.6432	3.77011	0.000421812	0.0206687	up	CSS044833.1	protein_coding	Scaffold172	2167865	2171159	ILI1 binding bHLH 1
[truncated: 3,043 more rows]

## Sheet: W_vs_YG
Differentially expressed genes in three comparisons.
[truncated: 1,410 more rows]
