# Supplementary material for: Genome-wide analysis of PYL-PP2C-SnRK2s family in Camellia sinensis
Source: Bioengineered. 2020 Jan 11;11(1):103–15. doi: 10.1080/21655979.2019.1710932 (PMC6961588; doi:10.1080/21655979.2019.1710932)
Supplement: Supplemental Material [file kbie-11-01-1710932-s001.zip › Supplementary Files/TableS1.xlsx]

## Sheet: Tea
Table S1. The accession numbers and gene names of PYL-PP2C-SnRK2 gene families in Camellia sinensis.
GeneID	GeneName
CSS031727	CsSnRK2.1
CSS048330	CsSnRK2.2
CSS028523	CsSnRK2.3
CSS026326	CsSnRK2.4
CSS032377	CsSnRK2.5
CSS032940	CsSnRK2.6
CSS034825	CsSnRK2.7
CSS027408	CsSnRK2.8
CSS036087	CsPP2C1
CSS000404	CsPP2C10
CSS038291	CsPP2C11
CSS000367	CsPP2C12
CSS023126	CsPP2C13
CSS052141	CsPP2C14
CSS043503	CsPP2C15
CSS016124	CsPP2C16
CSS050411	CsPP2C17
CSS045282	CsPP2C18
CSS050519	CsPP2C19
CSS007136	CsPP2C2
CSS016141	CsPP2C20
CSS004284	CsPP2C21
CSS030747	CsPP2C22
CSS007451	CsPP2C23
CSS027923	CsPP2C24
CSS001886	CsPP2C25
CSS029081	CsPP2C26
CSS032672	CsPP2C27
CSS005876	CsPP2C28
CSS009950	CsPP2C29
CSS033074	CsPP2C3
CSS044643	CsPP2C30
CSS006984	CsPP2C31
CSS050095	CsPP2C32
CSS014277	CsPP2C33
CSS046111	CsPP2C34
CSS043502	CsPP2C35
CSS005423	CsPP2C36
CSS037832	CsPP2C37
CSS029112	CsPP2C38
CSS026650	CsPP2C39
CSS043770	CsPP2C4
CSS052143	CsPP2C40
CSS030837	CsPP2C41
CSS053092	CsPP2C42
CSS008836	CsPP2C43
CSS052800	CsPP2C44
CSS031800	CsPP2C45
CSS004285	CsPP2C46
CSS028124	CsPP2C47
CSS003066	CsPP2C48
CSS018650	CsPP2C49
CSS044486	CsPP2C5
CSS052314	CsPP2C50
CSS020712	CsPP2C51
CSS006300	CsPP2C52
CSS027552	CsPP2C53
CSS026154	CsPP2C54
CSS027031	CsPP2C55
CSS008166	CsPP2C56
CSS051960	CsPP2C57
CSS002442	CsPP2C58
CSS033444	CsPP2C59
CSS047346	CsPP2C6
CSS028971	CsPP2C60
CSS017244	CsPP2C61
CSS009085	CsPP2C62
CSS013247	CsPP2C63
CSS018642	CsPP2C64
CSS026460	CsPP2C65
CSS047347	CsPP2C66
CSS029923	CsPP2C67
CSS051843	CsPP2C68
CSS010826	CsPP2C69
CSS015945	CsPP2C7
CSS041043	CsPP2C70
CSS037241	CsPP2C71
CSS025245	CsPP2C72
CSS047922	CsPP2C73
CSS049314	CsPP2C74
CSS004245	CsPP2C75
CSS029712	CsPP2C76
CSS017072	CsPP2C77
CSS034163	CsPP2C78
CSS024990	CsPP2C79
CSS005057	CsPP2C8
CSS029324	CsPP2C80
CSS010364	CsPP2C81
CSS004820	CsPP2C82
CSS008129	CsPP2C83
CSS040559	CsPP2C84
CSS016148	CsPP2C9
CSS029470	CsPYL14
CSS044035	CsPYL11
CSS007421	CsPYL5
CSS008859	CsPYL10
CSS052815	CsPYL12
CSS050443	CsPYL3
CSS039133	CsPYL6
CSS007421	CsPYL8
CSS007421	CsPYL9
CSS032663	CsPYL7
CSS030323	CsPYL2
CSS036090	CsPYL1
CSS004249	CsPYL13
CSS004759	CsPYL4

## Sheet: Rice
Table S1. The accession numbers and gene names of PYL-PP2C-SnRK2 gene families in rice.
GeneID	GeneName
LOC_Os01g19130.1	OsPP2C1
LOC_Os01g36080.1	OsPP2C2
LOC_Os01g37130.1	OsPP2C3
LOC_Os01g40094.1	OsPP2C4
LOC_Os01g43100.1	OsPP2C5
LOC_Os01g46760.1	OsPP2C6
LOC_Os01g62760.1	OsPP2C7
LOC_Os01g74530.2	OsPP2C8
LOC_Os02g05630.1	OsPP2C9
LOC_Os02g08364.1	OsPP2C10
LOC_Os02g13100.1	OsPP2C11
LOC_Os02g15594.1	OsPP2C12
LOC_Os02g27220.1	OsPP2C13
LOC_Os02g38494.1	OsPP2C14
LOC_Os02g38580.1	OsPP2C15
LOC_Os02g38690.1	OsPP2C16
LOC_Os02g38710.1	OsPP2C17
LOC_Os02g38780.1	OsPP2C18
LOC_Os02g38804.1	OsPP2C19
LOC_Os02g39410.1	OsPP2C20
LOC_Os02g39480.1	OsPP2C21
LOC_Os02g46080.1	OsPP2C22
LOC_Os02g46490.1	OsPP2C23
LOC_Os02g55560.1	OsPP2C24
LOC_Os03g04430.1	OsPP2C25
LOC_Os03g10950.1	OsPP2C26
LOC_Os03g16170.1	OsPP2C27
LOC_Os03g16760.1	OsPP2C28
LOC_Os03g18150.1	OsPP2C29
LOC_Os03g25600.1	OsPP2C30
LOC_Os03g55320.1	OsPP2C31
LOC_Os03g60650.1	OsPP2C32
LOC_Os03g61690.1	OsPP2C33
LOC_Os04g25570.1	OsPP2C34
LOC_Os04g33080.1	OsPP2C35
LOC_Os04g37904.1	OsPP2C36
LOC_Os04g42260.1	OsPP2C37
LOC_Os04g49490.1	OsPP2C38
LOC_Os04g52000.1	OsPP2C39
LOC_Os04g56450.1	OsPP2C40
LOC_Os05g02110.1	OsPP2C41
LOC_Os05g04360.1	OsPP2C42
LOC_Os05g29030.1	OsPP2C43
LOC_Os05g38290.1	OsPP2C44
LOC_Os05g46040.1	OsPP2C45
LOC_Os05g49730.1	OsPP2C46
LOC_Os05g50970.1	OsPP2C47
LOC_Os05g51510.1	OsPP2C48
LOC_Os06g08140.1	OsPP2C49
LOC_Os06g33530.1	OsPP2C50
LOC_Os06g33549.1	OsPP2C51
LOC_Os06g39600.1	OsPP2C52
LOC_Os06g44210.1	OsPP2C53
LOC_Os06g48300.1	OsPP2C54
LOC_Os06g50380.1	OsPP2C55
LOC_Os07g02330.1	OsPP2C56
LOC_Os07g32380.1	OsPP2C57
LOC_Os07g37890.1	OsPP2C58
LOC_Os07g45170.1	OsPP2C59
LOC_Os08g39100.1	OsPP2C60
LOC_Os09g14540.1	OsPP2C61
LOC_Os09g15670.1	OsPP2C62
LOC_Os09g38550.1	OsPP2C63
LOC_Os10g39540.1	OsPP2C64
LOC_Os10g39780.1	OsPP2C65
LOC_Os11g01790.1	OsPP2C66
LOC_Os11g13820.1	OsPP2C67
LOC_Os11g22404.1	OsPP2C68
LOC_Os11g37540.1	OsPP2C69
LOC_Os12g01770.1	OsPP2C70
LOC_Os12g09640.1	OsPP2C71
LOC_Os12g39120.1	OsPP2C72
LOC_Os10g42280.1	OsPYL1
LOC_Os02g15640.1	OsPYL10
LOC_Os05g12260.1	OsPYL11
LOC_Os06g36670.1	OsPYL2
LOC_Os02g13330.1	OsPYL3
LOC_Os01g61210.1	OsPYL4
LOC_Os05g39580.1	OsPYL5
LOC_Os03g18600.1	OsPYL6
LOC_Os06g33480.1	OsPYL7
LOC_Os06g33640.1	OsPYL8
LOC_Os06g33690.1	OsPYL9
LOC_Os03g55600.1	OsSnRK2.1
LOC_Os12g39630.1	OsSnRK2.2
LOC_Os03g41460.1	OsSnRK2.3
LOC_Os01g64970.1	OsSnRK2.4
LOC_Os05g35760.1	OsSnRK2.5
LOC_Os04g59450.1	OsSnRK2.6
LOC_Os02g34600.1	OsSnRK2.7
LOC_Os04g35240.1	OsSnRK2.8
LOC_Os10g41490.1	OsSnRK2.9
LOC_Os07g42940.1	OsSnRK2.10
LOC_Os03g27280.1	OsSnRK2.11

## Sheet: Arabidopsis
Table S1. The accession numbers and gene names of PYL-PP2C-SnRK2 gene families in Arabidopsis.
GeneID	GeneName
AT1G03590	AtPP2C1
AT1G07160	AtPP2C2
AT1G07430	AtPP2C3
AT1G07630	AtPP2C4
AT1G09160	AtPP2C5
AT1G16220	AtPP2C6
AT1G17545	AtPP2C7
AT1G17550	AtPP2C8
AT1G18030	AtPP2C9
AT1G34750	AtPP2C10
AT1G43900	AtPP2C11
AT1G47380	AtPP2C12
AT1G48040	AtPP2C13
AT1G67820	AtPP2C14
AT1G68410	AtPP2C15
AT1G72770	AtPP2C16
AT1G73000	AtPP2C17
AT1G78200	AtPP2C18
AT1G79630	AtPP2C19
AT2G05050	AtPP2C20
AT2G20050	AtPP2C21
AT2G25070	AtPP2C22
AT2G26040	AtPP2C23
AT2G28890	AtPP2C24
AT2G33700	AtPP2C25
AT2G34740	AtPP2C26
AT2G38310	AtPP2C27
AT2G40330	AtPP2C28
AT2G40860	AtPP2C29
AT3G02750	AtPP2C30
AT3G06270	AtPP2C31
AT3G09400	AtPP2C32
AT3G11410	AtPP2C33
AT3G12620	AtPP2C34
AT3G15260	AtPP2C35
AT3G16560	AtPP2C36
AT3G17090	AtPP2C37
AT3G17250	AtPP2C38
AT3G23360	AtPP2C39
AT3G27140	AtPP2C40
AT3G51370	AtPP2C41
AT3G51470	AtPP2C42
AT3G55050	AtPP2C43
AT3G62260	AtPP2C44
AT3G63320	AtPP2C45
AT4G01026	AtPP2C46
AT4G08260	AtPP2C47
AT4G16580	AtPP2C48
AT4G17870	AtPP2C49
AT4G18620	AtPP2C50
AT4G27920	AtPP2C51
AT4G28400	AtPP2C52
AT4G31860	AtPP2C53
AT4G32950	AtPP2C54
AT4G33500	AtPP2C55
AT4G33920	AtPP2C56
AT4G38520	AtPP2C57
AT5G01700	AtPP2C58
AT5G02400	AtPP2C59
AT5G05440	AtPP2C60
AT5G06750	AtPP2C61
AT5G10740	AtPP2C62
AT5G24940	AtPP2C63
AT5G26010	AtPP2C64
AT5G36250	AtPP2C65
AT5G45860	AtPP2C66
AT5G45870	AtPP2C67
AT5G46790	AtPP2C68
AT5G51760	AtPP2C69
AT5G53140	AtPP2C70
AT5G53160	AtPP2C71
AT5G57050	AtPP2C72
AT5G66080	AtPP2C73
AT5G66720	AtPP2C74
AT1G01360.1	AtPYL9
AT1G73000.1	AtPYL3
AT2G26040.1	AtPYL2
AT2G38310.1	AtPYL4
AT2G40330.1	AtPYL6
AT4G01026.1	AtPYL7
AT4G17870.1	AtPYR1
AT4G18620.1	AtPYL13
AT4G27920.1	AtPYL10
AT5G05440.1	AtPYL5
AT5G45860.1	AtPYL11
AT5G45870.1	AtPYL12
AT5G46790.1	AtPYL1
AT5G53160.2	AtPYL8
AT1G10940.2	SnRK2.4
AT1G60940.1	SnRK2.10
AT1G78290.2	SnRK2.8
AT2G23030.1	SnRK2.9
AT3G50500.2	SnRK2.2
AT4G33950.1	SnRK2.6
AT4G40010.1	SnRK2.7
AT5G08590.1	SnRK2.1
AT5G63650.1	SnRK2.5
AT5G66880.1	SnRK2.3
