# Supplementary material for: Genome-wide analysis of PYL-PP2C-SnRK2s family in Camellia sinensis
Source: Bioengineered. 2020 Jan 11;11(1):103–15. doi: 10.1080/21655979.2019.1710932 (PMC6961588; doi:10.1080/21655979.2019.1710932)
Supplement: Supplemental Material [file kbie-11-01-1710932-s001.zip › Supplementary Files/TableS3.xlsx]

## Sheet: sheet1
Table S3. FPKM value from each sample of PYL-PP2C-SnRK2 genes in Camellia sinensis under drought and salt treatments.
id	N_0h	N_24h	N_48h	N_72h	NaCl_N_24h	NaCl_N_48h	NaCl_N_72h	PEG_N_24h	PEG_N_48h	PEG_N_72h
CsPP2C1	0	0.247641	0	0	0	0.039262	0	0	0	0.04833
CsPP2C2	0	0	0	0.704339	0	0	0	0	0	0
CsPP2C3	0	0	0	0	0	0	0	0	0	0
CsPP2C4	0	0	0.104486	0	0.111378	0	0	0.099663	0	0.044137
CsPP2C5	2.55437	2.18828	3.20221	2.05619	1.89337	3.02526	2.84312	2.63931	3.35834	2.52775
CsPP2C6	0.032158	0.090265	0.09575	0	0.079133	0.093343	0.188262	0.178327	0.046014	0.321921
CsPP2C7	4.1033	0.145755	2.69618	5.8216	0.511317	0.466476	7.10021	4.78009	6.24695	0.017821
CsPP2C8	5.45572	6.80461	10.7948	15.3291	40.4698	100.428	194.283	84.1987	168.382	261.153
CsPP2C9	2.97552	1.33076	1.68948	1.73809	1.92597	3.87213	2.85865	2.54572	3.17265	2.44946
CsPP2C10	0	0	0	0	0	0	0	0	0	0
CsPP2C11	123.806	145.374	175.482	92.8825	144.061	118.725	172.212	118.121	84.151	45.8275
CsPP2C12	0.376157	0.584894	0.302312	0.231218	0.461895	0.297595	0.465133	2.18171	0.34935	0.814259
CsPP2C13	0	0	0	0	0.039264	0	0	0.323805	0	0.222862
CsPP2C14	0.086326	0.176661	0.330718	0.041796	0	0	0	0	0	0
CsPP2C15	0	0	0	0	0	0	0	0	0	0
CsPP2C16	0.072765	0.088465	0.041301	0	0	0.035401	0.068046	0	0.038938	0
CsPP2C17	2.64708	1.05602	1.68563	0.828253	1.32126	1.29648	0.532665	0.617352	1.24338	0.106643
CsPP2C18	0	0	0	0	0	0	0	0	0	0
CsPP2C19	0	0	0	0	0.028933	0	0.001116	0	0	0
CsPP2C20	1.03997	0.441905	0.579164	1.1678	0.821052	0.406676	0.830752	0.483553	1.28813	0.629453
CsPP2C21	5.13289	2.87473	3.30004	2.18731	2.31477	2.1402	1.25058	1.80741	1.89891	0.896997
CsPP2C22	49.8763	82.3468	65.6852	36.1026	75.9541	56.7561	32.017	71.7135	45.2493	28.2483
CsPP2C23	2.44403	4.37786	2.88792	3.77571	3.7109	5.17488	1.23814	6.02596	6.73613	10.2155
CsPP2C24	0	0	0.098752	0.205497	4.133	3.81274	6.53235	3.31429	6.59936	15.8031
CsPP2C25	2.78669	2.83749	2.06695	2.70486	2.30226	1.90525	2.94876	1.35783	1.58353	1.78242
CsPP2C26	0	0	0	0	0	0	0	0	0	0
CsPP2C27	0.190692	0.647264	0.272083	0.755401	0.188259	0.145688	0.259702	0.738225	0.2727	0.326088
CsPP2C28	0.562416	0.07388	0.551795	1.95583	1.01968	2.36589	1.81295	1.08721	2.09639	2.56139
CsPP2C29	15.4276	44.6009	31.673	14.71	19.54	26.5115	5.09026	18.6641	15.4363	8.59258
CsPP2C30	0.803387	0.727452	0.482079	0.519629	0.883142	0.143123	0.113894	0.951198	0.191914	0.603586
CsPP2C31	0	0	0	0.15224	0.110018	0.104541	0.295857	0.068678	0.110684	0.244284
CsPP2C32	1.41714	1.27761	0.395112	1.17644	0.755273	0.815677	0.951098	0.718699	1.24944	2.1298
CsPP2C33	0	0	0	0	0	0	0	0	0	0
CsPP2C34	0	0	0	0.202113	8.47468	8.35683	15.3348	9.30696	10.6943	27.9909
CsPP2C35	1.36238	0.023065	1.2016	1.64555	0.351631	0.03064	0.559146	0	1.58035	0.758997
CsPP2C36	3.58639	2.98173	2.41212	3.43237	2.77596	2.52547	3.50465	2.59425	3.07478	2.87869
CsPP2C37	2.84439	2.17574	3.60664	3.71354	2.72621	3.11789	4.31239	3.21944	2.77373	4.57092
CsPP2C38	0	0	0	0	0	0	0	0	0	0
CsPP2C39	0.584642	0.367358	1.15006	1.45735	1.90834	1.06884	2.76278	3.39353	1.80049	2.1611
CsPP2C40	0.048133	1.1878	1.03321	0	0	0.011334	1.01784	0	0	0.076146
CsPP2C41	2.20454	2.64509	2.61453	3.00557	1.77308	5.18827	6.67647	4.26095	5.7764	10.0959
CsPP2C42	0.224495	0.228409	0.315813	0.43405	0.084309	0.185716	0.264617	0.318571	0.457997	0.387172
CsPP2C43	0.026086	0.030002	1.14817	1.05216	0	4.02284	0	5.75012	0.013562	0.012888
CsPP2C44	2.16012	3.33086	3.60404	2.65953	4.84676	1.94058	0.975616	1.31793	2.83713	3.32271
CsPP2C45	0	0	0	0	0	0	0	0.270448	0	0
CsPP2C46	0	0	0	0.198204	0.002773	0	0.051039	0	0.169169	0.044968
CsPP2C47	0	0	0	0	0	0	0	0	0	0
CsPP2C48	0.019368	0	0.05893	0.007521	0.018976	0	0	0.010847	0.014041	0
CsPP2C49	3.01584	1.85082	3.81054	2.59263	2.89044	4.86942	2.73199	4.59438	7.78452	4.22892
CsPP2C50	0.051371	0	0	1.62958	0.402262	0.127926	0.04368	1.11684	0.083023	0.095596
CsPP2C51	0.193749	0	0	0	0	0.031004	0.442536	0.113172	0	0.087092
CsPP2C52	0.810927	0.631028	0.499959	1.2646	0.763753	1.04057	0.96704	0.952778	1.7207	1.35119
CsPP2C53	212.982	234.895	236.706	135.952	125.706	196.161	58.2918	175.815	107.287	23.4788
CsPP2C54	0	0	0	0	0	0	0	0	0	0
CsPP2C55	4.43154	1.59588	3.28131	5.01893	3.48572	3.41943	3.68893	0.944855	3.90389	2.84679
CsPP2C56	0.603444	0.068837	0.21678	0.258763	0.305686	0.223336	0.226705	0.210976	0.483762	0.155253
CsPP2C57	0	0	0	0.09326	0.010622	0	0	0	0	0
CsPP2C58	6.66475	3.97976	3.83517	3.88085	2.72771	2.77395	2.83432	2.27406	3.1611	3.06131
CsPP2C59	0	0	0	0	0.061394	0.058775	0	0	0	0.091164
CsPP2C60	42.2039	34.9058	16.0536	47.814	61.6634	144.353	77.0722	55.4948	186.699	171.481
CsPP2C61	0	0	0	0	0	0	0	0	0	0
CsPP2C62	4.88368	2.50504	3.24237	4.79615	3.93877	3.47884	4.05932	3.11983	4.28679	4.12311
CsPP2C63	0	1.53862	1.16485	0	4.50478	5.87413	9.83176	0	6.57361	13.8126
CsPP2C64	0	0	0	0	0	0	0	0	0	0
CsPP2C65	0	0.463493	0.014634	0.033568	0.002388	0.003739	0.025953	0.002165	0.103046	0.015867
CsPP2C66	0.032158	0.046116	0.103668	0	0.073211	0.093343	0.165884	0.1677	0.047184	0.311717
CsPP2C67	0.684953	1.33303	1.8504	2.40442	0.538464	0.832488	0.737386	0.910663	1.13441	3.82456
CsPP2C68	68.8068	50.052	7.98775	61.1222	53.5991	7.75077	77.4662	109.062	85.668	101.472
CsPP2C69	0	0	0	0	0	0	0	0	0	0
CsPP2C70	2.53865	0.950103	1.58744	3.43385	3.77051	3.04784	3.17507	4.65079	4.43972	4.59123
CsPP2C71	6.24006	7.09824	7.21591	6.22998	7.83945	8.75882	9.95399	5.75521	7.8596	8.94367
CsPP2C72	0.266157	0.208724	0.099327	0.663725	0.195158	0.200681	0.259967	0.139508	0.378922	0.403328
CsPP2C73	0.763572	0.406729	0.302631	0.887086	0.877796	0.613365	0.93256	0.310514	0.547298	1.79082
CsPP2C74	54.5224	11.2147	21.3018	53.1998	24.8993	36.407	39.7373	22.7853	63.5141	12.0578
CsPP2C75	0.397806	1.63828	0.94791	0.520303	2.05392	0.37927	0.500606	3.0711	0.663413	2.23917
CsPP2C76	0.044987	0.061915	0	0.029659	0	0.037455	0	0	0	0
CsPP2C77	10.3403	7.48811	9.86473	12.3529	7.63919	8.75773	4.60946	6.24783	9.9605	4.97617
CsPP2C78	2.16323	3.24663	4.69046	1.92599	2.08585	2.7111	2.18612	4.35424	2.42144	2.20617
CsPP2C79	0	0	0	0	0	0	0	0	0	0
CsPP2C80	11.8002	9.5994	13.2113	10.9182	8.94751	12.0999	7.89144	14.2479	10.4914	9.33741
CsPP2C81	3.79024	2.3009	2.36151	3.86625	4.78535	5.46125	7.58195	12.9941	7.45029	5.68902
CsPP2C82	0.286586	0.01847	0.138024	0.471058	0.184769	0.177497	0.253861	0.257811	0.4473	0.538317
CsPP2C83	15.3566	10.8196	10.4189	15.0951	6.16501	10.5004	10.405	4.98079	12.7685	10.9173
CsPP2C84	0	0.01295	0	0	0	0.005739	0	0.021045	0	0
CsPYL1	0.567355	1.15042	0.339976	1.94933	2.66708	1.00039	2.52339	0.788537	0.392028	1.22352
CsPYL2	0.395604	0.502169	0.285028	0.50761	0.248498	0.127781	0.087136	0	0.05344	0
CsPYL3	13.0347	103.04	33.7535	18.0245	17.6638	16.7263	2.02529	6.04515	8.14773	9.04253
CsPYL4	22.8418	12.8217	11.1675	21.6645	23.6395	50.4754	79.6122	53.7705	73.6632	147.646
CsPYL5	0.092735	0.779002	0.979286	0.255724	2.40022	1.4309	1.17058	0.941787	0.547637	0.191266
CsPYL6	4.77465	32.1278	26.5697	4.73374	13.3732	11.9333	1.19472	1.83613	2.2953	2.8245
CsPYL7	7.42912	17.3369	15.5136	11.5885	19.0404	11.0775	6.62982	4.30826	3.76081	5.58729
CsPYL8	0.092735	0.779002	0.979286	0.255724	2.40022	1.4309	1.17058	0.941787	0.547637	0.191266
CsPYL9	0.092735	0.779002	0.979286	0.255724	2.40022	1.4309	1.17058	0.941787	0.547637	0.191266
CsPYL10	0.437849	0	0.081971	0	0.284508	0.156564	0.077224	0.115385	0.241965	0.172163
CsPYL11	0.131692	0.523184	0.677427	0.142277	0.121488	0.351782	0	0	0.051852	0
CsPYL12	0.092306	1.7277	0.373014	0.445444	2.36776	1.24933	1.72795	1.82296	0.9679	0.699638
CsPYL13	0	0	0	0	0	0	0	0	0	0
CsPYL14	9.59721	8.0059	6.47823	10.417	9.47908	13.0176	18.5249	10.4022	15.6294	17.2282
CsSnRK2.1	11.9029	16.1218	16.5879	12.5419	4.76701	15.4616	13.0311	19.7129	31.5827	21.7496
CsSnRK2.2	0.046613	0	0.003	0.270377	0.024595	0.465705	0	0.056552	0.046855	0.339289
CsSnRK2.3	0.025272	0.383574	0.000712	0.000647	0.000445	0.019437	0	0	0.000542	0
CsSnRK2.4	0.813153	0.505218	0.313475	0.232034	0.146992	0.249641	0.203549	0.174419	0.382017	0.251212
CsSnRK2.5	0	0	0	0.018876	0.056554	0	0.006274	0.17363	0	0
CsSnRK2.6	6.57343	5.8254	6.17565	6.78334	9.19313	6.31347	8.75216	9.19305	6.1529	7.19791
CsSnRK2.7	15.3126	6.6844	5.55968	19.4018	0.182621	7.38225	9.26884	11.7502	12.0118	1.80762
CsSnRK2.8	1.63184	0.61235	1.26001	2.07421	1.40128	1.60978	2.0031	4.07031	4.35736	5.98477
