# Supplementary material for: Genome-wide analysis of PYL-PP2C-SnRK2s family in Camellia sinensis
Source: Bioengineered. 2020 Jan 11;11(1):103–15. doi: 10.1080/21655979.2019.1710932 (PMC6961588; doi:10.1080/21655979.2019.1710932)
Supplement: Supplemental Material [file kbie-11-01-1710932-s001.zip › Supplementary Files/TableS2.xlsx]

## Sheet: PP2C
The location of Camellia sinensis PP2C-PYL-SnRK2s on scaffolds.
GeneName	ScaffoldID	Start	End
CsPP2C1	Scaffold4	306645	306700
CsPP2C1	Scaffold4	306843	307003
CsPP2C1	Scaffold4	311647	311761
CsPP2C1	Scaffold4	312312	312602
CsPP2C1	Scaffold4	313271	313398
CsPP2C1	Scaffold4	314202	314300
CsPP2C1	Scaffold4	314703	314861
CsPP2C1	Scaffold4	315795	315881
CsPP2C1	Scaffold4	316661	316752
CsPP2C1	Scaffold4	317761	317835
CsPP2C1	Scaffold4	319023	319450
CsPP2C1	Scaffold4	306645	306700
CsPP2C1	Scaffold4	306843	307003
CsPP2C1	Scaffold4	311647	311761
CsPP2C1	Scaffold4	312312	312602
CsPP2C1	Scaffold4	313271	313398
CsPP2C1	Scaffold4	314202	314300
CsPP2C1	Scaffold4	314703	314861
CsPP2C1	Scaffold4	315795	315881
CsPP2C1	Scaffold4	316661	316752
CsPP2C1	Scaffold4	317761	317835
CsPP2C1	Scaffold4	319023	319178
CsPP2C2	Scaffold18	1595202	1595336
CsPP2C2	Scaffold18	1596522	1596749
CsPP2C2	Scaffold18	1596831	1596885
CsPP2C2	Scaffold18	1597000	1597052
CsPP2C2	Scaffold18	1597375	1597451
CsPP2C2	Scaffold18	1597563	1597686
CsPP2C2	Scaffold18	1598080	1598205
CsPP2C2	Scaffold18	1598946	1599065
CsPP2C2	Scaffold18	1599412	1599504
CsPP2C2	Scaffold18	1600707	1600860
CsPP2C2	Scaffold18	1601481	1601589
CsPP2C2	Scaffold18	1602496	1602552
CsPP2C2	Scaffold18	1603708	1603771
CsPP2C2	Scaffold18	1605502	1605624
CsPP2C2	Scaffold18	1607585	1607922
CsPP2C2	Scaffold18	1595202	1595336
CsPP2C2	Scaffold18	1596522	1596749
CsPP2C2	Scaffold18	1596831	1596885
CsPP2C2	Scaffold18	1597000	1597052
CsPP2C2	Scaffold18	1597375	1597451
CsPP2C2	Scaffold18	1597563	1597686
CsPP2C2	Scaffold18	1598080	1598205
CsPP2C2	Scaffold18	1598946	1599065
CsPP2C2	Scaffold18	1599412	1599504
CsPP2C2	Scaffold18	1600707	1600860
CsPP2C2	Scaffold18	1601481	1601589
CsPP2C2	Scaffold18	1602496	1602552
CsPP2C2	Scaffold18	1603708	1603771
CsPP2C2	Scaffold18	1605502	1605618
CsPP2C3	Scaffold46	1184852	1185956
CsPP2C3	Scaffold46	1186026	1186180
CsPP2C3	Scaffold46	1191929	1192205
CsPP2C3	Scaffold46	1192310	1192549
CsPP2C3	Scaffold46	1193526	1193680
CsPP2C3	Scaffold46	1193790	1194034
CsPP2C3	Scaffold46	1185816	1185956
CsPP2C3	Scaffold46	1186026	1186180
CsPP2C3	Scaffold46	1191929	1192205
CsPP2C3	Scaffold46	1192310	1192549
CsPP2C3	Scaffold46	1193526	1193564
CsPP2C4	Scaffold47	1196135	1196431
CsPP2C4	Scaffold47	1198897	1199220
CsPP2C4	Scaffold47	1199451	1199568
CsPP2C4	Scaffold47	1199676	1199899
CsPP2C4	Scaffold47	1200219	1201143
CsPP2C4	Scaffold47	1196135	1196431
CsPP2C4	Scaffold47	1198897	1199220
CsPP2C4	Scaffold47	1199451	1199568
CsPP2C4	Scaffold47	1199676	1199899
CsPP2C4	Scaffold47	1200219	1200611
CsPP2C5	Scaffold71	150192	150260
CsPP2C5	Scaffold71	155275	156165
CsPP2C5	Scaffold71	150192	150260
CsPP2C5	Scaffold71	155275	156165
CsPP2C6	Scaffold71	166873	166983
CsPP2C6	Scaffold71	171886	171981
CsPP2C6	Scaffold71	172123	172217
CsPP2C6	Scaffold71	173801	173856
CsPP2C6	Scaffold71	173947	174031
CsPP2C6	Scaffold71	179460	180171
CsPP2C6	Scaffold71	181474	182364
CsPP2C6	Scaffold71	166873	166983
CsPP2C6	Scaffold71	171886	171981
CsPP2C6	Scaffold71	172123	172217
CsPP2C6	Scaffold71	173801	173856
CsPP2C6	Scaffold71	173947	174031
CsPP2C6	Scaffold71	179460	180171
CsPP2C6	Scaffold71	181474	182364
CsPP2C7	Scaffold126	1204550	1204628
CsPP2C7	Scaffold126	1208735	1209246
CsPP2C7	Scaffold126	1210749	1211036
CsPP2C7	Scaffold126	1212430	1212492
CsPP2C7	Scaffold126	1212609	1212714
CsPP2C7	Scaffold126	1214423	1215778
CsPP2C7	Scaffold126	1204550	1204628
CsPP2C7	Scaffold126	1208735	1209246
CsPP2C7	Scaffold126	1210749	1211036
CsPP2C7	Scaffold126	1212430	1212492
CsPP2C7	Scaffold126	1212609	1212714
CsPP2C7	Scaffold126	1214423	1214733
CsPP2C8	Scaffold217	1170250	1170902
CsPP2C8	Scaffold217	1180991	1181278
CsPP2C8	Scaffold217	1182213	1182318
CsPP2C8	Scaffold217	1183359	1186084
CsPP2C8	Scaffold217	1170438	1170902
CsPP2C8	Scaffold217	1180991	1181278
CsPP2C8	Scaffold217	1182213	1182318
CsPP2C8	Scaffold217	1183359	1183669
CsPP2C9	Scaffold237	693559	693819
CsPP2C9	Scaffold237	695029	695285
CsPP2C9	Scaffold237	695757	696071
CsPP2C9	Scaffold237	697389	697510
CsPP2C9	Scaffold237	698502	698817
CsPP2C9	Scaffold237	695043	695285
CsPP2C9	Scaffold237	695757	696071
CsPP2C9	Scaffold237	697389	697510
CsPP2C9	Scaffold237	698502	698817
CsPP2C10	Scaffold237	467816	468041
CsPP2C10	Scaffold237	468287	468547
CsPP2C10	Scaffold237	468654	468825
CsPP2C10	Scaffold237	468926	469143
CsPP2C10	Scaffold237	469244	469351
CsPP2C10	Scaffold237	469441	469566
CsPP2C10	Scaffold237	469659	469888
CsPP2C10	Scaffold237	470325	470405
CsPP2C10	Scaffold237	471775	471982
CsPP2C10	Scaffold237	474054	474209
CsPP2C10	Scaffold237	474300	474458
CsPP2C10	Scaffold237	468356	468547
CsPP2C10	Scaffold237	468654	468825
CsPP2C10	Scaffold237	468926	469143
CsPP2C10	Scaffold237	469244	469351
CsPP2C10	Scaffold237	469441	469566
CsPP2C10	Scaffold237	469659	469888
CsPP2C10	Scaffold237	470325	470405
CsPP2C10	Scaffold237	471775	471982
CsPP2C10	Scaffold237	474054	474209
CsPP2C10	Scaffold237	474300	474458
CsPP2C11	Scaffold267	302534	302937
CsPP2C11	Scaffold267	303881	304158
CsPP2C11	Scaffold267	309525	309667
CsPP2C11	Scaffold267	310460	310582
CsPP2C11	Scaffold267	310698	310877
CsPP2C11	Scaffold267	310975	311313
CsPP2C11	Scaffold267	311801	312559
CsPP2C11	Scaffold267	302534	302937
CsPP2C11	Scaffold267	303881	304158
CsPP2C11	Scaffold267	309525	309667
CsPP2C11	Scaffold267	310460	310582
CsPP2C11	Scaffold267	310698	310877
CsPP2C11	Scaffold267	310975	311313
CsPP2C11	Scaffold267	311801	312316
CsPP2C12	Scaffold300	1286350	1286498
CsPP2C12	Scaffold300	1295624	1295751
CsPP2C12	Scaffold300	1296268	1296366
CsPP2C12	Scaffold300	1296474	1296632
CsPP2C12	Scaffold300	1297044	1297130
CsPP2C12	Scaffold300	1297224	1297315
CsPP2C12	Scaffold300	1297750	1297824
CsPP2C12	Scaffold300	1298053	1298563
CsPP2C12	Scaffold300	1286350	1286498
CsPP2C12	Scaffold300	1295624	1295751
CsPP2C12	Scaffold300	1296268	1296366
CsPP2C12	Scaffold300	1296474	1296632
CsPP2C12	Scaffold300	1297044	1297130
CsPP2C12	Scaffold300	1297224	1297315
CsPP2C12	Scaffold300	1297750	1297824
CsPP2C12	Scaffold300	1298053	1298223
CsPP2C13	Scaffold348	885644	885783
CsPP2C13	Scaffold348	886548	886841
CsPP2C13	Scaffold348	887924	888113
CsPP2C13	Scaffold348	889294	889448
CsPP2C13	Scaffold348	890360	890750
CsPP2C13	Scaffold348	885751	885783
CsPP2C13	Scaffold348	886548	886841
CsPP2C13	Scaffold348	887924	888113
CsPP2C13	Scaffold348	889294	889448
CsPP2C13	Scaffold348	890360	890497
CsPP2C14	Scaffold372	5111864	5112020
CsPP2C14	Scaffold372	5112514	5112560
CsPP2C14	Scaffold372	5112677	5112818
CsPP2C14	Scaffold372	5112910	5113150
CsPP2C14	Scaffold372	5113295	5113589
CsPP2C14	Scaffold372	5111864	5112020
CsPP2C14	Scaffold372	5112514	5112560
CsPP2C14	Scaffold372	5112677	5112818
CsPP2C14	Scaffold372	5112910	5113150
CsPP2C14	Scaffold372	5113295	5113589
CsPP2C15	Scaffold372	5112948	5114357
CsPP2C15	Scaffold372	5114629	5114803
CsPP2C15	Scaffold372	5114974	5115115
CsPP2C15	Scaffold372	5115196	5115298
CsPP2C15	Scaffold372	5115662	5115887
CsPP2C15	Scaffold372	5116469	5116765
CsPP2C15	Scaffold372	5117426	5117519
CsPP2C15	Scaffold372	5114045	5114357
CsPP2C15	Scaffold372	5114629	5114803
CsPP2C15	Scaffold372	5114974	5115115
CsPP2C15	Scaffold372	5115196	5115298
CsPP2C15	Scaffold372	5115662	5115887
CsPP2C15	Scaffold372	5116469	5116742
CsPP2C16	Scaffold393	2335530	2335827
CsPP2C16	Scaffold393	2337442	2337947
CsPP2C16	Scaffold393	2338026	2338370
CsPP2C16	Scaffold393	2338456	2338573
CsPP2C16	Scaffold393	2338660	2338883
CsPP2C16	Scaffold393	2347611	2347686
CsPP2C16	Scaffold393	2348028	2348146
CsPP2C16	Scaffold393	2350303	2350711
CsPP2C16	Scaffold393	2353131	2353441
CsPP2C16	Scaffold393	2337687	2337947
CsPP2C16	Scaffold393	2338026	2338370
CsPP2C16	Scaffold393	2338456	2338573
CsPP2C16	Scaffold393	2338660	2338883
CsPP2C16	Scaffold393	2347611	2347686
CsPP2C16	Scaffold393	2348028	2348146
CsPP2C16	Scaffold393	2350303	2350711
CsPP2C16	Scaffold393	2353131	2353441
CsPP2C17	Scaffold411	4179787	4180957
CsPP2C17	Scaffold411	4181514	4181719
CsPP2C17	Scaffold411	4182254	4182427
CsPP2C17	Scaffold411	4183256	4184353
CsPP2C17	Scaffold411	4180402	4180957
CsPP2C17	Scaffold411	4181514	4181719
CsPP2C17	Scaffold411	4182254	4182427
CsPP2C17	Scaffold411	4183256	4183465
CsPP2C18	Scaffold434	980830	981331
CsPP2C18	Scaffold434	981415	981469
CsPP2C18	Scaffold434	982034	982234
CsPP2C18	Scaffold434	992520	992771
CsPP2C18	Scaffold434	993368	993476
CsPP2C18	Scaffold434	996050	996106
CsPP2C18	Scaffold434	997651	997780
CsPP2C18	Scaffold434	981161	981331
CsPP2C18	Scaffold434	981415	981469
CsPP2C18	Scaffold434	982034	982234
CsPP2C18	Scaffold434	992520	992771
CsPP2C18	Scaffold434	993368	993476
CsPP2C18	Scaffold434	996050	996106
CsPP2C18	Scaffold434	997651	997780
CsPP2C19	Scaffold435	2616963	2617734
CsPP2C19	Scaffold435	2617869	2618794
CsPP2C19	Scaffold435	2619353	2619376
CsPP2C19	Scaffold435	2619465	2619587
CsPP2C19	Scaffold435	2623471	2623584
CsPP2C19	Scaffold435	2624792	2625103
CsPP2C19	Scaffold435	2627240	2627327
CsPP2C19	Scaffold435	2628362	2628616
CsPP2C19	Scaffold435	2628727	2628932
CsPP2C19	Scaffold435	2616963	2617734
CsPP2C19	Scaffold435	2617869	2618794
CsPP2C19	Scaffold435	2619353	2619376
CsPP2C19	Scaffold435	2619465	2619587
CsPP2C19	Scaffold435	2623471	2623584
CsPP2C19	Scaffold435	2624792	2625103
CsPP2C19	Scaffold435	2627240	2627327
CsPP2C19	Scaffold435	2628362	2628616
CsPP2C19	Scaffold435	2628727	2628932
CsPP2C20	Scaffold438	1241001	1241130
CsPP2C20	Scaffold438	1241215	1241432
CsPP2C20	Scaffold438	1241520	1241621
CsPP2C20	Scaffold438	1243710	1243910
CsPP2C20	Scaffold438	1241001	1241130
CsPP2C20	Scaffold438	1241215	1241432
CsPP2C20	Scaffold438	1241520	1241621
CsPP2C20	Scaffold438	1243710	1243910
CsPP2C21	Scaffold438	1288601	1289608
CsPP2C21	Scaffold438	1291954	1292186
CsPP2C21	Scaffold438	1292278	1292403
CsPP2C21	Scaffold438	1292514	1292615
CsPP2C21	Scaffold438	1292701	1292918
CsPP2C21	Scaffold438	1293104	1293194
CsPP2C21	Scaffold438	1293312	1293574
CsPP2C21	Scaffold438	1293839	1294209
CsPP2C21	Scaffold438	1289389	1289608
CsPP2C21	Scaffold438	1291954	1292186
CsPP2C21	Scaffold438	1292278	1292403
CsPP2C21	Scaffold438	1292514	1292615
CsPP2C21	Scaffold438	1292701	1292918
CsPP2C21	Scaffold438	1293104	1293194
CsPP2C21	Scaffold438	1293312	1293530
CsPP2C22	Scaffold441	774157	774233
CsPP2C22	Scaffold441	779401	779492
CsPP2C22	Scaffold441	780835	781073
CsPP2C22	Scaffold441	781389	781665
CsPP2C22	Scaffold441	782102	782256
CsPP2C22	Scaffold441	783114	784056
CsPP2C22	Scaffold441	774157	774233
CsPP2C22	Scaffold441	779401	779492
CsPP2C22	Scaffold441	780835	781073
CsPP2C22	Scaffold441	781389	781665
CsPP2C22	Scaffold441	782102	782256
CsPP2C22	Scaffold441	783114	783251
CsPP2C23	Scaffold572	2106588	2107635
CsPP2C23	Scaffold572	2108978	2109214
CsPP2C23	Scaffold572	2110063	2110430
CsPP2C23	Scaffold572	2110857	2111608
CsPP2C23	Scaffold572	2111734	2112141
CsPP2C23	Scaffold572	2107381	2107635
CsPP2C23	Scaffold572	2108978	2109214
CsPP2C23	Scaffold572	2110063	2110430
CsPP2C23	Scaffold572	2110857	2111175
CsPP2C24	Scaffold597	280518	280994
CsPP2C24	Scaffold597	281957	282062
CsPP2C24	Scaffold597	288053	288667
CsPP2C24	Scaffold597	280654	280994
CsPP2C24	Scaffold597	281957	282062
CsPP2C24	Scaffold597	288053	288631
CsPP2C25	Scaffold655	1134662	1135033
CsPP2C25	Scaffold655	1135885	1137503
CsPP2C25	Scaffold655	1134908	1135033
CsPP2C25	Scaffold655	1135885	1136880
CsPP2C26	Scaffold689	144688	144816
CsPP2C26	Scaffold689	144934	145024
CsPP2C26	Scaffold689	145210	145427
CsPP2C26	Scaffold689	145513	145614
CsPP2C26	Scaffold689	145725	145850
CsPP2C26	Scaffold689	145942	146174
CsPP2C26	Scaffold689	148461	149121
CsPP2C26	Scaffold689	144688	144816
CsPP2C26	Scaffold689	144934	145024
CsPP2C26	Scaffold689	145210	145427
CsPP2C26	Scaffold689	145513	145614
CsPP2C26	Scaffold689	145725	145850
CsPP2C26	Scaffold689	145942	146174
CsPP2C26	Scaffold689	148461	148680
CsPP2C27	Scaffold737	2051227	2051386
CsPP2C27	Scaffold737	2052554	2052703
CsPP2C27	Scaffold737	2063058	2063315
CsPP2C27	Scaffold737	2063839	2064115
CsPP2C27	Scaffold737	2064543	2064697
CsPP2C27	Scaffold737	2064967	2065234
CsPP2C27	Scaffold737	2063121	2063315
CsPP2C27	Scaffold737	2063839	2064115
CsPP2C27	Scaffold737	2064543	2064697
CsPP2C27	Scaffold737	2064967	2065104
CsPP2C28	Scaffold776	361199	362204
CsPP2C28	Scaffold776	364080	364185
CsPP2C28	Scaffold776	364270	364629
CsPP2C28	Scaffold776	365849	366511
CsPP2C28	Scaffold776	361870	362204
CsPP2C28	Scaffold776	364080	364185
CsPP2C28	Scaffold776	364270	364629
CsPP2C28	Scaffold776	365849	366511
CsPP2C29	Scaffold874	2143212	2144057
CsPP2C29	Scaffold874	2144999	2145235
CsPP2C29	Scaffold874	2149370	2149737
CsPP2C29	Scaffold874	2149949	2150381
CsPP2C29	Scaffold874	2150770	2151269
CsPP2C29	Scaffold874	2143788	2144057
CsPP2C29	Scaffold874	2144999	2145235
CsPP2C29	Scaffold874	2149370	2149737
CsPP2C29	Scaffold874	2149949	2150267
CsPP2C30	Scaffold944	290265	290880
CsPP2C30	Scaffold944	291262	291600
CsPP2C30	Scaffold944	291716	291895
CsPP2C30	Scaffold944	291994	292586
CsPP2C30	Scaffold944	290413	290880
CsPP2C30	Scaffold944	291262	291600
CsPP2C30	Scaffold944	291716	291895
CsPP2C30	Scaffold944	291994	292158
CsPP2C31	Scaffold953	62208	62748
CsPP2C31	Scaffold953	63649	63762
CsPP2C31	Scaffold953	63859	65569
CsPP2C31	Scaffold953	62368	62748
CsPP2C31	Scaffold953	63649	63762
CsPP2C31	Scaffold953	63859	64269
CsPP2C32	Scaffold1076	3555101	3555495
CsPP2C32	Scaffold1076	3556655	3556846
CsPP2C32	Scaffold1076	3558012	3558046
CsPP2C32	Scaffold1076	3559125	3559673
CsPP2C32	Scaffold1076	3561009	3561291
CsPP2C32	Scaffold1076	3555343	3555495
CsPP2C32	Scaffold1076	3556655	3556846
CsPP2C32	Scaffold1076	3558012	3558046
CsPP2C32	Scaffold1076	3559125	3559673
CsPP2C32	Scaffold1076	3561009	3561291
CsPP2C33	Scaffold1128	2924093	2924383
CsPP2C33	Scaffold1128	2924491	2924723
CsPP2C33	Scaffold1128	2925023	2925167
CsPP2C33	Scaffold1128	2924093	2924383
CsPP2C33	Scaffold1128	2924491	2924723
CsPP2C33	Scaffold1128	2925023	2925167
CsPP2C34	Scaffold1167	1360434	1361430
CsPP2C34	Scaffold1167	1361519	1361836
CsPP2C34	Scaffold1167	1362012	1362117
CsPP2C34	Scaffold1167	1362274	1362900
CsPP2C34	Scaffold1167	1360921	1361430
CsPP2C34	Scaffold1167	1361519	1361836
CsPP2C34	Scaffold1167	1362012	1362117
CsPP2C34	Scaffold1167	1362274	1362614
CsPP2C35	Scaffold1182	3100970	3101785
CsPP2C35	Scaffold1182	3101991	3102065
CsPP2C35	Scaffold1182	3103489	3103580
CsPP2C35	Scaffold1182	3103663	3103785
CsPP2C35	Scaffold1182	3105205	3105363
CsPP2C35	Scaffold1182	3105470	3105568
CsPP2C35	Scaffold1182	3106025	3106196
CsPP2C35	Scaffold1182	3109185	3109298
CsPP2C35	Scaffold1182	3109645	3109908
CsPP2C35	Scaffold1182	3110617	3110877
CsPP2C35	Scaffold1182	3112157	3112306
CsPP2C35	Scaffold1182	3112676	3112837
CsPP2C35	Scaffold1182	3112970	3113169
CsPP2C35	Scaffold1182	3113575	3113659
CsPP2C35	Scaffold1182	3114647	3114840
CsPP2C35	Scaffold1182	3115061	3115196
CsPP2C35	Scaffold1182	3115348	3115419
CsPP2C35	Scaffold1182	3117504	3117750
CsPP2C35	Scaffold1182	3117998	3118124
CsPP2C35	Scaffold1182	3121887	3122127
CsPP2C35	Scaffold1182	3101573	3101785
CsPP2C35	Scaffold1182	3101991	3102065
CsPP2C35	Scaffold1182	3103489	3103580
CsPP2C35	Scaffold1182	3103663	3103785
CsPP2C35	Scaffold1182	3105205	3105363
CsPP2C35	Scaffold1182	3105470	3105568
CsPP2C35	Scaffold1182	3106025	3106196
CsPP2C35	Scaffold1182	3109185	3109298
CsPP2C35	Scaffold1182	3109645	3109908
CsPP2C35	Scaffold1182	3110617	3110877
CsPP2C35	Scaffold1182	3112157	3112306
CsPP2C35	Scaffold1182	3112676	3112837
CsPP2C35	Scaffold1182	3112970	3113169
CsPP2C35	Scaffold1182	3113575	3113659
CsPP2C35	Scaffold1182	3114647	3114840
CsPP2C35	Scaffold1182	3115061	3115196
CsPP2C35	Scaffold1182	3115348	3115419
CsPP2C35	Scaffold1182	3117504	3117750
CsPP2C35	Scaffold1182	3117998	3118124
CsPP2C35	Scaffold1182	3121887	3121941
CsPP2C36	Scaffold1274	315165	315521
CsPP2C36	Scaffold1274	316026	316277
CsPP2C36	Scaffold1274	318712	319080
CsPP2C36	Scaffold1274	320364	320567
CsPP2C36	Scaffold1274	320840	321305
CsPP2C36	Scaffold1274	321529	321623
CsPP2C36	Scaffold1274	315165	315521
CsPP2C36	Scaffold1274	316026	316277
CsPP2C36	Scaffold1274	318712	319080
CsPP2C36	Scaffold1274	320364	320567
CsPP2C36	Scaffold1274	320840	321305
CsPP2C36	Scaffold1274	321529	321623
CsPP2C37	Scaffold1326	783553	784779
CsPP2C37	Scaffold1326	786250	786639
CsPP2C37	Scaffold1326	786731	786811
CsPP2C37	Scaffold1326	794158	794257
CsPP2C37	Scaffold1326	794886	795109
CsPP2C37	Scaffold1326	796062	796571
CsPP2C37	Scaffold1326	784534	784779
CsPP2C37	Scaffold1326	786250	786639
CsPP2C37	Scaffold1326	786731	786811
CsPP2C37	Scaffold1326	794158	794257
CsPP2C37	Scaffold1326	794886	795109
CsPP2C37	Scaffold1326	796062	796571
CsPP2C38	Scaffold1609	926759	927008
CsPP2C38	Scaffold1609	927185	927302
CsPP2C38	Scaffold1609	928376	928542
CsPP2C38	Scaffold1609	932058	932125
CsPP2C38	Scaffold1609	932278	932501
CsPP2C38	Scaffold1609	937013	937064
CsPP2C38	Scaffold1609	938149	938520
CsPP2C38	Scaffold1609	942725	942820
CsPP2C38	Scaffold1609	945405	945987
CsPP2C38	Scaffold1609	926759	927008
CsPP2C38	Scaffold1609	927185	927302
CsPP2C38	Scaffold1609	928376	928542
CsPP2C38	Scaffold1609	932058	932125
CsPP2C38	Scaffold1609	932278	932501
CsPP2C38	Scaffold1609	937013	937064
CsPP2C38	Scaffold1609	938149	938520
CsPP2C38	Scaffold1609	942725	942820
CsPP2C38	Scaffold1609	945405	945599
CsPP2C39	Scaffold1663	388635	389464
CsPP2C39	Scaffold1663	390144	390317
CsPP2C39	Scaffold1663	390742	390912
CsPP2C39	Scaffold1663	391035	391214
CsPP2C39	Scaffold1663	391397	392034
CsPP2C39	Scaffold1663	388844	389464
CsPP2C39	Scaffold1663	390144	390317
CsPP2C39	Scaffold1663	390742	390912
CsPP2C39	Scaffold1663	391035	391214
CsPP2C39	Scaffold1663	391397	391558
CsPP2C40	Scaffold1798	635959	635981
CsPP2C40	Scaffold1798	636667	636773
CsPP2C40	Scaffold1798	637234	637300
CsPP2C40	Scaffold1798	637568	637670
CsPP2C40	Scaffold1798	637751	637892
CsPP2C40	Scaffold1798	638062	638236
CsPP2C40	Scaffold1798	638508	638820
CsPP2C40	Scaffold1798	635959	635981
CsPP2C40	Scaffold1798	636667	636773
CsPP2C40	Scaffold1798	637234	637300
CsPP2C40	Scaffold1798	637568	637670
CsPP2C40	Scaffold1798	637751	637892
CsPP2C40	Scaffold1798	638062	638236
CsPP2C40	Scaffold1798	638508	638820
CsPP2C41	Scaffold1809	276832	277170
CsPP2C41	Scaffold1809	278097	279221
CsPP2C41	Scaffold1809	280111	280375
CsPP2C41	Scaffold1809	281745	281868
CsPP2C41	Scaffold1809	290606	290815
CsPP2C41	Scaffold1809	298218	298310
CsPP2C41	Scaffold1809	300041	300246
CsPP2C41	Scaffold1809	301669	301810
CsPP2C41	Scaffold1809	302774	302894
CsPP2C41	Scaffold1809	303796	303867
CsPP2C41	Scaffold1809	278103	279221
CsPP2C41	Scaffold1809	280111	280375
CsPP2C41	Scaffold1809	281745	281868
CsPP2C41	Scaffold1809	290606	290815
CsPP2C41	Scaffold1809	298218	298310
CsPP2C41	Scaffold1809	300041	300246
CsPP2C41	Scaffold1809	301669	301810
CsPP2C41	Scaffold1809	302774	302894
CsPP2C41	Scaffold1809	303796	303867
CsPP2C42	Scaffold1928	1119107	1120995
CsPP2C42	Scaffold1928	1123343	1123474
CsPP2C42	Scaffold1928	1124328	1124642
CsPP2C42	Scaffold1928	1120075	1120995
CsPP2C42	Scaffold1928	1123343	1123474
CsPP2C42	Scaffold1928	1124328	1124642
CsPP2C43	Scaffold1989	59778	59962
CsPP2C43	Scaffold1989	61085	61592
CsPP2C43	Scaffold1989	61672	62016
CsPP2C43	Scaffold1989	62140	62257
CsPP2C43	Scaffold1989	62337	62560
CsPP2C43	Scaffold1989	64905	66303
CsPP2C43	Scaffold1989	61332	61592
CsPP2C43	Scaffold1989	61672	62016
CsPP2C43	Scaffold1989	62140	62257
CsPP2C43	Scaffold1989	62337	62560
CsPP2C43	Scaffold1989	64905	65372
CsPP2C44	Scaffold2052	1019913	1021332
CsPP2C44	Scaffold2052	1021493	1021712
CsPP2C44	Scaffold2052	1021821	1021890
CsPP2C44	Scaffold2052	1022268	1022772
CsPP2C44	Scaffold2052	1022859	1022926
CsPP2C44	Scaffold2052	1023483	1023626
CsPP2C44	Scaffold2052	1026274	1026440
CsPP2C44	Scaffold2052	1027526	1027643
CsPP2C44	Scaffold2052	1027811	1027925
CsPP2C44	Scaffold2052	1021204	1021332
CsPP2C44	Scaffold2052	1021493	1021712
CsPP2C44	Scaffold2052	1021821	1021890
CsPP2C44	Scaffold2052	1022268	1022772
CsPP2C44	Scaffold2052	1022859	1022926
CsPP2C44	Scaffold2052	1023483	1023626
CsPP2C44	Scaffold2052	1026274	1026440
CsPP2C44	Scaffold2052	1027526	1027643
CsPP2C44	Scaffold2052	1027811	1027925
CsPP2C45	Scaffold2076	1028650	1029108
CsPP2C45	Scaffold2076	1034840	1034910
CsPP2C45	Scaffold2076	1035005	1035059
CsPP2C45	Scaffold2076	1035909	1036247
CsPP2C45	Scaffold2076	1036341	1036520
CsPP2C45	Scaffold2076	1036627	1036791
CsPP2C45	Scaffold2076	1028650	1029108
CsPP2C45	Scaffold2076	1034840	1034910
CsPP2C45	Scaffold2076	1035005	1035059
CsPP2C45	Scaffold2076	1035909	1036247
CsPP2C45	Scaffold2076	1036341	1036520
CsPP2C45	Scaffold2076	1036627	1036791
CsPP2C46	Scaffold2078	920422	920803
CsPP2C46	Scaffold2078	920895	921097
CsPP2C46	Scaffold2078	921246	921484
CsPP2C46	Scaffold2078	924804	924929
CsPP2C46	Scaffold2078	927806	927913
CsPP2C46	Scaffold2078	929667	929730
CsPP2C46	Scaffold2078	939420	939924
CsPP2C46	Scaffold2078	942125	942266
CsPP2C46	Scaffold2078	942347	942586
CsPP2C46	Scaffold2078	942934	943014
CsPP2C46	Scaffold2078	943440	943497
CsPP2C46	Scaffold2078	948218	948342
CsPP2C46	Scaffold2078	920775	920803
CsPP2C46	Scaffold2078	920895	921097
CsPP2C46	Scaffold2078	921246	921484
CsPP2C46	Scaffold2078	924804	924929
CsPP2C46	Scaffold2078	927806	927913
CsPP2C46	Scaffold2078	929667	929730
CsPP2C46	Scaffold2078	939420	939924
CsPP2C46	Scaffold2078	942125	942266
CsPP2C46	Scaffold2078	942347	942586
CsPP2C46	Scaffold2078	942934	943014
CsPP2C46	Scaffold2078	943440	943497
CsPP2C46	Scaffold2078	948218	948342
CsPP2C47	Scaffold2251	445359	445391
CsPP2C47	Scaffold2251	446283	446501
CsPP2C47	Scaffold2251	446734	446956
CsPP2C47	Scaffold2251	447112	447227
CsPP2C47	Scaffold2251	447379	447516
CsPP2C47	Scaffold2251	445359	445391
CsPP2C47	Scaffold2251	446283	446501
CsPP2C47	Scaffold2251	446734	446956
CsPP2C47	Scaffold2251	447112	447227
CsPP2C47	Scaffold2251	447379	447516
CsPP2C48	Scaffold2270	531284	533320
CsPP2C48	Scaffold2270	534110	534173
CsPP2C48	Scaffold2270	537265	537373
CsPP2C48	Scaffold2270	538069	538222
CsPP2C48	Scaffold2270	540121	540246
CsPP2C48	Scaffold2270	540510	540633
CsPP2C48	Scaffold2270	540846	540922
CsPP2C48	Scaffold2270	542315	542367
CsPP2C48	Scaffold2270	544068	544122
CsPP2C48	Scaffold2270	544435	544876
CsPP2C48	Scaffold2270	533204	533320
CsPP2C48	Scaffold2270	534110	534173
CsPP2C48	Scaffold2270	537265	537373
CsPP2C48	Scaffold2270	538069	538222
CsPP2C48	Scaffold2270	540121	540246
CsPP2C48	Scaffold2270	540510	540633
CsPP2C48	Scaffold2270	540846	540922
CsPP2C48	Scaffold2270	542315	542367
CsPP2C48	Scaffold2270	544068	544122
CsPP2C48	Scaffold2270	544435	544653
CsPP2C49	Scaffold2358	329497	329910
CsPP2C49	Scaffold2358	330008	330113
CsPP2C49	Scaffold2358	330217	330531
CsPP2C49	Scaffold2358	330613	331142
CsPP2C49	Scaffold2358	331650	331911
CsPP2C49	Scaffold2358	329567	329910
CsPP2C49	Scaffold2358	330008	330113
CsPP2C49	Scaffold2358	330217	330531
CsPP2C49	Scaffold2358	330613	331142
CsPP2C49	Scaffold2358	331650	331911
CsPP2C50	Scaffold2384	673984	675901
CsPP2C50	Scaffold2384	676473	676709
CsPP2C50	Scaffold2384	677742	677926
CsPP2C50	Scaffold2384	678008	678109
CsPP2C50	Scaffold2384	679125	679434
CsPP2C50	Scaffold2384	679590	679709
CsPP2C50	Scaffold2384	679825	680068
CsPP2C50	Scaffold2384	675671	675901
CsPP2C50	Scaffold2384	676473	676709
CsPP2C50	Scaffold2384	677742	677926
CsPP2C50	Scaffold2384	678008	678109
CsPP2C50	Scaffold2384	679125	679434
CsPP2C50	Scaffold2384	679590	679709
CsPP2C50	Scaffold2384	679825	679872
CsPP2C51	Scaffold2390	394225	394705
CsPP2C51	Scaffold2390	394774	395165
CsPP2C51	Scaffold2390	395705	395836
CsPP2C51	Scaffold2390	396052	396279
CsPP2C51	Scaffold2390	394225	394705
CsPP2C51	Scaffold2390	394774	395165
CsPP2C51	Scaffold2390	395705	395836
CsPP2C51	Scaffold2390	396052	396279
CsPP2C52	Scaffold2429	344622	346562
CsPP2C52	Scaffold2429	347102	347233
CsPP2C52	Scaffold2429	347449	347672
CsPP2C52	Scaffold2429	348094	348157
CsPP2C52	Scaffold2429	348251	348299
CsPP2C52	Scaffold2429	348797	348924
CsPP2C52	Scaffold2429	345621	346562
CsPP2C52	Scaffold2429	347102	347233
CsPP2C52	Scaffold2429	347449	347672
CsPP2C52	Scaffold2429	348094	348157
CsPP2C52	Scaffold2429	348251	348299
CsPP2C52	Scaffold2429	348797	348924
CsPP2C53	Scaffold2455	217656	217868
CsPP2C53	Scaffold2455	218940	218978
CsPP2C53	Scaffold2455	219076	219435
CsPP2C53	Scaffold2455	220617	220853
CsPP2C53	Scaffold2455	221514	221738
CsPP2C53	Scaffold2455	223773	223840
CsPP2C53	Scaffold2455	224748	224898
CsPP2C53	Scaffold2455	217656	217868
CsPP2C53	Scaffold2455	218940	218978
CsPP2C53	Scaffold2455	219076	219435
CsPP2C53	Scaffold2455	220617	220853
CsPP2C53	Scaffold2455	221514	221738
CsPP2C53	Scaffold2455	223773	223840
CsPP2C53	Scaffold2455	224748	224898
CsPP2C54	Scaffold2547	1114563	1117564
CsPP2C54	Scaffold2547	1118847	1119185
CsPP2C54	Scaffold2547	1121282	1121387
CsPP2C54	Scaffold2547	1121465	1121857
CsPP2C54	Scaffold2547	1122338	1124180
CsPP2C54	Scaffold2547	1118848	1119185
CsPP2C54	Scaffold2547	1121282	1121387
CsPP2C54	Scaffold2547	1121465	1121857
CsPP2C54	Scaffold2547	1122338	1123129
CsPP2C55	Scaffold2615	804454	805642
CsPP2C55	Scaffold2615	807277	807513
CsPP2C55	Scaffold2615	810750	811117
CsPP2C55	Scaffold2615	811345	811781
CsPP2C55	Scaffold2615	812198	812697
CsPP2C55	Scaffold2615	805373	805642
CsPP2C55	Scaffold2615	807277	807513
CsPP2C55	Scaffold2615	810750	811117
CsPP2C55	Scaffold2615	811345	811663
CsPP2C56	Scaffold2650	106102	106333
CsPP2C56	Scaffold2650	106940	107163
CsPP2C56	Scaffold2650	107569	107686
CsPP2C56	Scaffold2650	108033	108359
CsPP2C56	Scaffold2650	108658	108928
CsPP2C56	Scaffold2650	106130	106333
CsPP2C56	Scaffold2650	106940	107163
CsPP2C56	Scaffold2650	107569	107686
CsPP2C56	Scaffold2650	108033	108359
CsPP2C56	Scaffold2650	108658	108831
CsPP2C57	Scaffold2798	721683	721774
CsPP2C57	Scaffold2798	722755	722806
CsPP2C57	Scaffold2798	724312	724420
CsPP2C57	Scaffold2798	724537	724674
CsPP2C57	Scaffold2798	725049	725118
CsPP2C57	Scaffold2798	725227	725413
CsPP2C57	Scaffold2798	725541	725645
CsPP2C57	Scaffold2798	728645	728745
CsPP2C57	Scaffold2798	731344	731503
CsPP2C57	Scaffold2798	721683	721774
CsPP2C57	Scaffold2798	722755	722806
CsPP2C57	Scaffold2798	724312	724420
CsPP2C57	Scaffold2798	724537	724674
CsPP2C57	Scaffold2798	725049	725118
CsPP2C57	Scaffold2798	725227	725413
CsPP2C57	Scaffold2798	725541	725645
CsPP2C57	Scaffold2798	728645	728745
CsPP2C57	Scaffold2798	731344	731503
CsPP2C58	Scaffold2877	276203	276924
CsPP2C58	Scaffold2877	277488	277858
CsPP2C58	Scaffold2877	280662	280898
CsPP2C58	Scaffold2877	281451	282508
CsPP2C58	Scaffold2877	276639	276924
CsPP2C58	Scaffold2877	277488	277858
CsPP2C58	Scaffold2877	280662	280898
CsPP2C58	Scaffold2877	281451	281666
CsPP2C59	Scaffold3081	711557	712160
CsPP2C59	Scaffold3081	713086	713309
CsPP2C59	Scaffold3081	713413	713530
CsPP2C59	Scaffold3081	713617	713967
CsPP2C59	Scaffold3081	714627	715236
CsPP2C59	Scaffold3081	711774	712160
CsPP2C59	Scaffold3081	713086	713309
CsPP2C59	Scaffold3081	713413	713530
CsPP2C59	Scaffold3081	713617	713967
CsPP2C59	Scaffold3081	714627	714884
CsPP2C60	Scaffold3157	484150	484358
CsPP2C60	Scaffold3157	484509	485046
CsPP2C60	Scaffold3157	485152	485475
CsPP2C60	Scaffold3157	485574	485679
CsPP2C60	Scaffold3157	485777	486126
CsPP2C60	Scaffold3157	484150	484358
CsPP2C60	Scaffold3157	484509	485046
CsPP2C60	Scaffold3157	485152	485475
CsPP2C60	Scaffold3157	485574	485679
CsPP2C60	Scaffold3157	485777	486111
CsPP2C61	Scaffold3180	1243927	1244545
CsPP2C61	Scaffold3180	1244653	1244794
CsPP2C61	Scaffold3180	1246470	1246541
CsPP2C61	Scaffold3180	1246654	1246803
CsPP2C61	Scaffold3180	1247833	1247924
CsPP2C61	Scaffold3180	1249709	1249795
CsPP2C61	Scaffold3180	1252117	1252275
CsPP2C61	Scaffold3180	1252372	1252470
CsPP2C61	Scaffold3180	1252774	1252916
CsPP2C61	Scaffold3180	1254235	1254540
CsPP2C61	Scaffold3180	1255246	1255396
CsPP2C61	Scaffold3180	1261887	1261935
CsPP2C61	Scaffold3180	1244666	1244794
CsPP2C61	Scaffold3180	1246470	1246541
CsPP2C61	Scaffold3180	1246654	1246803
CsPP2C61	Scaffold3180	1247833	1247924
CsPP2C61	Scaffold3180	1249709	1249795
CsPP2C61	Scaffold3180	1252117	1252275
CsPP2C61	Scaffold3180	1252372	1252470
CsPP2C61	Scaffold3180	1252774	1252916
CsPP2C61	Scaffold3180	1254235	1254540
CsPP2C61	Scaffold3180	1255246	1255396
CsPP2C61	Scaffold3180	1261887	1261935
CsPP2C62	Scaffold3198	417195	417509
CsPP2C62	Scaffold3198	418115	418483
CsPP2C62	Scaffold3198	419553	419638
CsPP2C62	Scaffold3198	419760	419970
CsPP2C62	Scaffold3198	420243	420708
CsPP2C62	Scaffold3198	420932	421026
CsPP2C62	Scaffold3198	417195	417509
CsPP2C62	Scaffold3198	418115	418483
CsPP2C62	Scaffold3198	419553	419638
CsPP2C62	Scaffold3198	419760	419970
CsPP2C62	Scaffold3198	420243	420708
CsPP2C62	Scaffold3198	420932	421026
CsPP2C63	Scaffold3254	725518	726604
CsPP2C63	Scaffold3254	726967	727161
CsPP2C63	Scaffold3254	728285	728490
CsPP2C63	Scaffold3254	729342	730106
CsPP2C63	Scaffold3254	726413	726604
CsPP2C63	Scaffold3254	726967	727161
CsPP2C63	Scaffold3254	728285	728490
CsPP2C63	Scaffold3254	729342	729897
CsPP2C64	Scaffold3318	191295	191372
CsPP2C64	Scaffold3318	191449	191766
CsPP2C64	Scaffold3318	192570	192632
CsPP2C64	Scaffold3318	194288	194413
CsPP2C64	Scaffold3318	194547	194792
CsPP2C64	Scaffold3318	194902	195033
CsPP2C64	Scaffold3318	197611	197683
CsPP2C64	Scaffold3318	199827	200865
CsPP2C64	Scaffold3318	204962	205184
CsPP2C64	Scaffold3318	191295	191372
CsPP2C64	Scaffold3318	191449	191766
CsPP2C64	Scaffold3318	192570	192632
CsPP2C64	Scaffold3318	194288	194413
CsPP2C64	Scaffold3318	194547	194792
CsPP2C64	Scaffold3318	194902	195033
CsPP2C64	Scaffold3318	197611	197683
CsPP2C64	Scaffold3318	199827	200865
CsPP2C64	Scaffold3318	204962	205184
CsPP2C65	Scaffold3462	1567840	1568478
CsPP2C65	Scaffold3462	1569437	1569484
CsPP2C65	Scaffold3462	1569588	1569677
CsPP2C65	Scaffold3462	1570136	1570219
CsPP2C65	Scaffold3462	1570840	1571001
CsPP2C65	Scaffold3462	1571386	1571438
CsPP2C65	Scaffold3462	1572563	1572607
CsPP2C65	Scaffold3462	1572748	1572784
CsPP2C65	Scaffold3462	1573221	1573407
CsPP2C65	Scaffold3462	1574245	1574854
CsPP2C65	Scaffold3462	1568368	1568478
CsPP2C65	Scaffold3462	1569437	1569484
CsPP2C65	Scaffold3462	1569588	1569677
CsPP2C65	Scaffold3462	1570136	1570219
CsPP2C65	Scaffold3462	1570840	1571001
CsPP2C65	Scaffold3462	1571386	1571438
CsPP2C65	Scaffold3462	1572563	1572607
CsPP2C65	Scaffold3462	1572748	1572784
CsPP2C65	Scaffold3462	1573221	1573407
CsPP2C65	Scaffold3462	1574245	1574561
CsPP2C66	Scaffold3614	742174	743103
CsPP2C66	Scaffold3614	742174	743103
CsPP2C67	Scaffold3615	74563	75384
CsPP2C67	Scaffold3615	75739	75975
CsPP2C67	Scaffold3615	76411	76458
CsPP2C67	Scaffold3615	76559	76926
CsPP2C67	Scaffold3615	77289	77715
CsPP2C67	Scaffold3615	77804	77864
CsPP2C67	Scaffold3615	78331	78706
CsPP2C67	Scaffold3615	75130	75384
CsPP2C67	Scaffold3615	75739	75975
CsPP2C67	Scaffold3615	76411	76458
CsPP2C67	Scaffold3615	76559	76926
CsPP2C67	Scaffold3615	77289	77607
CsPP2C68	Scaffold3668	636260	637783
CsPP2C68	Scaffold3668	638319	638554
CsPP2C68	Scaffold3668	638664	638849
CsPP2C68	Scaffold3668	640392	640563
CsPP2C68	Scaffold3668	640847	640884
CsPP2C68	Scaffold3668	637210	637783
CsPP2C68	Scaffold3668	638319	638554
CsPP2C68	Scaffold3668	638664	638849
CsPP2C68	Scaffold3668	640392	640563
CsPP2C68	Scaffold3668	640847	640884
CsPP2C69	Scaffold3717	517428	518522
CsPP2C69	Scaffold3717	518642	518688
CsPP2C69	Scaffold3717	518787	518819
CsPP2C69	Scaffold3717	518896	518950
CsPP2C69	Scaffold3717	519087	519203
CsPP2C69	Scaffold3717	519665	519813
CsPP2C69	Scaffold3717	520983	521093
CsPP2C69	Scaffold3717	521245	521347
CsPP2C69	Scaffold3717	521488	521616
CsPP2C69	Scaffold3717	525744	526344
CsPP2C69	Scaffold3717	518399	518522
CsPP2C69	Scaffold3717	518642	518688
CsPP2C69	Scaffold3717	518787	518819
CsPP2C69	Scaffold3717	518896	518950
CsPP2C69	Scaffold3717	519087	519203
CsPP2C69	Scaffold3717	519665	519813
CsPP2C69	Scaffold3717	520983	521093
CsPP2C69	Scaffold3717	521245	521347
CsPP2C69	Scaffold3717	521488	521616
CsPP2C69	Scaffold3717	525744	526093
CsPP2C70	Scaffold4273	1283829	1284206
CsPP2C70	Scaffold4273	1284300	1284417
CsPP2C70	Scaffold4273	1285270	1285383
CsPP2C70	Scaffold4273	1285481	1287594
CsPP2C70	Scaffold4273	1284091	1284206
CsPP2C70	Scaffold4273	1284300	1284417
CsPP2C70	Scaffold4273	1285270	1285383
CsPP2C70	Scaffold4273	1285481	1287097
CsPP2C71	Scaffold4362	524340	525639
CsPP2C71	Scaffold4362	526021	526054
CsPP2C71	Scaffold4362	526437	526642
CsPP2C71	Scaffold4362	524647	525639
CsPP2C71	Scaffold4362	526021	526054
CsPP2C71	Scaffold4362	526437	526642
CsPP2C72	Scaffold4430	903731	904446
CsPP2C72	Scaffold4430	905446	905682
CsPP2C72	Scaffold4430	908025	908392
CsPP2C72	Scaffold4430	909339	910522
CsPP2C72	Scaffold4430	904219	904446
CsPP2C72	Scaffold4430	905446	905682
CsPP2C72	Scaffold4430	908025	908392
CsPP2C72	Scaffold4430	909339	909675
CsPP2C73	Scaffold4678	118380	119584
CsPP2C73	Scaffold4678	120123	120490
CsPP2C73	Scaffold4678	121129	121365
CsPP2C73	Scaffold4678	121980	122824
CsPP2C73	Scaffold4678	119221	119584
CsPP2C73	Scaffold4678	120123	120490
CsPP2C73	Scaffold4678	121129	121365
CsPP2C73	Scaffold4678	121980	122210
CsPP2C74	Scaffold5354	273414	273710
CsPP2C74	Scaffold5354	273850	273890
CsPP2C74	Scaffold5354	274032	274212
CsPP2C74	Scaffold5354	275965	276120
CsPP2C74	Scaffold5354	280171	280244
CsPP2C74	Scaffold5354	280392	280440
CsPP2C74	Scaffold5354	280544	280672
CsPP2C74	Scaffold5354	280777	280956
CsPP2C74	Scaffold5354	281070	281408
CsPP2C74	Scaffold5354	282130	282772
CsPP2C74	Scaffold5354	273414	273710
CsPP2C74	Scaffold5354	273850	273890
CsPP2C74	Scaffold5354	274032	274212
CsPP2C74	Scaffold5354	275965	276120
CsPP2C74	Scaffold5354	280171	280244
CsPP2C74	Scaffold5354	280392	280440
CsPP2C74	Scaffold5354	280544	280672
CsPP2C74	Scaffold5354	280777	280956
CsPP2C74	Scaffold5354	281070	281408
CsPP2C74	Scaffold5354	282130	282588
CsPP2C75	Scaffold5448	185830	186285
CsPP2C75	Scaffold5448	186874	187177
CsPP2C75	Scaffold5448	188567	188694
CsPP2C75	Scaffold5448	190083	190181
CsPP2C75	Scaffold5448	190592	190750
CsPP2C75	Scaffold5448	192471	192652
CsPP2C75	Scaffold5448	186915	187177
CsPP2C75	Scaffold5448	188567	188694
CsPP2C75	Scaffold5448	190083	190181
CsPP2C75	Scaffold5448	190592	190750
CsPP2C75	Scaffold5448	192471	192652
CsPP2C76	Scaffold5484	304995	305609
CsPP2C76	Scaffold5484	305961	306131
CsPP2C76	Scaffold5484	307821	307991
CsPP2C76	Scaffold5484	308080	308259
CsPP2C76	Scaffold5484	309531	310171
CsPP2C76	Scaffold5484	305259	305609
CsPP2C76	Scaffold5484	305961	306131
CsPP2C76	Scaffold5484	307821	307991
CsPP2C76	Scaffold5484	308080	308259
CsPP2C76	Scaffold5484	309531	309980
CsPP2C77	Scaffold5980	129788	129821
CsPP2C77	Scaffold5980	132576	134059
CsPP2C77	Scaffold5980	134172	134285
CsPP2C77	Scaffold5980	134740	134857
CsPP2C77	Scaffold5980	134947	135367
CsPP2C77	Scaffold5980	132659	134059
CsPP2C77	Scaffold5980	134172	134285
CsPP2C77	Scaffold5980	134740	134857
CsPP2C77	Scaffold5980	134947	135062
CsPP2C78	Scaffold6259	306517	306907
CsPP2C78	Scaffold6259	308736	308968
CsPP2C78	Scaffold6259	309169	309294
CsPP2C78	Scaffold6259	309494	309601
CsPP2C78	Scaffold6259	309740	309803
CsPP2C78	Scaffold6259	309884	310037
CsPP2C78	Scaffold6259	310162	310333
CsPP2C78	Scaffold6259	310840	311052
CsPP2C78	Scaffold6259	316108	316310
CsPP2C78	Scaffold6259	323943	324058
CsPP2C78	Scaffold6259	334832	334877
CsPP2C78	Scaffold6259	335461	335490
CsPP2C78	Scaffold6259	335588	335876
CsPP2C78	Scaffold6259	339740	339885
CsPP2C78	Scaffold6259	341078	341201
CsPP2C78	Scaffold6259	306688	306907
CsPP2C78	Scaffold6259	308736	308968
CsPP2C78	Scaffold6259	309169	309294
CsPP2C78	Scaffold6259	309494	309601
CsPP2C78	Scaffold6259	309740	309803
CsPP2C78	Scaffold6259	309884	310037
CsPP2C78	Scaffold6259	310162	310333
CsPP2C78	Scaffold6259	310840	311052
CsPP2C78	Scaffold6259	316108	316310
CsPP2C78	Scaffold6259	323943	324058
CsPP2C78	Scaffold6259	334832	334877
CsPP2C78	Scaffold6259	335461	335490
CsPP2C78	Scaffold6259	335588	335876
CsPP2C78	Scaffold6259	339740	339885
CsPP2C78	Scaffold6259	341078	341201
CsPP2C79	Scaffold6794	1097280	1097351
CsPP2C79	Scaffold6794	1100002	1100241
CsPP2C79	Scaffold6794	1101077	1101353
CsPP2C79	Scaffold6794	1103343	1103497
CsPP2C79	Scaffold6794	1103738	1103874
CsPP2C79	Scaffold6794	1107205	1107486
CsPP2C79	Scaffold6794	1108197	1108572
CsPP2C79	Scaffold6794	1110056	1110148
CsPP2C79	Scaffold6794	1110316	1110383
CsPP2C79	Scaffold6794	1110815	1111038
CsPP2C79	Scaffold6794	1097280	1097351
CsPP2C79	Scaffold6794	1100002	1100241
CsPP2C79	Scaffold6794	1101077	1101353
CsPP2C79	Scaffold6794	1103343	1103497
CsPP2C79	Scaffold6794	1103738	1103874
CsPP2C79	Scaffold6794	1107205	1107486
CsPP2C79	Scaffold6794	1108197	1108572
CsPP2C79	Scaffold6794	1110056	1110148
CsPP2C79	Scaffold6794	1110316	1110383
CsPP2C79	Scaffold6794	1110815	1110965
CsPP2C80	Scaffold8336	607746	607876
CsPP2C80	Scaffold8336	608011	608103
CsPP2C80	Scaffold8336	608192	608267
CsPP2C80	Scaffold8336	609509	609599
CsPP2C80	Scaffold8336	610174	610241
CsPP2C80	Scaffold8336	610640	610865
CsPP2C80	Scaffold8336	618591	619039
CsPP2C80	Scaffold8336	619159	619382
CsPP2C80	Scaffold8336	621380	621428
CsPP2C80	Scaffold8336	621531	621920
CsPP2C80	Scaffold8336	623751	625033
CsPP2C80	Scaffold8336	607746	607876
CsPP2C80	Scaffold8336	608011	608103
CsPP2C80	Scaffold8336	608192	608267
CsPP2C80	Scaffold8336	609509	609599
CsPP2C80	Scaffold8336	610174	610241
CsPP2C80	Scaffold8336	610640	610865
CsPP2C80	Scaffold8336	618591	619039
CsPP2C80	Scaffold8336	619159	619382
CsPP2C80	Scaffold8336	621380	621428
CsPP2C80	Scaffold8336	621531	621920
CsPP2C80	Scaffold8336	623751	623993
CsPP2C81	Scaffold12932	223748	224218
CsPP2C81	Scaffold12932	224776	225158
CsPP2C81	Scaffold12932	225552	225599
CsPP2C81	Scaffold12932	226623	226859
CsPP2C81	Scaffold12932	227013	227568
CsPP2C81	Scaffold12932	223927	224218
CsPP2C81	Scaffold12932	224776	225158
CsPP2C81	Scaffold12932	225552	225599
CsPP2C81	Scaffold12932	226623	226859
CsPP2C81	Scaffold12932	227013	227282
CsPP2C82	Scaffold20036	66887	70077
CsPP2C82	Scaffold20036	72187	72451
CsPP2C82	Scaffold20036	72824	72937
CsPP2C82	Scaffold20036	74055	74137
CsPP2C82	Scaffold20036	76323	76412
CsPP2C82	Scaffold20036	76497	76686
CsPP2C82	Scaffold20036	78076	80050
CsPP2C82	Scaffold20036	69953	70077
CsPP2C82	Scaffold20036	72187	72451
CsPP2C82	Scaffold20036	72824	72937
CsPP2C82	Scaffold20036	74055	74137
CsPP2C82	Scaffold20036	76323	76412
CsPP2C82	Scaffold20036	76497	76686
CsPP2C82	Scaffold20036	78076	79890
CsPP2C83	Scaffold21269	207172	207514
CsPP2C83	Scaffold21269	208301	208423
CsPP2C83	Scaffold21269	209223	209286
CsPP2C83	Scaffold21269	210191	210299
CsPP2C83	Scaffold21269	210408	210561
CsPP2C83	Scaffold21269	211169	211294
CsPP2C83	Scaffold21269	211598	211721
CsPP2C83	Scaffold21269	211922	211998
CsPP2C83	Scaffold21269	212664	212716
CsPP2C83	Scaffold21269	213267	213321
CsPP2C83	Scaffold21269	213926	214508
CsPP2C83	Scaffold21269	208307	208423
CsPP2C83	Scaffold21269	209223	209286
CsPP2C83	Scaffold21269	210191	210299
CsPP2C83	Scaffold21269	210408	210561
CsPP2C83	Scaffold21269	211169	211294
CsPP2C83	Scaffold21269	211598	211721
CsPP2C83	Scaffold21269	211922	211998
CsPP2C83	Scaffold21269	212664	212716
CsPP2C83	Scaffold21269	213267	213321
CsPP2C83	Scaffold21269	213926	214189
CsPP2C84	Scaffold24471	150113	150522
CsPP2C84	Scaffold24471	150651	150728
CsPP2C84	Scaffold24471	153054	153108
CsPP2C84	Scaffold24471	153203	153285
CsPP2C84	Scaffold24471	154499	154562
CsPP2C84	Scaffold24471	156276	156419
CsPP2C84	Scaffold24471	156657	156740
CsPP2C84	Scaffold24471	157760	157834
CsPP2C84	Scaffold24471	159394	159409
CsPP2C84	Scaffold24471	159495	159632
CsPP2C84	Scaffold24471	160098	160155
CsPP2C84	Scaffold24471	160855	161361
CsPP2C84	Scaffold24471	163545	163779
CsPP2C84	Scaffold24471	164417	164603
CsPP2C84	Scaffold24471	164864	165014
CsPP2C84	Scaffold24471	167657	167733
CsPP2C84	Scaffold24471	169567	169931
CsPP2C84	Scaffold24471	170132	170396
CsPP2C84	Scaffold24471	170609	170750
CsPP2C84	Scaffold24471	170859	170964
CsPP2C84	Scaffold24471	171965	172223
CsPP2C84	Scaffold24471	173330	173762
CsPP2C84	Scaffold24471	150663	150728
CsPP2C84	Scaffold24471	153054	153108
CsPP2C84	Scaffold24471	153203	153285
CsPP2C84	Scaffold24471	154499	154562
CsPP2C84	Scaffold24471	156276	156419
CsPP2C84	Scaffold24471	156657	156740
CsPP2C84	Scaffold24471	157760	157834
CsPP2C84	Scaffold24471	159394	159409
CsPP2C84	Scaffold24471	159495	159632
CsPP2C84	Scaffold24471	160098	160155
CsPP2C84	Scaffold24471	160855	161361
CsPP2C84	Scaffold24471	163545	163779
CsPP2C84	Scaffold24471	164417	164603
CsPP2C84	Scaffold24471	164864	165014
CsPP2C84	Scaffold24471	167657	167733
CsPP2C84	Scaffold24471	169567	169931
CsPP2C84	Scaffold24471	170132	170396
CsPP2C84	Scaffold24471	170609	170750
CsPP2C84	Scaffold24471	170859	170964
CsPP2C84	Scaffold24471	171965	172223
CsPP2C84	Scaffold24471	173330	173603

## Sheet: PYL
GeneName	ScaffoldID	Start	End
CsPYL1	Scaffold4	444944	445533
CsPYL1	Scaffold4	446742	446957
CsPYL1	Scaffold4	447838	448580
CsPYL1	Scaffold4	445408	445533
CsPYL1	Scaffold4	446742	446957
CsPYL1	Scaffold4	447838	448056
CsPYL2	Scaffold106	1016663	1016979
CsPYL2	Scaffold106	1029062	1029632
CsPYL2	Scaffold106	1016663	1016979
CsPYL2	Scaffold106	1029062	1029632
CsPYL3	Scaffold411	5386996	5387619
CsPYL3	Scaffold411	5386996	5387619
CsPYL4	Scaffold513	295543	295638
CsPYL4	Scaffold513	296290	296370
CsPYL4	Scaffold513	303219	303434
CsPYL4	Scaffold513	305082	305285
CsPYL4	Scaffold513	307608	307868
CsPYL4	Scaffold513	315622	315930
CsPYL4	Scaffold513	295543	295638
CsPYL4	Scaffold513	296290	296370
CsPYL4	Scaffold513	303219	303434
CsPYL4	Scaffold513	305082	305285
CsPYL4	Scaffold513	307608	307868
CsPYL4	Scaffold513	315622	315930
CsPYL5	Scaffold572	282484	283128
CsPYL5	Scaffold572	282484	283128
CsPYL6	Scaffold685	864244	864909
CsPYL6	Scaffold685	864244	864909
CsPYL7	Scaffold737	1514977	1515636
CsPYL7	Scaffold737	1514977	1515636
CsPYL8	Scaffold875	1167707	1168120
CsPYL8	Scaffold875	1167707	1168120
CsPYL9	Scaffold875	1159451	1159864
CsPYL9	Scaffold875	1159451	1159864
CsPYL10	Scaffold1989	1615565	1616197
CsPYL10	Scaffold1989	1615565	1616197
CsPYL11	Scaffold2348	558297	558473
CsPYL11	Scaffold2348	562749	562828
CsPYL11	Scaffold2348	564016	564277
CsPYL11	Scaffold2348	564414	564629
CsPYL11	Scaffold2348	565051	565114
CsPYL11	Scaffold2348	567598	568184
CsPYL11	Scaffold2348	558297	558473
CsPYL11	Scaffold2348	562749	562828
CsPYL11	Scaffold2348	564016	564277
CsPYL11	Scaffold2348	564414	564629
CsPYL11	Scaffold2348	565051	565114
CsPYL11	Scaffold2348	567598	568184
CsPYL12	Scaffold2655	287835	288473
CsPYL12	Scaffold2655	288622	288738
CsPYL12	Scaffold2655	287835	288473
CsPYL12	Scaffold2655	288622	288738
CsPYL13	Scaffold5448	574776	575143
CsPYL13	Scaffold5448	575635	575778
CsPYL13	Scaffold5448	576984	577818
CsPYL13	Scaffold5448	575021	575143
CsPYL13	Scaffold5448	575635	575778
CsPYL13	Scaffold5448	576984	577202
CsPYL14	Scaffold10492	1024860	1024970
CsPYL14	Scaffold10492	1029610	1029825
CsPYL14	Scaffold10492	1031654	1032243
CsPYL14	Scaffold10492	1024860	1024970
CsPYL14	Scaffold10492	1029610	1029825
CsPYL14	Scaffold10492	1031654	1031872

## Sheet: SnRK2
GeneName	ScaffoldID	Start	End
CsSnRK2.1	Scaffold660	4900886	4901176
CsSnRK2.1	Scaffold660	4901776	4901874
CsSnRK2.1	Scaffold660	4901994	4902098
CsSnRK2.1	Scaffold660	4902211	4902303
CsSnRK2.1	Scaffold660	4902455	4902547
CsSnRK2.1	Scaffold660	4902626	4902679
CsSnRK2.1	Scaffold660	4906386	4906729
CsSnRK2.1	Scaffold660	4900892	4901176
CsSnRK2.1	Scaffold660	4901776	4901874
CsSnRK2.1	Scaffold660	4901994	4902098
CsSnRK2.1	Scaffold660	4902211	4902303
CsSnRK2.1	Scaffold660	4902455	4902547
CsSnRK2.1	Scaffold660	4902626	4902679
CsSnRK2.1	Scaffold660	4906386	4906508
CsSnRK2.2	Scaffold946	213720	214424
CsSnRK2.2	Scaffold946	215350	215448
CsSnRK2.2	Scaffold946	215543	215647
CsSnRK2.2	Scaffold946	216652	216744
CsSnRK2.2	Scaffold946	216823	216915
CsSnRK2.2	Scaffold946	217054	217107
CsSnRK2.2	Scaffold946	217373	217465
CsSnRK2.2	Scaffold946	217656	218337
CsSnRK2.2	Scaffold946	214089	214424
CsSnRK2.2	Scaffold946	215350	215448
CsSnRK2.2	Scaffold946	215543	215647
CsSnRK2.2	Scaffold946	216652	216744
CsSnRK2.2	Scaffold946	216823	216915
CsSnRK2.2	Scaffold946	217054	217107
CsSnRK2.2	Scaffold946	217373	217465
CsSnRK2.2	Scaffold946	217656	217775
CsSnRK2.3	Scaffold2091	922266	922398
CsSnRK2.3	Scaffold2091	925523	925812
CsSnRK2.3	Scaffold2091	926208	926312
CsSnRK2.3	Scaffold2091	926420	926512
CsSnRK2.3	Scaffold2091	927415	927516
CsSnRK2.3	Scaffold2091	928991	929065
CsSnRK2.3	Scaffold2091	929151	929497
CsSnRK2.3	Scaffold2091	922266	922398
CsSnRK2.3	Scaffold2091	925523	925812
CsSnRK2.3	Scaffold2091	926208	926312
CsSnRK2.3	Scaffold2091	926420	926512
CsSnRK2.3	Scaffold2091	927415	927516
CsSnRK2.3	Scaffold2091	928991	929065
CsSnRK2.3	Scaffold2091	929151	929270
CsSnRK2.4	Scaffold3726	1194547	1195029
CsSnRK2.4	Scaffold3726	1195298	1195399
CsSnRK2.4	Scaffold3726	1195502	1195555
CsSnRK2.4	Scaffold3726	1195695	1195787
CsSnRK2.4	Scaffold3726	1195870	1195962
CsSnRK2.4	Scaffold3726	1198242	1198346
CsSnRK2.4	Scaffold3726	1198436	1198534
CsSnRK2.4	Scaffold3726	1198906	1199463
CsSnRK2.4	Scaffold3726	1194898	1195029
CsSnRK2.4	Scaffold3726	1195298	1195399
CsSnRK2.4	Scaffold3726	1195502	1195555
CsSnRK2.4	Scaffold3726	1195695	1195787
CsSnRK2.4	Scaffold3726	1195870	1195962
CsSnRK2.4	Scaffold3726	1198242	1198346
CsSnRK2.4	Scaffold3726	1198436	1198534
CsSnRK2.4	Scaffold3726	1198906	1199220
CsSnRK2.5	Scaffold4603	758671	758990
CsSnRK2.5	Scaffold4603	760765	760839
CsSnRK2.5	Scaffold4603	760932	761033
CsSnRK2.5	Scaffold4603	761117	761170
CsSnRK2.5	Scaffold4603	761294	761386
CsSnRK2.5	Scaffold4603	761790	761882
CsSnRK2.5	Scaffold4603	762587	762633
CsSnRK2.5	Scaffold4603	762738	762800
CsSnRK2.5	Scaffold4603	763155	763427
CsSnRK2.5	Scaffold4603	766170	766294
CsSnRK2.5	Scaffold4603	773927	774000
CsSnRK2.5	Scaffold4603	774106	774210
CsSnRK2.5	Scaffold4603	774302	774404
CsSnRK2.5	Scaffold4603	774489	774567
CsSnRK2.5	Scaffold4603	774983	775286
CsSnRK2.5	Scaffold4603	758814	758990
CsSnRK2.5	Scaffold4603	760765	760839
CsSnRK2.5	Scaffold4603	760932	761033
CsSnRK2.5	Scaffold4603	761117	761170
CsSnRK2.5	Scaffold4603	761294	761386
CsSnRK2.5	Scaffold4603	761790	761882
CsSnRK2.5	Scaffold4603	762587	762633
CsSnRK2.5	Scaffold4603	762738	762800
CsSnRK2.5	Scaffold4603	763155	763427
CsSnRK2.5	Scaffold4603	766170	766294
CsSnRK2.5	Scaffold4603	773927	774000
CsSnRK2.5	Scaffold4603	774106	774210
CsSnRK2.5	Scaffold4603	774302	774404
CsSnRK2.5	Scaffold4603	774489	774567
CsSnRK2.5	Scaffold4603	774983	775286
CsSnRK2.6	Scaffold6255	411006	412351
CsSnRK2.6	Scaffold6255	415718	415816
CsSnRK2.6	Scaffold6255	415925	416029
CsSnRK2.6	Scaffold6255	416132	416224
CsSnRK2.6	Scaffold6255	416304	416396
CsSnRK2.6	Scaffold6255	418301	418591
CsSnRK2.6	Scaffold6255	412079	412351
CsSnRK2.6	Scaffold6255	415718	415816
CsSnRK2.6	Scaffold6255	415925	416029
CsSnRK2.6	Scaffold6255	416132	416224
CsSnRK2.6	Scaffold6255	416304	416396
CsSnRK2.6	Scaffold6255	418301	418420
CsSnRK2.7	Scaffold9064	625054	625678
CsSnRK2.7	Scaffold9064	625970	626068
CsSnRK2.7	Scaffold9064	626162	626266
CsSnRK2.7	Scaffold9064	626427	626519
CsSnRK2.7	Scaffold9064	627061	627153
CsSnRK2.7	Scaffold9064	629188	629787
CsSnRK2.7	Scaffold9064	625385	625678
CsSnRK2.7	Scaffold9064	625970	626068
CsSnRK2.7	Scaffold9064	626162	626266
CsSnRK2.7	Scaffold9064	626427	626519
CsSnRK2.7	Scaffold9064	627061	627153
CsSnRK2.7	Scaffold9064	629188	629364
CsSnRK2.8	Scaffold16544	617506	617589
CsSnRK2.8	Scaffold16544	619085	619189
CsSnRK2.8	Scaffold16544	619276	619374
CsSnRK2.8	Scaffold16544	620715	621053
CsSnRK2.8	Scaffold16544	617506	617589
CsSnRK2.8	Scaffold16544	619085	619189
CsSnRK2.8	Scaffold16544	619276	619374
CsSnRK2.8	Scaffold16544	620715	621002
