# Supplementary material for: Genome-wide analysis of PYL-PP2C-SnRK2s family in Camellia sinensis
Source: Bioengineered. 2020 Jan 11;11(1):103–15. doi: 10.1080/21655979.2019.1710932 (PMC6961588; doi:10.1080/21655979.2019.1710932)
Supplement: Supplemental Material [file kbie-11-01-1710932-s001.zip › Supplementary Files/TableS5.xlsx]

## Sheet: Sheet1
Table S5: FPKM value from each biological replicate of PYL-PP2C-SnRK2 genes at in different treatments.
GeneID	G1	G2	G3	W1	W2	W3	YG1	YG2	YG3
CsPP2C1	0	0.040334	0.123804	0	0.422685	0.284949	0	0	0.127989
CsPP2C10	0	0	0	0	0	0	0	0	0
CsPP2C11	8.8219	64.7503	17.9133	0.570719	3.43049	2.22957	0.438504	0.036976	0.214268
CsPP2C12	0.918044	0.455253	1.50855	1.19156	0.010854	1.40238	0.773552	0.623619	1.26143
CsPP2C13	0.036389	0	0.576122	0	0.212783	0	0	0	0
CsPP2C14	0.40221	0.174325	0.447955	0.223272	0.239449	0.590769	0.294129	0.226382	0.203947
CsPP2C15	0	0	0	0	0	0	0	0	0
CsPP2C16	0.344664	1.0138	0.381696	0.664365	0.764604	0.806436	0.281615	0.045695	0.159424
CsPP2C17	1.01127	3.28746	2.03328	3.01803	2.53544	3.31319	2.031	1.79835	3.86936
CsPP2C18	0	0	0	0	0	0	0	0	0
CsPP2C19	0	0	0	0	0	0	0	0	0
CsPP2C2	0	0	0	0	0	0	0	0	0
CsPP2C20	1.10406	4.39598	2.794	6.46439	4.96696	5.76494	3.90184	3.11807	7.66696
CsPP2C21	0.425016	9.41383	4.18061	14.2477	5.21646	10.8487	3.59098	1.66348	9.47586
CsPP2C22	20.0202	60.1181	40.4015	32.6882	32.7958	31.135	11.8556	7.62954	20.7832
CsPP2C23	2.99175	4.30379	6.00274	3.474	4.39719	3.63954	2.68923	0.9161	4.24343
CsPP2C24	0.075282	0.073809	0	0	0	0	0	0	0
CsPP2C25	6.3581	4.87333	6.78128	2.74729	2.71222	2.10489	1.66478	1.15265	1.85587
CsPP2C26	0.002293	0	0	0.054341	0	0	0	0	0
CsPP2C27	0.302011	0.286131	0.197873	3.19123	4.42738	0.03722	0.248819	0.803256	0.102259
CsPP2C28	2.52776	6.66964	4.19685	3.73277	5.3604	1.69142	2.25574	1.49875	3.28128
CsPP2C29	5.11628	13.6991	4.88493	11.6982	8.22893	4.70335	6.6215	3.69475	5.7965
CsPP2C3	0	0	0	0	0	0	0	0	0
CsPP2C30	0	0	0	0	0	0	0	0	0
CsPP2C31	0	0.135421	0	0.163589	0.098397	0	0.268684	0.18685	0.321929
CsPP2C32	0.140209	0.50129	0.098794	0.700556	0.37086	0.549245	0	0	0
CsPP2C33	0.315827	2.04464	1.36555	0.661867	1.38417	0.927518	0.408853	0.121108	0.307056
CsPP2C34	0.072948	0.068263	0	0	0.023683	0	0	0.056965	0
CsPP2C35	1.10451	3.62473	0	2.04103	1.22537	2.07805	1.89291	1.31264	0.106768
CsPP2C36	3.09152	2.06667	5.0906	6.11924	0	4.82147	4.76799	3.25671	8.04164
CsPP2C37	1.70405	4.46145	2.8218	1.46607	2.22952	1.33174	1.29384	1.29616	1.09482
CsPP2C38	0	0	0	0	0	0	0	0	0
CsPP2C39	0	0.973536	0.128794	0	0.055237	0	0.04889	0	0
CsPP2C4	0	0.201485	0	0.884226	0	0.266082	0.202982	0.079664	0.281604
CsPP2C40	0.351403	0.909736	0.794781	1.35627	0.816766	0.98352	0.705786	0.72409	0.92538
CsPP2C41	3.96381	6.19882	5.60635	1.55025	1.96218	1.46387	1.03634	0.946237	1.51405
CsPP2C42	0.477765	0.529947	0.263139	1.07979	0.394673	0.030678	0.528975	1.3934	0.913472
CsPP2C43	0	3.69405	0	0	0	0	4.85461	0	0
CsPP2C44	3.13711	0.055564	0.124653	0.127938	0.232105	7.09676	4.62209	3.08305	0.089335
CsPP2C45	0	0	0	0	0	0	0.021549	0	0
CsPP2C46	0.067078	0.330347	0.08928	0.139864	0.091831	0.041131	0.036642	0.025217	0.080473
CsPP2C47	0.059409	0.178211	0	0.438715	0.126326	0.185909	0.115208	0.029258	0.270898
CsPP2C48	0.036171	0.016595	0.047975	0.046937	0.05488	0.028254	0.009662	0.028117	0.02455
CsPP2C49	2.04214	3.63176	3.02089	1.47155	1.62386	0.77041	1.7492	0.959705	1.97329
CsPP2C5	0.780285	1.57091	0.79745	2.0225	1.93303	1.33721	1.22085	1.41394	1.7965
CsPP2C50	0	0.392644	0.126629	0.224699	0.932334	0.065542	0.546215	0.392077	0.177629
CsPP2C51	0	0	0.110372	0.073694	0.090652	0	0.079122	0.02721	0.195364
CsPP2C52	0.597689	2.00393	1.3128	1.36108	1.56713	1.31435	1.18591	1.23546	2.18935
CsPP2C53	10.3691	73.121	27.6547	4.80881	7.07262	3.03435	1.02712	1.16076	1.73654
CsPP2C54	0	0	0	0	0	0	0	0	0
CsPP2C55	3.04612	8.61869	3.76737	5.20093	4.99591	4.13646	3.29214	2.22004	6.30319
CsPP2C56	0	0.250653	0.341705	0.149338	0.310172	0	0.053517	0.086102	0.074168
CsPP2C57	0	0	0	0	0	0	0	0	0
CsPP2C58	2.40009	6.39935	4.46726	4.71482	8.85805	7.81081	3.84588	2.315	5.44145
CsPP2C59	0	0	0	0.05137	0.088056	0.089098	0	0	0
CsPP2C6	0.095636	0.100281	0.048128	0	0	0	0.051343	0.030052	0.251169
CsPP2C60	15.4548	32.5433	25.4114	31.2104	28.919	22.7965	15.57	9.09452	23.9865
CsPP2C61	0	0	0	0	0	0	0	0	0
CsPP2C62	6.72948	2.67498	0	13.4329	2.74584	1.58924	9.50767	7.36349	22.1514
CsPP2C63	0	1.32153	1.11361	2.65643	1.0297	2.02155	1.02626	0	0.743726
CsPP2C64	0	0	0	0	0	0	0	0	1.7685
CsPP2C65	0.011515	0	0	0.022889	0	0	0	0	0
CsPP2C66	0.018923	0.099833	0.048901	0	0	0	0.051343	0.030052	0.054877
CsPP2C67	0.201973	0.269672	0	0.054701	0.744657	3.68132	0.207891	0.044608	6.55544
CsPP2C68	3.0552	25.3638	12.5207	2.80118	2.63648	3.15314	1.79255	1.1865	3.91041
CsPP2C69	0	0	0	0	0	0	0	0	0
CsPP2C7	0.079778	0.002983	2.13856	0.165527	0.593192	8.46787	5.89934	2.28987	0.187259
CsPP2C70	2.30171	5.45203	4.29545	4.06024	4.56706	4.15598	2.93556	2.84495	5.70504
CsPP2C71	3.93234	3.03782	7.5156	1.49774	3.20082	1.99439	1.89406	0	2.08702
CsPP2C72	1.04666	1.22371	1.2951	0.991902	0.838491	0.695573	0.49688	0.117627	0.901032
CsPP2C73	3.46722	4.73519	4.76771	2.92212	2.47556	2.5828	0.475959	0.3899	0.659717
CsPP2C74	4.70422	57.2747	20.3603	0.536599	0.64853	0.44626	1.78163	1.14088	3.28517
CsPP2C75	0.539638	0.435051	0.231459	0.309883	0.379969	0.943365	0.07728	0.633631	0.118993
CsPP2C76	0.252918	0.352853	0	0.094375	0.035864	0.713659	2.18078	1.4945	3.96779
CsPP2C77	2.7665	6.60634	6.52056	3.98052	5.18941	3.3835	1.51774	0.754115	2.29997
CsPP2C78	0	0.783457	0.834891	0.890878	0.602403	0.831406	0.547904	0	1.11091
CsPP2C79	0	0	0	0	0	0	0	0	0
CsPP2C8	0.528808	1.55912	1.33075	0.713925	0.4206	0.380646	0.372092	0.061876	0.255714
CsPP2C80	5.31321	9.81229	0	5.81908	5.70096	4.86344	4.28021	2.86989	5.33925
CsPP2C81	2.79597	4.09206	4.83299	2.1069	2.75479	1.71289	1.88641	1.74896	2.4679
CsPP2C82	0.523947	1.35127	0.570175	0.990908	0.984682	1.33812	1.06832	0.94715	1.83783
CsPP2C83	2.30499	2.58484	2.75215	2.83064	0.131269	1.67991	0.042643	0.483457	5.58914
CsPP2C84	1.07961	0.929864	0.509342	0.994117	0.807745	0.644054	0.975976	0	0.857081
CsPP2C9	2.17526	3.88493	2.61719	3.39249	4.3202	3.93521	3.098	1.99872	5.45431
CsPYL1	2.36837	2.22846	3.15464	2.10625	2.73575	1.44525	0.507674	0.126301	0.475042
CsPYL10	0.861834	4.51713	0.332283	0.930975	0.76291	0.594522	0.541721	4.58584	10.0323
CsPYL11	1.21746	3.10643	1.9711	1.36289	2.24208	2.32082	0.097004	0.099639	0.235655
CsPYL12	0.767384	0.434654	0.708153	0.261642	0	0.290342	0.049016	0.046844	0.393947
CsPYL13	0	0	0	0	0	0	0	0	0
CsPYL14	5.34899	12.4116	9.83733	14.1387	12.9638	7.13365	5.96205	4.7101	9.48789
CsPYL2	0.583296	2.10788	1.15422	1.43593	1.04463	1.60549	0.095117	0	0.153254
CsPYL3	10.827	5.08202	6.35445	2.65963	2.69112	3.00534	1.1951	0.91606	1.11484
CsPYL4	15.7405	20.2086	19.4922	11.9047	14.9707	12.2373	9.51299	5.94858	11.5367
CsPYL5	0	0	0	0	0	0	0	0	0
CsPYL6	1.60077	3.54032	2.41571	1.63754	1.92259	0.745306	2.62396	2.85584	2.01111
CsPYL7	1.09422	0.583955	0.977654	0.507387	1.0292	0	0.070311	0	0
CsPYL8	0	0	0	0	0	0	0	0	0
CsPYL9	0	0	0	0	0	0	0	0	0
CsSnRK2.1	5.36027	10.1029	8.66589	6.18137	8.35667	6.28258	4.35596	3.83447	7.68532
CsSnRK2.2	0	0.097891	0	0	0	0	0	0.003403	0.205875
CsSnRK2.3	0	0	0.029029	0.001318	0	0	0	0	0.044978
CsSnRK2.4	0	0	0	0	0	0	0	0	0
CsSnRK2.5	0	0	0	0.04712	0	0.06213	0.064181	0	0.033368
CsSnRK2.6	1.95797	3.39684	2.82468	5.02773	4.42575	4.48428	2.96189	1.94072	4.41907
CsSnRK2.7	3.72255	16.105	11.8657	14.4646	3.29834	17.9512	8.42039	7.10981	12.4084
CsSnRK2.8	2.14677	0	2.84496	0	0	0	1.56545	0	0
