# Supplementary material for: Genome-wide analysis of PYL-PP2C-SnRK2s family in Camellia sinensis
Source: Bioengineered. 2020 Jan 11;11(1):103–15. doi: 10.1080/21655979.2019.1710932 (PMC6961588; doi:10.1080/21655979.2019.1710932)
Supplement: Supplemental Material [file kbie-11-01-1710932-s001.zip › Supplementary Files/TableS4.xlsx]

## Sheet: Transcripts_Known
Table S4. FPKM value of all genes in each sample in different treatments.
GeneID	G1	G2	G3	W1	W2	W3	YG1	YG2	YG3	chromosome	start	end	GeneName	GeneDescriptiont
CSS032102	0	0	0	0	0	0	0	0	0	Scaffold1000	70019	70322	CSS032102	-
CSS032104	0	0	0	0	0	0	0	0	0	Scaffold1000	73633	73824	CSS032104	-
CSS032103	0.386482	0.510791	0.580027	0.476608	0.447168	0.385703	0	0.073779	0.204314	Scaffold1000	73826	82142	CSS032103	Concanavalin A-like lectin protein kinase family protein
CSS032105	0	0	0	0	0	0	0	0	0	Scaffold1000	151676	153651	CSS032105	Protein of unknown function, DUF642
CSS032106	0	0	0	0	0	0	0	0	0	Scaffold1000	249705	251373	CSS032106	Aminotransferase-like, plant mobile domain family protein
CSS048192	0	0	0	0	0	0	0	0	0	Scaffold10002	42900	44293	CSS048192	-
CSS048193	0.203434	0	0.092707	0.409028	0.335376	0.110628	0	0.069252	0.10115	Scaffold10002	59292	59585	CSS048193	-
CSS046635	1.47488	1.83896	2.39752	0.877995	1.30946	1.30705	1.4404	0.674437	1.63909	Scaffold1001	6051	10202	CSS046635	cysteine-rich RLK (RECEPTOR-like protein kinase) 25
CSS046636	4.93196	6.91437	7.02243	7.36279	6.80584	7.69967	4.62761	4.47736	7.7103	Scaffold1001	151078	171748	CSS046636	RNA polymerase II transcription mediators
CSS046643	1.0733	3.73515	1.94779	3.435	3.19377	3.01453	2.77629	1.91823	3.5461	Scaffold1001	275978	283365	CSS046643	beta-amylase 2
CSS046641	3.40883	3.22207	0.19267	0.272981	1.07108	0.744232	1.36753	0.678695	6.02529	Scaffold1001	284873	295916	CSS046641	beta-amylase 7
CSS046640	21.544	41.1913	35.6802	57.0021	42.6693	54.319	50.5173	38.2818	95.3685	Scaffold1001	321720	325306	CSS046640	Ribosomal protein L36e family protein
CSS046639	2.62784	5.99304	3.32326	5.8786	4.08154	6.16459	3.84077	3.0177	6.12053	Scaffold1001	328279	333495	CSS046639	SKP1 interacting partner 4
CSS046644	0	0	0	0	0	0	0	0.044934	0	Scaffold1001	337192	341422	CSS046644	-
CSS046642	0.01042	0.058998	0.02832	0.067798	0.078876	0.056396	0.032543	0	0.022015	Scaffold1001	365414	375131	CSS046642	Tudor/PWWP/MBT superfamily protein
CSS046646	0.841075	0.692255	0.591924	1.4561	0.684578	0	0.701607	0.392096	0.582846	Scaffold1001	357964	358399	CSS046646	Tudor/PWWP/MBT superfamily protein
CSS046650	0	0	0	0.088546	0.075228	0.187775	0.448073	0.143888	0.564012	Scaffold1001	390558	393497	CSS046650	glutathione S-transferase PHI 2
CSS046649	0.589681	0.831971	0.395805	0.811847	0.961051	0.415907	0.210894	0.248093	0.438858	Scaffold1001	415154	421471	CSS046649	Integrin-linked protein kinase family
CSS046648	1.78784	3.43745	1.23087	4.26562	2.52089	3.69878	3.62778	0.892501	3.15785	Scaffold1001	435221	437969	CSS046648	Cytidine/deoxycytidylate deaminase family protein
CSS046647	5.92791	9.3288	8.51601	9.09552	9.37802	10.206	9.30652	6.26529	13.3982	Scaffold1001	459104	465678	CSS046647	unknown protein; FUNCTIONS IN: molecular_function unknown; INVOLVED IN: biological_process unknown; LOCATED IN: chloroplast; EXPRESSED IN: 23 plant structures; EXPRESSED DURING: 13 growth stages; Has 42 Blast hits to 42 proteins in 17 species: Archae - 0; Bacteria - 2; Metazoa - 5; Fungi - 1; Plants - 34; Viruses - 0; Other Eukaryotes - 0 (source: NCBI BLink).
CSS046655	0	0	0	0	0	0	0	0	0	Scaffold1001	551416	551967	CSS046655	-
CSS046656	0	0	0	0	0	0	0	0	0	Scaffold1001	552592	552888	CSS046656	-
CSS046661	0	0	0	0	0	0.106124	0.415672	0.557655	0.826796	Scaffold1001	799324	802420	CSS046661	3-ketoacyl-acyl carrier protein synthase I
CSS046660	4.96092	4.57453	6.68536	4.24976	1.78101	5.48943	16.1394	19.582	32.5951	Scaffold1001	853872	858709	CSS046660	auxin response factor 9
CSS046663	84.9548	172.203	139.843	209.585	184.156	192.453	76.1072	43.4361	123.616	Scaffold1001	1032588	1036301	CSS046663	indole-3-acetic acid 7
CSS046662	1.85899	3.40471	3.48506	3.05374	4.04664	2.46486	1.3071	0.955213	2.60239	Scaffold1001	1053127	1063010	CSS046662	Sec23/Sec24 protein transport family protein
CSS046664	0.256734	0.272995	0.363136	0.058529	0.312567	0.097487	0.102407	0	0	Scaffold1001	1156137	1173818	CSS046664	Major facilitator superfamily protein
CSS046665	3.03659	4.36691	3.57333	4.45618	6.74517	5.19088	2.6064	1.45791	5.33744	Scaffold1001	1278757	1279353	CSS046665	GroES-like zinc-binding dehydrogenase family protein
CSS046668	0	0	0	0	0	0	0	0	0	Scaffold1001	1686162	1686458	CSS046668	-
CSS046669	0	0	0	0	0	0	0	0	0	Scaffold1001	1723922	1726160	CSS046669	Polynucleotidyl transferase, ribonuclease H-like superfamily protein
CSS046672	45.8265	69.814	67.0453	27.9103	28.9533	23.1655	9.74525	6.86429	14.6135	Scaffold1001	1934150	1935049	CSS046672	alpha/beta-Hydrolases superfamily protein
CSS046674	0.104732	0.014545	0.037566	0.076292	0.026501	0.008844	0.006324	0.014394	0.167981	Scaffold1001	2092181	2129266	CSS046674	tetratricopeptide repeat (TPR)-containing protein
CSS046678	0	0	0	0	0	0	0	0	0	Scaffold1001	2370303	2370767	CSS046678	Plant protein of unknown function (DUF247)
CSS046679	0	0	0	0	0	0	0	0	0	Scaffold1001	2389172	2390782	CSS046679	Plant protein of unknown function (DUF247)
CSS046680	0.551937	0.166391	0.706388	1.22731	0	0	0.526617	0	0.03344	Scaffold1001	2446889	2452512	CSS046680	G-box binding factor 3
CSS046637	0	0	0.085221	0.060781	0.102677	0	0	0	0	Scaffold1001	179607	183229	CSS046637	RHO guanyl-nucleotide exchange factor 3
CSS046638	0.052256	0.148378	0	0.252138	0.243811	0.262255	0.197193	0.080825	0.514498	Scaffold1001	187862	192261	CSS046638	Pentatricopeptide repeat (PPR) superfamily protein
CSS046645	0	0.589297	0	0.384802	0	0.144409	0	0.201346	0	Scaffold1001	296696	303263	CSS046645	alpha/beta-Hydrolases superfamily protein
CSS046653	0.313951	1.21592	0.632598	1.14078	0.379786	0.410392	1.65789	1.90824	3.46408	Scaffold1001	393162	395336	CSS046653	unknown protein; Has 35333 Blast hits to 34131 proteins in 2444 species: Archae - 798; Bacteria - 22429; Metazoa - 974; Fungi - 991; Plants - 531; Viruses - 0; Other Eukaryotes - 9610 (source: NCBI BLink).
CSS046651	6.92937	4.35266	5.02226	6.83957	4.62124	4.2393	4.74609	2.06655	1.99331	Scaffold1001	438833	441624	CSS046651	Bestrophin-like protein
CSS046652	0.471586	1.13405	1.47649	0.290574	0.239518	0.104429	0.313422	0.35604	0.671051	Scaffold1001	448965	451983	CSS046652	Tetratricopeptide repeat (TPR)-like superfamily protein
CSS046654	0.083503	0.143674	0.215848	0.10717	0.116846	0.107097	0.063813	0.072942	0.151218	Scaffold1001	477596	481828	CSS046654	NB-ARC domain-containing disease resistance protein
CSS046657	0	0	0	0	0	0	0	0	0	Scaffold1001	583415	584633	CSS046657	Ribonuclease H-like superfamily protein
CSS046658	0	0	0	0	0	0	0	0	0	Scaffold1001	737312	738937	CSS046658	FUNCTIONS IN: molecular_function unknown; INVOLVED IN: N-terminal protein myristoylation; LOCATED IN: chloroplast; EXPRESSED IN: 23 plant structures; EXPRESSED DURING: 13 growth stages; CONTAINS InterPro DOMAIN/s: Haemerythrin/HHE cation-binding motif (InterPro:IPR012312); Has 59 Blast hits to 59 proteins in 14 species: Archae - 0; Bacteria - 2; Metazoa - 0; Fungi - 0; Plants - 56; Viruses - 0; O…
CSS046659	0	0	0	0	0	0	0	0	0	Scaffold1001	758221	759846	CSS046659	Ribonuclease H-like superfamily protein
CSS046667	1.37048	1.6592	1.91876	0.667824	1.27094	0.350466	1.8024	0.410666	1.19413	Scaffold1001	1409113	1416036	CSS046667	sequence-specific DNA binding transcription factors
CSS046666	5.72952	12.2419	9.74238	7.33994	6.20786	5.5958	5.20417	3.66298	7.54594	Scaffold1001	1429536	1430474	CSS046666	ARM repeat superfamily protein
CSS046671	0	0	0	0	0	0	0	0	0	Scaffold1001	1798549	1798845	CSS046671	-
CSS046670	0	0	0	0	0	0	0	0	0	Scaffold1001	1863365	1864740	CSS046670	Aluminium induced protein with YGL and LRDR motifs
CSS046673	0	0	0	0	0	0	0	0	0	Scaffold1001	1975427	1976410	CSS046673	-
CSS046675	1.69199	1.53857	5.47137	0	3.04884	3.29983	0.815029	0	3.7699	Scaffold1001	2165961	2185669	CSS046675	gametophytic factor 2
CSS046676	0	0	0	0	0	0	0	0	0	Scaffold1001	2215431	2215928	CSS046676	Polynucleotidyl transferase, ribonuclease H-like superfamily protein
CSS046677	0	0	0	0	0	0	0	0	0	Scaffold1001	2342998	2344482	CSS046677	-
CSS046681	0	0	0	0	0	0	0	0	0	Scaffold1001	2749934	2753771	CSS046681	Ribonuclease H-like superfamily protein
CSS046683	0	0	0	0	0	0	0	0	0	Scaffold1001	2753772	2755878	CSS046683	zinc ion binding;nucleic acid binding
CSS046682	0	0	0	0	0	0	0	0	0	Scaffold1001	2765923	2770896	CSS046682	-
CSS046684	0	0	0	0	0	0	0	0	0	Scaffold1001	2866012	2867157	CSS046684	-
CSS025064	0	0	0	0	0	0	0	0	0	Scaffold10029	2413	3307	CSS025064	unknown protein; BEST Arabidopsis thaliana protein match is: unknown protein (TAIR:AT2G24960.2); Has 791 Blast hits to 465 proteins in 19 species: Archae - 0; Bacteria - 0; Metazoa - 0; Fungi - 17; Plants - 748; Viruses - 0; Other Eukaryotes - 26 (source: NCBI BLink).
CSS038914	0	0	0	0	0	0	0	0	0	Scaffold10041	4030	4870	CSS038914	RNA-binding (RRM/RBD/RNP motifs) family protein
CSS014457	0	0	0	0	0	0	0	0	0	Scaffold10057	22347	32793	CSS014457	chromatin-remodeling protein 11
CSS014460	0	0	0	0	0	0	0	0	0	Scaffold10057	99542	100084	CSS014460	-
CSS014462	0.022779	0	0.116825	0.025441	0.15573	0.139583	0.088296	0.169016	0.136824	Scaffold10057	148956	154999	CSS014462	Restriction endonuclease, type II-like superfamily protein
CSS014461	0.85082	0.335181	0.67557	0.574773	0.764116	0.685843	0.784339	0.463749	1.06621	Scaffold10057	226186	228749	CSS014461	Protein kinase superfamily protein
CSS014458	2.65524	9.93338	7.75968	4.92729	6.0874	5.11874	4.76346	3.66231	7.27788	Scaffold10057	34817	36730	CSS014458	Protein kinase superfamily protein
CSS014459	0.024456	0.336478	0.264255	0.327742	0.168132	0.146695	0.251897	0.192829	0.204649	Scaffold10057	53422	54919	CSS014459	Protein kinase superfamily protein
CSS014463	0.232425	0	0	0	0.513275	0	0	0	0	Scaffold10057	93427	93735	CSS014463	Glutaredoxin family protein
CSS014465	1.74043	4.65689	4.11392	4.4537	3.56542	4.83479	4.093	3.25444	6.6421	Scaffold10057	157394	168086	CSS014465	tetratricopeptide repeat (TPR)-containing protein
CSS014464	0.040749	0	0.004275	0.028189	0.021341	0	0.101174	0.020048	0.055679	Scaffold10057	176572	187980	CSS014464	tonneau 2 (TON2)
CSS005278	0	0	0	0	0	0	0	0	0	Scaffold10058	76712	77125	CSS005278	unknown protein; FUNCTIONS IN: molecular_function unknown; INVOLVED IN: N-terminal protein myristoylation; LOCATED IN: cellular_component unknown; EXPRESSED IN: root, flower, stamen; EXPRESSED DURING: 4 anthesis, petal differentiation and expansion stage; Has 34 Blast hits to 34 proteins in 7 species: Archae - 0; Bacteria - 0; Metazoa - 0; Fungi - 0; Plants - 34; Viruses - 0; Other Eukaryotes - 0…
CSS005279	0.539494	0.914076	0.571034	0.438768	0.727168	0.668457	0.935443	1.05528	1.56844	Scaffold10058	174060	176311	CSS005279	cyclin d5;1
CSS005282	23.6365	55.4892	42.423	60.0817	39.9473	42.7783	25.9349	20.3559	55.865	Scaffold10058	362883	364395	CSS005282	alpha/beta-Hydrolases superfamily protein
CSS005281	0.303103	0.715735	0.799991	0.363299	0.445507	0.232171	0.131967	0.10254	0.319911	Scaffold10058	82686	95735	CSS005281	aconitase 3
CSS005280	0.00095	0.010968	0.010145	0.004665	0	0.002538	0	0	0.004824	Scaffold10058	178445	185081	CSS005280	autoinhibited Ca2+-ATPase 1
CSS005283	13.3133	37.9327	32.5729	2.71565	5.40663	3.1616	1.94299	1.65341	2.63904	Scaffold10058	430193	432914	CSS005283	ARM repeat superfamily protein
CSS020267	0	0	0	0	0	0	0	0	0	Scaffold1006	9442	9906	CSS020267	-
CSS020266	0	0	0	0	0	0	0	0	0	Scaffold1006	9919	13942	CSS020266	unknown protein; Has 90 Blast hits to 90 proteins in 7 species: Archae - 0; Bacteria - 0; Metazoa - 0; Fungi - 0; Plants - 90; Viruses - 0; Other Eukaryotes - 0 (source: NCBI BLink).
CSS020272	0	0	0	0	0	0	0	0	0	Scaffold1006	430423	431160	CSS020272	-
CSS020274	0	0	0	0	0	0	0	0	0	Scaffold1006	505510	506036	CSS020274	O-Glycosyl hydrolases family 17 protein
CSS020273	0.066172	0	0.259373	0.003162	0	0	0.04806	0	0	Scaffold1006	539789	554377	CSS020273	homolog of X-ray repair cross complementing 2 (XRCC2)
CSS020275	0	0	0	0	0	0	0.039383	0	0	Scaffold1006	662506	663430	CSS020275	CONTAINS InterPro DOMAIN/s: Retrotransposon gag protein (InterPro:IPR005162); BEST Arabidopsis thaliana protein match is: unknown protein (TAIR:AT5G48050.1); Has 648 Blast hits to 647 proteins in 29 species: Archae - 0; Bacteria - 0; Metazoa - 16; Fungi - 25; Plants - 607; Viruses - 0; Other Eukaryotes - 0 (source: NCBI BLink).
CSS020278	0.108738	0.322057	0.448298	0.32057	0.241308	0.24137	0.246578	0.15505	0.339612	Scaffold1006	730084	733622	CSS020278	chloroplast-localized ISCA-like protein
CSS020279	0.243185	0.29582	0.084453	0.338514	0.528323	0.435497	0.208873	0.142989	0.244344	Scaffold1006	754173	768120	CSS020279	Leucine-rich repeat (LRR) family protein
CSS020265	0	0	0	0	0	0	0	0	0	Scaffold1006	3663	6356	CSS020265	DNAse I-like superfamily protein
CSS020269	0	0	0	0	0	0	0	0	0	Scaffold1006	263898	265875	CSS020269	NAC domain containing protein 25
CSS020268	0.277967	0.039223	0.234951	0	0	0.223079	0.018711	0.02111	0.072299	Scaffold1006	274373	278038	CSS020268	NB-ARC domain-containing disease resistance protein
CSS020270	0.831478	0.667876	0.892376	2.50314	1.59808	0.904009	0.578806	0.797597	1.38697	Scaffold1006	295389	298448	CSS020270	NB-ARC domain-containing disease resistance protein
CSS020271	0	0	0	0	0	0	0	0	0	Scaffold1006	311523	314112	CSS020271	FAR1-related sequence 5
CSS020276	0.515704	1.21062	2.65918	1.30305	1.77336	0.379494	11.8495	1.7493	21.1262	Scaffold1006	628581	638325	CSS020276	Ras-related small GTP-binding family protein
CSS020277	0.001727	0.002226	0.254089	0	0	0	0	0	0	Scaffold1006	669585	674439	CSS020277	WRKY DNA-binding protein 51
CSS027961	1.20223	2.22428	2.27658	3.5782	1.9668	2.61337	4.73879	2.88001	4.59556	Scaffold1007	29280	31614	CSS027961	CONTAINS InterPro DOMAIN/s: Ribosomal protein L53, mitochondrial (InterPro:IPR019716); Has 50 Blast hits to 50 proteins in 19 species: Archae - 0; Bacteria - 0; Metazoa - 6; Fungi - 0; Plants - 42; Viruses - 0; Other Eukaryotes - 2 (source: NCBI BLink).
CSS027967	1.48226	1.74421	4.12215	2.11026	2.67378	3.32564	1.70035	1.3405	3.17345	Scaffold1007	462240	465737	CSS027967	Zinc finger (CCCH-type) family protein
CSS027968	0	0	0.105128	0	0	0	0	0	0	Scaffold1007	466988	467860	CSS027968	RING/U-box superfamily protein
CSS027970	0	0.074078	0	0	0	0	0.967087	1.22875	1.73771	Scaffold1007	506307	509888	CSS027970	basic helix-loop-helix (bHLH) DNA-binding superfamily protein
CSS027974	0.819248	0.226076	0.294255	1.36059	0.262828	0.909091	0.780034	0.645753	1.07378	Scaffold1007	725133	739700	CSS027974	uridine-ribohydrolase 1
CSS027973	0	0	0	0	0	0	0	0	0	Scaffold1007	761904	764680	CSS027973	uridine-ribohydrolase 1
CSS027978	0.302807	0.956013	0.816196	1.25952	0.720278	1.82718	1.3607	0.552898	0.74702	Scaffold1007	908256	928031	CSS027978	uridine-ribohydrolase 1
CSS027977	0	0.348432	0.053892	0.417101	0	0.274743	0.012	0	0.148235	Scaffold1007	967160	970190	CSS027977	uridine-ribohydrolase 1
CSS027980	0	0	0	0	0	0	0	0	0	Scaffold1007	901797	902168	CSS027980	-
CSS027983	0	0.099201	0.045721	0	0.064259	0.241068	0.084697	0.181158	0.245888	Scaffold1007	1774887	1792013	CSS027983	Protein kinase superfamily protein
CSS027986	0	0	0	0	0	0	0	0	0	Scaffold1007	2240005	2240853	CSS027986	-
CSS027993	0	0	0	0	0	0	0	0	0	Scaffold1007	2426916	2427656	CSS027993	BED zinc finger ;hAT family dimerisation domain
CSS027991	0	0	0	0	0	0	0	0	0	Scaffold1007	2502475	2509588	CSS027991	Tyrosyl-tRNA synthetase, class Ib, bacterial/mitochondrial
CSS027992	0	0	0.000415	0	0	0	0	0	0	Scaffold1007	2522355	2531817	CSS027992	Family of unknown function (DUF572)
CSS027994	0.0665	0.559936	0	0.213181	0.163749	0.090175	0.132221	0	0	Scaffold1007	2551026	2551983	CSS027994	Ribonuclease H-like superfamily protein
CSS027962	0	0	0	6.66217	0	8.16591	2.48629	0	2.24219	Scaffold1007	46338	48349	CSS027962	S-adenosyl-L-methionine-dependent methyltransferases superfamily protein
CSS027963	0	0	0	0	0	0	0	0	0	Scaffold1007	162653	164404	CSS027963	purple acid phosphatase 6
CSS027964	5.04401	10.2114	9.89614	8.12084	12.7958	8.54166	8.05459	5.68562	14.3963	Scaffold1007	198840	207198	CSS027964	Protein kinase superfamily protein
CSS027965	0	0	0	0	0	0	0	0	0	Scaffold1007	243475	245068	CSS027965	RNA-directed DNA polymerase (reverse transcriptase)-related family protein
CSS027966	0	0	0	0	0	0	0	0	0	Scaffold1007	314298	314921	CSS027966	-
CSS027969	0	0	0.06305	0	0	0	0	0.083249	0	Scaffold1007	401778	402836	CSS027969	Tetratricopeptide repeat (TPR)-like superfamily protein
CSS027971	0.841271	2.09516	1.5678	2.50292	2.10043	1.71718	0.203604	0.605149	1.09932	Scaffold1007	562856	563947	CSS027971	RING/U-box superfamily protein
CSS027972	0	0	0	0	0	0	0	0	0	Scaffold1007	581435	582377	CSS027972	-
CSS027976	0	0	0	0	0	0	0	0	0	Scaffold1007	687962	689958	CSS027976	Aminotransferase-like, plant mobile domain family protein
CSS027975	0	0	0	0	0	0	0	0	0	Scaffold1007	705087	706217	CSS027975	-
CSS027979	0	0	0	0	0	0	0	0	0	Scaffold1007	981924	982376	CSS027979	-
CSS027981	0	0	0	0	0	0	0	0	0	Scaffold1007	1064730	1065894	CSS027981	-
CSS027982	0	18.8359	0	0	0	0	0	0	0	Scaffold1007	1153374	1154053	CSS027982	-
CSS027984	0	0	0	0	0	0	0	0	0	Scaffold1007	2094294	2097721	CSS027984	Aminotransferase-like, plant mobile domain family protein
CSS027985	0	0	0	0	0	0	0	0	0	Scaffold1007	2178234	2180204	CSS027985	-
CSS027987	0	0	0	0	0	0	0	0	0	Scaffold1007	2193698	2194700	CSS027987	glutathione S-transferase THETA 3
CSS027988	0	0	0	0	0	0	0	0	0	Scaffold1007	2206055	2213379	CSS027988	NAD(P)-linked oxidoreductase superfamily protein
CSS027989	0	0	0	0	0	0	0	0	0	Scaffold1007	2296017	2297048	CSS027989	zinc knuckle (CCHC-type) family protein
CSS027990	0.113051	0.17525	0.108032	0	0.140299	0.083159	0.055611	0	0	Scaffold1007	2301807	2308633	CSS027990	Amidase family protein
CSS027995	0	0.112714	0.065684	0	0.09793	0	0	0	0	Scaffold1007	2362102	2377008	CSS027995	Amidase family protein
CSS027997	0	0	0	0	0.147019	0	0	0	0.059471	Scaffold1007	2378304	2388379	CSS027997	Amidase family protein
CSS027998	0	0	0.013994	0.006808	0.01552	0.005736	0.00971	0.002611	0.01204	Scaffold1007	2554396	2556638	CSS027998	RING/U-box superfamily protein
CSS027996	0.002449	0	0.062446	0.127397	0.071184	0.020752	0.002263	0	0.015687	Scaffold1007	2558265	2561692	CSS027996	RING/U-box superfamily protein
CSS042323	0	0	0	0	0	0	0	0	0	Scaffold1008	19431	21382	CSS042323	Polynucleotidyl transferase, ribonuclease H-like superfamily protein
CSS042321	6.72193	9.15241	8.41483	6.57178	5.68983	6.81038	4.28738	2.8944	7.68585	Scaffold1008	30946	34438	CSS042321	DnaJ/Hsp40 cysteine-rich domain superfamily protein
CSS042322	2.65286	4.54769	4.46694	5.09274	4.94342	4.14815	2.73926	1.95589	6.77744	Scaffold1008	96586	105600	CSS042322	zinc finger (CCCH-type) family protein / D111/G-patch domain-containing protein
CSS042324	0	0	0	0	0	0	0	0	0	Scaffold1008	142694	144703	CSS042324	Aminotransferase-like, plant mobile domain family protein
CSS042325	0	2.39416	2.68676	2.73404	0	0.164987	1.6463	0	2.0154	Scaffold1008	61577	66437	CSS042325	unknown protein; Has 33 Blast hits to 33 proteins in 17 species: Archae - 0; Bacteria - 0; Metazoa - 1; Fungi - 0; Plants - 28; Viruses - 0; Other Eukaryotes - 4 (source: NCBI BLink).
CSS019618	0	0	0	0	0	0	0	0	0	Scaffold10083	38614	42416	CSS019618	NB-ARC domain-containing disease resistance protein
CSS019620	0	0	0	0	0	0	0	0	0	Scaffold10083	88655	90620	CSS019620	RNA-directed DNA polymerase (reverse transcriptase)-related family protein
CSS019619	0	0	0	0.145531	0	0.085718	0	0	0	Scaffold10083	119664	121206	CSS019619	Malectin/receptor-like protein kinase family protein
CSS019621	0	0	0	0	0	0	0	0	0	Scaffold10083	274420	276710	CSS019621	RNA-directed DNA polymerase (reverse transcriptase)-related family protein
CSS002562	0.164597	0.241341	0.372147	0.315406	0.205361	0	0.160426	0.103574	0.158503	Scaffold10085	833	1556	CSS002562	-
CSS014481	0	0	0	0	0.22377	0.308996	0	0	0	Scaffold1009	156182	157664	CSS014481	HVA22 homologue E
CSS014483	0.21076	0.662125	1.01537	0	0	0	0	0	0	Scaffold1009	255751	257393	CSS014483	HVA22 homologue E
CSS014485	0	0	0	0	0	0	0	0	0	Scaffold1009	596685	598847	CSS014485	Aminotransferase-like, plant mobile domain family protein
CSS014487	0	0	0	0	0	0	0	0	0	Scaffold1009	711290	711583	CSS014487	-
CSS014486	0	0.083406	0.203957	0.414252	0	0	0	0.006129	0	Scaffold1009	741756	742208	CSS014486	unknown protein; FUNCTIONS IN: molecular_function unknown; INVOLVED IN: biological_process unknown; LOCATED IN: cellular_component unknown; EXPRESSED IN: 23 plant structures; EXPRESSED DURING: 13 growth stages; Has 1807 Blast hits to 1807 proteins in 277 species: Archae - 0; Bacteria - 0; Metazoa - 736; Fungi - 347; Plants - 385; Viruses - 0; Other Eukaryotes - 339 (source: NCBI BLink).
CSS014489	0.198152	0.116584	0.094664	0.108718	0	0.322339	0.419714	0.285767	0.386585	Scaffold1009	823207	825520	CSS014489	unknown protein; Has 44 Blast hits to 44 proteins in 16 species: Archae - 0; Bacteria - 0; Metazoa - 0; Fungi - 0; Plants - 44; Viruses - 0; Other Eukaryotes - 0 (source: NCBI BLink).
CSS014492	0.111559	0.113733	0.150733	0	0	0.026312	0	0.066512	0.431549	Scaffold1009	919555	921586	CSS014492	Molybdenum cofactor sulfurase family protein
CSS014491	0	0	0	0	0	0	0	0	0	Scaffold1009	1038306	1041695	CSS014491	importin alpha isoform 9
CSS014482	0	0	0.10798	0	0.086463	0	0	0	0	Scaffold1009	92971	96685	CSS014482	fatty acyl-ACP thioesterases B
CSS014484	0	0	0	0	0	0	0	0	0	Scaffold1009	392866	396574	CSS014484	-
CSS014488	3.46885	6.23339	6.55485	3.23299	3.18507	3.7188	2.33799	2.3059	3.68465	Scaffold1009	743012	752173	CSS014488	KNOTTED1-like homeobox gene 3
CSS014490	0.018781	0.250715	0.244595	0.541801	0.504681	0.177351	0.234473	0.088508	0.359714	Scaffold1009	825731	828742	CSS014490	Ras-related small GTP-binding family protein
CSS040930	0	0.043369	0	0	0.057235	0.008864	0	0	0.041865	Scaffold10094	28	2373	CSS040930	FAR1-related sequence 5
CSS024040	2.09574	6.79173	4.54453	5.34262	5.49595	5.0231	2.69619	1.78476	4.33164	Scaffold10095	281161	292296	CSS024040	Protein of unknown function (DUF616)
CSS024038	0	0	0	0	0	0	0	0	0	Scaffold10095	11897	13697	CSS024038	integral membrane TerC family protein
CSS024039	0	0	0	0	0	0	0	0	0	Scaffold10095	20927	23816	CSS024039	integral membrane TerC family protein
CSS024037	2.66655	3.96909	4.07495	1.51954	2.3038	0.961915	0.260349	0.22299	0.350241	Scaffold10095	49685	51784	CSS024037	Concanavalin A-like lectin protein kinase family protein
CSS024041	0	1.49269	0.029489	2.84838	1.16623	1.75402	0.260086	0.129663	0.675325	Scaffold10095	293461	299651	CSS024041	lipoxygenase 3
CSS011453	0	0	0	0	0	0	0.054505	0	0	Scaffold10096	6631	7710	CSS011453	-
CSS045143	0.475866	0.417228	0.364505	0.504763	0.371446	0.460258	0.220629	0.385605	0.294316	Scaffold1011	119840	121051	CSS045143	-
CSS045142	0.22348	0.354253	0.543219	1.69436	0.93267	0.633273	1.38564	1.48189	1.57205	Scaffold1011	127320	128906	CSS045142	salt tolerance homolog2
CSS045144	0	0	0	0	0	0	0	0	0	Scaffold1011	167369	170249	CSS045144	Aminotransferase-like, plant mobile domain family protein
CSS045146	0	0	0	0	0	0	0	0	0	Scaffold1011	407070	407771	CSS045146	CONTAINS InterPro DOMAIN/s: Retrotransposon gag protein (InterPro:IPR005162); BEST Arabidopsis thaliana protein match is: unknown protein (TAIR:AT1G34070.1); Has 1807 Blast hits to 1807 proteins in 277 species: Archae - 0; Bacteria - 0; Metazoa - 736; Fungi - 347; Plants - 385; Viruses - 0; Other Eukaryotes - 339 (source: NCBI BLink).
CSS045149	0	0	0	0	0	0	0	0	0	Scaffold1011	498121	498787	CSS045149	-
CSS045148	0	0	0.194986	0	0	0	0	0	0	Scaffold1011	526109	526585	CSS045148	DNAJ-like 20
CSS045151	0	0.201559	0	0.021672	0	0	0.059573	0	0.281524	Scaffold1011	769743	773179	CSS045151	slufate transporter 2;1
CSS045153	0	0	0	0	0	0	0	0	0	Scaffold1011	794290	795475	CSS045153	DNAse I-like superfamily protein
CSS045152	0	0	0	0	0	0	0	0	0	Scaffold1011	827661	829290	CSS045152	RNA-directed DNA polymerase (reverse transcriptase)-related family protein
CSS045157	0	0.080775	0	0	0	0	0	0	0	Scaffold1011	1038211	1045585	CSS045157	Cupredoxin superfamily protein
CSS045158	0.258856	2.12959	0.817982	0.102755	0.179463	0.087016	0	0.096508	0.177719	Scaffold1011	1100627	1102787	CSS045158	Cupredoxin superfamily protein
CSS045159	0	0	0	0	0	0	0	0	0	Scaffold1011	1209659	1211927	CSS045159	AGAMOUS-like 104
CSS045161	0	0	0	0	0	0	0	0	0	Scaffold1011	1250925	1251863	CSS045161	Polynucleotidyl transferase, ribonuclease H-like superfamily protein
CSS045163	2.05205	9.76153	9.40396	10.0116	6.84618	1.23195	4.16306	2.81669	8.37246	Scaffold1011	1358788	1362759	CSS045163	phloem protein 2-B10
CSS045166	5.49001	10.7745	9.25325	10.5831	8.37637	8.23942	4.26598	3.45929	5.72843	Scaffold1011	1411409	1415816	CSS045166	phloem protein 2-B10
CSS045162	0	0	0	0	0	0	0	0.039804	0	Scaffold1011	1386941	1387219	CSS045162	F-box family protein
CSS045165	0	0	0	0	0	0	0	0.000506	0	Scaffold1011	1417205	1423310	CSS045165	GroES-like zinc-binding alcohol dehydrogenase family protein
CSS045164	0.253282	0.065655	0.211202	0.005664	0.756707	0.037941	0.05693	0.246583	0.009751	Scaffold1011	1444787	1450442	CSS045164	vesicle-associated membrane protein 726
CSS045175	0	0	0	0	0	0	0	0	0	Scaffold1011	1706104	1710217	CSS045175	-
CSS045173	0	0	0	0	0	0	0	0	0	Scaffold1011	1747189	1749848	CSS045173	FAR1-related sequence 5
CSS045145	0	0.039385	0.702482	1.5748	0.015329	2.69836	0.080274	0.767935	0.010509	Scaffold1011	238068	244521	CSS045145	Plant protein 1589 of unknown function
CSS045147	0	0	0	0	0	0	0	0	0	Scaffold1011	430484	430780	CSS045147	-
CSS045150	0	0	0	0	0	0	0	0	0	Scaffold1011	642672	643144	CSS045150	Alanyl-tRNA synthetase
CSS045154	0.44213	0.679265	0.963677	0.443748	0.644397	0.34587	0	0.28712	0.344137	Scaffold1011	830273	832738	CSS045154	Polynucleotidyl transferase, ribonuclease H-like superfamily protein
CSS045156	0	0	0	0	0.014322	0.01576	0.02018	0.029345	0	Scaffold1011	839855	850855	CSS045156	aspartate aminotransferase
CSS045155	0.048669	0.158586	0.289887	0.188234	0	0	0.043293	0	0.060661	Scaffold1011	882295	887769	CSS045155	aspartate aminotransferase
CSS045160	0	0	0	0	0	0	0	0	0	Scaffold1011	1236906	1238471	CSS045160	Cupredoxin superfamily protein
CSS045168	0	0	0	0.179831	0	0.259355	0	0	0	Scaffold1011	1423509	1436051	CSS045168	P-loop containing nucleoside triphosphate hydrolases superfamily protein
CSS045167	0	0	0	0	0	0	0	0	0	Scaffold1011	1453181	1456431	CSS045167	Tetratricopeptide repeat (TPR)-like superfamily protein
CSS045172	0.179539	0.491167	0.621417	0.048604	0	0	0.226978	0.024435	0.226141	Scaffold1011	1494844	1500635	CSS045172	Alba DNA/RNA-binding protein
CSS045170	0.302393	0	0.507199	0.844757	0.762487	0.239081	0.074977	3.12658	0.182185	Scaffold1011	1514002	1522346	CSS045170	FAD/NAD(P)-binding oxidoreductase family protein
CSS045169	0.684553	0.813805	0.65251	0.178712	2.31514	1.00319	0.435333	0.907562	0.837882	Scaffold1011	1529148	1537039	CSS045169	Ankyrin repeat family protein
CSS045171	0	0	0	0	0	0	0	0	0	Scaffold1011	1572286	1575449	CSS045171	Chalcone and stilbene synthase family protein
CSS045174	9.84014	22.0678	26.0784	10.0051	9.35257	9.86012	11.0862	7.63534	14.8501	Scaffold1011	1616857	1624185	CSS045174	Chalcone and stilbene synthase family protein
CSS028386	0.830521	6.69533	1.69441	1.02428	0.700789	0.669822	0.338313	0.358844	0.529918	Scaffold1012	145009	146299	CSS028386	NAC-like, activated by AP3/PI
CSS028388	15.0993	17.4767	14.9243	10.083	16.2359	12.6503	6.77344	4.35951	7.84695	Scaffold1012	236625	243633	CSS028388	PsbQ-like 2
CSS028387	3.30321	3.60339	3.722	0.80317	3.30072	1.46275	0.180185	0.078483	0.563735	Scaffold1012	259947	264006	CSS028387	cAMP-regulated phosphoprotein 19-related protein
CSS028389	0	0	0	0	0	0	0	0	0	Scaffold1012	284487	285205	CSS028389	-
CSS002330	0	0	0	0	0	0	0	0	0	Scaffold10137	10238	11178	CSS002330	-
CSS002328	1.37918	2.41655	1.98886	4.66863	3.48415	4.3922	5.73688	4.94016	9.01137	Scaffold10137	18732	22821	CSS002328	BEST Arabidopsis thaliana protein match is: BTB/POZ domain-containing protein (TAIR:AT1G63850.1); Has 298 Blast hits to 298 proteins in 22 species: Archae - 0; Bacteria - 0; Metazoa - 10; Fungi - 0; Plants - 287; Viruses - 0; Other Eukaryotes - 1 (source: NCBI BLink).
CSS002329	0	2.48464	0	0	0	0	0	0	0	Scaffold10137	50469	58324	CSS002329	BEL1-like homeodomain 2
CSS052986	0	0	0	0	0	0	0	0	0	Scaffold1014	43146	59837	CSS052986	ARG1-like 1
CSS052985	0	0	0	0	0	0	0	0	0	Scaffold1014	67798	72890	CSS052985	hAT dimerisation domain-containing protein / transposase-related
CSS052988	0.286391	0.204433	0.590173	2.3243	2.14508	2.88872	1.18423	0.895151	2.44218	Scaffold1014	127703	137636	CSS052988	peptidase M20/M25/M40 family protein
CSS052992	0.001135	0.008137	0.005069	0.081252	0	0.002292	0.020684	0.005261	0.085789	Scaffold1014	212235	231061	CSS052992	RNI-like superfamily protein
CSS052994	0	0	0	0	0.039746	0	0	0	0	Scaffold1014	324543	325830	CSS052994	-
CSS052993	0	0	0	0	0	0	0	0	0	Scaffold1014	359399	362109	CSS052993	FAR1-related sequence 4
CSS052996	0.509634	0.540961	0.648914	1.15758	0.276848	0.68868	1.88412	0.72764	4.01171	Scaffold1014	416146	418809	CSS052996	UDP-glucosyl transferase 74B1
CSS052997	0.130074	0.642221	0.396241	0.893881	0.335993	0.665159	0.507046	0.462947	1.47679	Scaffold1014	434326	441949	CSS052997	DNA polymerase lambda (POLL)
CSS052995	0.752205	0.003447	2.67968	1.11871	3.03996	3.1324	2.76756	0.591677	5.89716	Scaffold1014	448842	450805	CSS052995	unknown protein; FUNCTIONS IN: molecular_function unknown; INVOLVED IN: biological_process unknown; LOCATED IN: chloroplast; EXPRESSED IN: 23 plant structures; EXPRESSED DURING: 13 growth stages; Has 24 Blast hits to 24 proteins in 8 species: Archae - 0; Bacteria - 0; Metazoa - 0; Fungi - 0; Plants - 24; Viruses - 0; Other Eukaryotes - 0 (source: NCBI BLink).
CSS053001	0	0	0	0	0	0	0	0	0	Scaffold1014	588684	590049	CSS053001	-
CSS053002	0	0	0	0	0	0	0	0	0	Scaffold1014	704061	705659	CSS053002	-
CSS053006	0	0	0	0	0	0	0	0	0	Scaffold1014	997742	1001048	CSS053006	Leucine-rich repeat protein kinase family protein
CSS053007	0	0	0	0	0	0	0	0	0	Scaffold1014	1001750	1002365	CSS053007	unknown protein; Has 90 Blast hits to 90 proteins in 7 species: Archae - 0; Bacteria - 0; Metazoa - 0; Fungi - 0; Plants - 90; Viruses - 0; Other Eukaryotes - 0 (source: NCBI BLink).
CSS053010	0	0	0	0	0	0	0	0	0	Scaffold1014	1195060	1196583	CSS053010	-
CSS053009	0	0	0.081372	0	0	0	0	0	0	Scaffold1014	1196625	1197767	CSS053009	DNAse I-like superfamily protein
CSS052987	0	0.11558	0	0	0	0.105725	0	0.08603	0	Scaffold1014	60873	61532	CSS052987	Peroxidase superfamily protein
CSS052990	0	0	0	0	0	0	0	0	0	Scaffold1014	116938	117816	CSS052990	-
CSS052989	0	0	0	0	0	0.1216	0	0	0	Scaffold1014	138720	138929	CSS052989	-
CSS052991	0.300096	0.431212	0	0.376104	0.092295	0.719669	0	0	0.633742	Scaffold1014	158723	158932	CSS052991	-
CSS052999	3.6524	7.11767	5.55151	9.2192	6.64608	6.44049	6.31212	5.40738	11.6419	Scaffold1014	422830	430224	CSS052999	DEA(D/H)-box RNA helicase family protein
CSS052998	0	0	0	0	0	0	0	0	0	Scaffold1014	469431	473815	CSS052998	Nucleolar GTP-binding protein
CSS053000	0	0	0	0	0	0	0	0	0	Scaffold1014	584432	585653	CSS053000	FAR1-related sequence 5
CSS053004	0	0	0	0	0	0	0.038534	0	0	Scaffold1014	801458	803336	CSS053004	Aminotransferase-like, plant mobile domain family protein
CSS053003	0.205982	0.650687	0.118634	0.362154	0.050593	0.179625	0	0	0.062589	Scaffold1014	818267	819981	CSS053003	Leucine-rich repeat protein kinase family protein
CSS053005	0	0	0	0	0	0	0	0	0	Scaffold1014	894241	896619	CSS053005	Leucine-rich repeat protein kinase family protein
CSS053008	0	0	0	0	0	0	0	0	0	Scaffold1014	1007925	1011208	CSS053008	Leucine-rich repeat protein kinase family protein
CSS053012	0.140256	0.47744	0.638554	0.943114	0.463564	0.571742	0.821182	0.73078	0.857651	Scaffold1014	1161401	1166149	CSS053012	Squamosa promoter-binding protein-like (SBP domain) transcription factor family protein
CSS053011	0.02603	0	0	0	0.027172	0	0	0	0	Scaffold1014	1187388	1193680	CSS053011	receptor like protein 15
CSS053013	0	0	0	0	0	0	0	0	0	Scaffold1014	1206453	1206656	CSS053013	-
CSS053014	0	0	0	0	0	0	0	0	0	Scaffold1014	1229786	1230865	CSS053014	-
CSS002834	0	0	0	0	0	0	0	0	0	Scaffold10142	336	2116	CSS002834	receptor like protein 13
CSS005415	0	0	0	2.0757	0	0	0.805273	0	0	Scaffold10144	433	3156	CSS005415	RING/U-box superfamily protein
CSS036010	0	0	0	0	0	0	0	0	0	Scaffold10148	132703	137328	CSS036010	myb domain protein 105
CSS036009	0.103406	0.220262	0.275607	0.257291	0.068076	0.257108	0.069208	0.097175	0.324533	Scaffold10148	149375	151453	CSS036009	Pentatricopeptide repeat (PPR) superfamily protein
CSS036011	0	0.049039	0	0	0	0.114361	0.051229	0.057847	0.045781	Scaffold10148	174395	177940	CSS036011	galactosyltransferase1
CSS036019	0	0	0	0	0	0	0	0	0	Scaffold10148	341501	342355	CSS036019	unknown protein; BEST Arabidopsis thaliana protein match is: unknown protein (TAIR:AT3G11310.1); Has 720 Blast hits to 435 proteins in 28 species: Archae - 0; Bacteria - 2; Metazoa - 0; Fungi - 32; Plants - 682; Viruses - 0; Other Eukaryotes - 4 (source: NCBI BLink).
CSS036018	0	0	0	0	0	0	0	0	0	Scaffold10148	342892	344650	CSS036018	CONTAINS InterPro DOMAIN/s: Putative harbinger transposase-derived nuclease (InterPro:IPR006912); BEST Arabidopsis thaliana protein match is: unknown protein (TAIR:AT1G43722.1); Has 1807 Blast hits to 1807 proteins in 277 species: Archae - 0; Bacteria - 0; Metazoa - 736; Fungi - 347; Plants - 385; Viruses - 0; Other Eukaryotes - 339 (source: NCBI BLink).
CSS036017	0	0	0	0	0	0	0	0	0	Scaffold10148	351712	353901	CSS036017	FRS (FAR1 Related Sequences) transcription factor family
CSS036022	14.8208	23.5314	18.2678	32.3337	25.0876	28.5786	35.349	26.5005	56.4156	Scaffold10148	474073	474990	CSS036022	homeobox protein 30
CSS036024	27.1335	52.0167	49.2565	57.0589	55.3474	44.1634	48.73	39.0209	81.8561	Scaffold10148	566135	567920	CSS036024	Ribosomal protein L34e superfamily protein
CSS036028	0	0	0	0	0	0	0	0	0	Scaffold10148	590271	592356	CSS036028	hAT dimerisation domain-containing protein / transposase-related
CSS036027	0	0	0	0	0	0	0	0	0	Scaffold10148	674927	677237	CSS036027	Ribonuclease H-like superfamily protein
CSS036029	0	0	0	0	0	0	0	0	0	Scaffold10148	677582	678502	CSS036029	-
CSS036013	0	0	0	0	0	0	0	0	0	Scaffold10148	103103	104999	CSS036013	Plant protein of unknown function (DUF247)
CSS036014	0	0.280772	0.217623	1.52746	0	1.35135	0.864444	0	0	Scaffold10148	142118	147569	CSS036014	Biotin/lipoate A/B protein ligase family
CSS036012	16.2814	43.0698	24.5482	2.72593	6.04182	2.53316	0.269096	0.09608	0.926763	Scaffold10148	152230	152805	CSS036012	Calcium-binding EF-hand family protein
CSS036016	4.27775	12.9641	9.44922	6.79119	7.92631	5.32603	2.12227	1.03824	4.05595	Scaffold10148	218308	218970	CSS036016	Ribosomal protein L34e superfamily protein
CSS036015	4.31337	11.8996	8.32644	16.8801	11.5416	14.3651	5.11774	1.72172	6.75458	Scaffold10148	233150	233740	CSS036015	-
CSS036020	5.25061	11.7542	10.2946	1.97715	2.4531	2.00481	0.759852	0.648449	0.98754	Scaffold10148	294028	297402	CSS036020	cycling DOF factor 2
CSS036021	0	18.2311	10.623	0.90069	2.08417	1.35456	1.05469	0.460056	2.49119	Scaffold10148	357796	361295	CSS036021	Transmembrane amino acid transporter family protein
CSS036023	0	0	0	0	0	0	0	0	0	Scaffold10148	445509	445814	CSS036023	-
CSS036026	0	0	0	0	0	0	0	0	0	Scaffold10148	498043	498686	CSS036026	-
CSS036025	0	0	0	0	0	0	0	0	0	Scaffold10148	561687	561968	CSS036025	mini zinc finger 2
CSS025741	0.159205	0.334051	0.12914	0.09732	0.020792	0.084025	0	0	0.123134	Scaffold10165	24587	30705	CSS025741	cysteine-rich RLK (RECEPTOR-like protein kinase) 14
CSS013884	0	0	0	0	0	0	0	0	0	Scaffold10174	24740	27349	CSS013884	-
CSS023076	0	0	0	0	0.217841	0	0	0	0	Scaffold10177	1816	4958	CSS023076	Homeobox-leucine zipper protein family
CSS007546	0	0	0	0	0	0	0	0	0	Scaffold1018	110499	111946	CSS007546	-
CSS007545	0.041539	0.016279	0	0.061114	0.031878	0.033862	0.033004	0.046081	0	Scaffold1018	151707	153418	CSS007545	Histone H3 K4-specific methyltransferase SET7/9 family protein
CSS034013	0	0	0	0	0	0	0	0	0	Scaffold1019	128636	130640	CSS034013	-
CSS034014	0	0	0	0	0	0	0	0	0	Scaffold1019	315523	326032	CSS034014	Disease resistance protein (TIR-NBS-LRR class) family
CSS034015	0	0	0	0	0	0	0	0	0	Scaffold1019	426760	427461	CSS034015	Cysteine/Histidine-rich C1 domain family protein
CSS034019	0	0	0	0	0	0	0	0	0	Scaffold1019	955631	955984	CSS034019	-
CSS034020	0.477825	0.221824	0.313682	0.59976	0.400659	1.02739	0.138153	0.081494	0.546944	Scaffold1019	1017336	1021789	CSS034020	Voltage-gated chloride channel family protein
CSS034022	0	0	0	0	0	0	0	0	0	Scaffold1019	1207509	1207769	CSS034022	-
CSS034024	0	0	0	0	0	0	0	0	0	Scaffold1019	1383606	1385542	CSS034024	Aminotransferase-like, plant mobile domain family protein
CSS034029	0	0	0	0	0	0	0	0	0	Scaffold1019	1719809	1720984	CSS034029	F-box family protein
CSS034031	0	0	0	0	0	0	0	0	0	Scaffold1019	1929636	1933064	CSS034031	-
CSS034034	0.268276	0.717066	0.637484	0.514648	1.16254	0.383772	0.272367	0.182404	0.384183	Scaffold1019	1999916	2006233	CSS034034	Plant VAMP (vesicle-associated membrane protein) family protein
CSS034033	0	0	0	0	0	0.266923	0	0.017218	0	Scaffold1019	2040151	2047509	CSS034033	Protein kinase superfamily protein
CSS034035	77.4578	193.474	143.8	122.233	115.052	102.886	59.8587	42.0217	102.298	Scaffold1019	2058133	2061018	CSS034035	BAX inhibitor 1
CSS034032	5.12547	9.64428	7.80854	8.28409	6.14828	7.40546	6.23594	3.29906	7.57232	Scaffold1019	2069291	2073354	CSS034032	unknown protein; Has 30201 Blast hits to 17322 proteins in 780 species: Archae - 12; Bacteria - 1396; Metazoa - 17338; Fungi - 3422; Plants - 5037; Viruses - 0; Other Eukaryotes - 2996 (source: NCBI BLink).
CSS034038	3.22701	5.75102	1.87255	4.20509	4.6038	4.17631	2.62903	2.23102	4.2637	Scaffold1019	2121399	2130161	CSS034038	GATA transcription factor 26
CSS034037	0.27647	1.04821	2.36715	0.274492	0.763998	0.130224	0.166437	0.115749	0.234178	Scaffold1019	2147549	2150023	CSS034037	SU(VAR)3-9 homolog 5
CSS034039	0	0	0	0	0	0	0	0	0	Scaffold1019	2186762	2188136	CSS034039	Aminotransferase-like, plant mobile domain family protein
CSS034041	0.213475	0.726894	0.553667	0.298229	0.533314	0.632232	0.905728	0.616901	1.40084	Scaffold1019	2233320	2234457	CSS034041	BTB/POZ domain with WD40/YVTN repeat-like protein
CSS034048	2.21484	3.04272	3.2609	0.725191	1.41517	1.13589	0.655516	0.540256	1.2566	Scaffold1019	2320790	2323018	CSS034048	receptor like protein 35
CSS034049	0	0	0.048352	0.077753	0.110976	0.054156	0.037462	0	0.075987	Scaffold1019	2375593	2381074	CSS034049	-
CSS034051	0.28382	1.55004	0.641833	1.05627	0.431344	1.64233	3.48754	4.06749	5.87594	Scaffold1019	2539167	2550873	CSS034051	structural maintenance of chromosome 3
CSS034056	0	0	0	0	0	0	0	0	0	Scaffold1019	2610355	2618949	CSS034056	Transmembrane amino acid transporter family protein
CSS034053	0.328421	0.375209	0.310064	0.094825	0.322033	0	0.113239	0.093525	0.029845	Scaffold1019	2697205	2700053	CSS034053	Transmembrane amino acid transporter family protein
CSS034012	0	0	0	0	0	0	0	0	0	Scaffold1019	20290	24496	CSS034012	-
CSS034011	4.64632	6.03828	3.19786	8.21343	4.49376	6.46633	6.17135	4.89409	9.9062	Scaffold1019	55526	56046	CSS034011	myb domain protein 111
CSS034010	0.630194	1.36275	0.556	0.930262	0.5858	1.11878	0.308175	0.331854	0.931052	Scaffold1019	66825	73887	CSS034010	MAP kinase 7
CSS034017	0	0	0	0	0	0	0	0	0	Scaffold1019	549912	551015	CSS034017	-
CSS034016	5.96828	6.90059	9.1498	4.01081	5.74973	4.85088	0.839575	1.07321	1.84201	Scaffold1019	578612	583383	CSS034016	Cysteine/Histidine-rich C1 domain family protein
CSS034018	0	0	0	0	0	0	0	0	0	Scaffold1019	594272	601285	CSS034018	-
CSS034021	0	0	0.041055	0	0	0	0	0	0	Scaffold1019	1125454	1129942	CSS034021	-
CSS034023	1.68498	3.96174	4.93579	3.95956	3.11403	2.30934	2.28256	1.02319	2.09768	Scaffold1019	1212973	1229420	CSS034023	calmodulin-binding receptor-like cytoplasmic kinase 3
CSS034026	0.188837	0.166732	0.185758	0.718958	0.732808	0.590555	0.229034	0.047234	0.619068	Scaffold1019	1519129	1535838	CSS034026	Transducin/WD40 repeat-like superfamily protein
CSS034025	0	0	0	0	0	0	0	0	0	Scaffold1019	1548298	1549560	CSS034025	Aminotransferase-like, plant mobile domain family protein
CSS034027	0	0	0	0	0	0	0	0	0	Scaffold1019	1749473	1752353	CSS034027	ethylene response DNA binding factor 3
CSS034028	0	0	0	0	0	0	0	0	0	Scaffold1019	1787544	1787804	CSS034028	-
CSS034030	0.03584	0.001114	0.072364	0.004048	0.058819	0.007455	0.21945	0.13324	0.020937	Scaffold1019	1943507	1951473	CSS034030	Protein kinase superfamily protein
CSS034036	0	0	0	0	0	0	0	0	0	Scaffold1019	1956605	1973399	CSS034036	unknown protein; FUNCTIONS IN: molecular_function unknown; INVOLVED IN: biological_process unknown; LOCATED IN: cellular_component unknown; EXPRESSED IN: 23 plant structures; EXPRESSED DURING: 13 growth stages; Has 45 Blast hits to 44 proteins in 14 species: Archae - 0; Bacteria - 0; Metazoa - 2; Fungi - 2; Plants - 39; Viruses - 0; Other Eukaryotes - 2 (source: NCBI BLink).
CSS034040	1.72309	1.76023	1.97013	2.60734	1.54352	2.13342	1.222	0.965786	2.66136	Scaffold1019	2130907	2131989	CSS034040	-
CSS034044	0	0	0	0	0	0	0	0	0	Scaffold1019	2192642	2193906	CSS034044	-
CSS034045	0	0	0	0	0	0	0	0	0	Scaffold1019	2194042	2194275	CSS034045	Polynucleotidyl transferase, ribonuclease H-like superfamily protein
CSS034047	0	0	0	0	0	0	0	0	0	Scaffold1019	2196421	2197380	CSS034047	-
CSS034046	0	0	0	0	0	0	0	0	0	Scaffold1019	2198257	2199171	CSS034046	-
CSS034042	0	0	0	0	0	0	0	0	0	Scaffold1019	2265943	2266854	CSS034042	BTB/POZ domain with WD40/YVTN repeat-like protein
CSS034043	0	0	0	0	0	0	0	0	0	Scaffold1019	2270067	2274240	CSS034043	BTB/POZ domain with WD40/YVTN repeat-like protein
CSS034050	0	0	0	0	0	0	0	0	0	Scaffold1019	2381133	2381948	CSS034050	-
CSS034052	0	0	0.067515	0	0	0	0	0	0	Scaffold1019	2551298	2555856	CSS034052	NOD26-like intrinsic protein 4;2
CSS034054	0.523717	0.580964	0.38615	1.07236	0.634101	0.869379	0.868993	0.538234	1.40854	Scaffold1019	2700733	2702166	CSS034054	Pentatricopeptide repeat (PPR) superfamily protein
CSS034055	0	0	0	0	0.022451	0	0	0	0	Scaffold1019	2771430	2775916	CSS034055	DNAse I-like superfamily protein
CSS001283	0	0	0	0	0	0	0	0	0	Scaffold10190	30134	30822	CSS001283	-
CSS001282	0	0	0	0	0	0	0	0	0	Scaffold10190	84863	86375	CSS001282	-
CSS018679	0	0	0	0	0	0	0	0	0	Scaffold102	33951	34223	CSS018679	-
CSS018681	1.86326	8.72481	4.62741	0.727314	3.21241	0.933784	0.159702	0.302875	0.191335	Scaffold102	266077	266373	CSS018681	unknown protein; FUNCTIONS IN: molecular_function unknown; INVOLVED IN: biological_process unknown; LOCATED IN: endomembrane system; EXPRESSED IN: 8 plant structures; EXPRESSED DURING: 4 anthesis, petal differentiation and expansion stage; BEST Arabidopsis thaliana protein match is: unknown protein (TAIR:AT1G05575.1); Has 61 Blast hits to 61 proteins in 10 species: Archae - 0; Bacteria - 0; Metaz…
CSS018680	6.39335	52.6206	9.88942	3.32641	2.4468	7.30865	43.438	18.9168	50.3815	Scaffold102	66889	67095	CSS018680	-
CSS018683	0	0	0	0	0	0	0	0	0	Scaffold102	231968	232264	CSS018683	-
CSS018682	0	0	0	0	0	0	0	0	0	Scaffold102	322752	324102	CSS018682	-
CSS029780	0	0	0	0	0	0	0	0	0	Scaffold1020	10713	12226	CSS029780	Ribosomal protein S7p/S5e family protein
CSS029781	0	0	0	0	0	0	0	0	0	Scaffold1020	19606	22434	CSS029781	-
CSS009411	3.01167	7.56459	5.11885	7.37515	6.60191	6.29008	4.64003	3.22362	8.10032	Scaffold10200	107194	111076	CSS009411	Duplicated homeodomain-like superfamily protein
CSS009412	0.427238	1.04955	0.828874	0.652817	0.526415	0	0.019314	0	0.272927	Scaffold10200	17914	22512	CSS009412	tetratricopetide-repeat thioredoxin-like 3
CSS029824	0	0	0	0	0	0	0	0	0	Scaffold10205	31864	32787	CSS029824	-
CSS029826	6.11314	12.6785	11.125	8.65489	8.84544	9.55413	6.06153	4.82857	10.1317	Scaffold10205	291899	298105	CSS029826	Sec23/Sec24 protein transport family protein
CSS029825	0	0	0.227644	0	0.532858	0	0	0	0	Scaffold10205	77263	83159	CSS029825	wall associated kinase 5
CSS024622	0	0.422264	0	0	0.343193	0.255168	0.124091	0	0.156727	Scaffold10209	5919	6307	CSS024622	Carbohydrate-binding X8 domain superfamily protein
CSS024623	0	0	0	0	0	0	0	0	0	Scaffold10209	130325	138749	CSS024623	shikimate kinase 1
CSS024624	0.004031	0.090083	0.225765	0	0	0.005654	0.038086	0	0	Scaffold10209	153390	153951	CSS024624	FUNCTIONS IN: molecular_function unknown; INVOLVED IN: biological_process unknown; LOCATED IN: plasma membrane; EXPRESSED IN: 22 plant structures; EXPRESSED DURING: 13 growth stages; CONTAINS InterPro DOMAIN/s: RPM1-interacting protein 4, defence response (InterPro:IPR008700); BEST Arabidopsis thaliana protein match is: unknown protein (TAIR:AT5G64850.1); Has 30201 Blast hits to 17322 proteins in…
CSS014543	0	0	0	0	0	0	0	0	0	Scaffold10217	17434	18219	CSS014543	-
CSS047810	0	0	0	0	0	0	0	0	0	Scaffold10218	26034	27254	CSS047810	Aminotransferase-like, plant mobile domain family protein
CSS047809	0	0	0	0	0	0	0	0	0	Scaffold10218	89330	91034	CSS047809	Pleckstrin homology (PH) domain superfamily protein
CSS003347	32.6629	69.2615	48.3162	4.65741	5.85407	5.67595	3.79076	1.80229	5.47744	Scaffold1024	323625	324473	CSS003347	Polynucleotidyl transferase, ribonuclease H-like superfamily protein
CSS003348	0	0	0	0	0	0	0	0	0	Scaffold1024	354222	355776	CSS003348	-
CSS003356	0	0	0	0	0	0	0	0	0	Scaffold1024	1158548	1159003	CSS003356	-
CSS003358	0	0	0	0	0	0	0	0	0	Scaffold1024	1197406	1203278	CSS003358	-
CSS003369	1.49713	3.29685	3.04861	4.2907	3.62654	3.57924	3.68524	2.72118	5.93763	Scaffold1024	1576460	1577863	CSS003369	UDP-glucosyl transferase 74D1
CSS003367	0.343468	0.383641	0.683024	0.467959	0.294993	0.490378	0.392916	0.70834	1.03283	Scaffold1024	1585570	1597111	CSS003367	UDP-glycosyltransferase 73B4
CSS003366	0.072848	0.029073	0.197218	0.031655	0	0.025072	0	0	0.031181	Scaffold1024	1629439	1630845	CSS003366	UDP-glucosyl transferase 73B3
CSS003368	0	0	0.086967	0.082831	0.081046	0.075655	0	0	0.101246	Scaffold1024	1640276	1645502	CSS003368	unknown protein; Has 90 Blast hits to 90 proteins in 7 species: Archae - 0; Bacteria - 0; Metazoa - 0; Fungi - 0; Plants - 90; Viruses - 0; Other Eukaryotes - 0 (source: NCBI BLink).
CSS003365	0.050923	0	0.122223	0	0	0	0	0	0	Scaffold1024	1646724	1648124	CSS003365	UDP-glycosyltransferase 73B4
CSS003373	0.211219	0.227665	1.55038	0.178985	0.501608	0.112567	0	0.039202	0	Scaffold1024	1719593	1720999	CSS003373	UDP-glycosyltransferase 73B4
CSS003372	0.148456	0.175807	1.01542	0.108612	0.40805	0.057524	0	0	0.062361	Scaffold1024	1759293	1760699	CSS003372	UDP-glucosyl transferase 73B3
CSS003374	0.063383	0	0	0.052758	0.043964	0	0.022574	0	0.093124	Scaffold1024	1816054	1817460	CSS003374	UDP-glycosyltransferase 73B4
CSS003379	0	0	0	0	0	0	0	0	0	Scaffold1024	1858896	1859457	CSS003379	UDP-Glycosyltransferase superfamily protein
CSS003376	0.210043	0.385417	0.218557	0.082406	0.44135	0.107065	0.128723	0.134794	0.098363	Scaffold1024	1861268	1862620	CSS003376	UDP-glycosyltransferase 73B4
CSS003377	1.12283	2.23672	1.47393	0.551187	1.63736	0.877886	0.564888	0.935066	0.500502	Scaffold1024	1889430	1897084	CSS003377	UDP-glycosyltransferase 73B4
CSS003378	0.065516	0.244045	0.682303	0.511613	0.565338	0.305331	0.244402	0.055662	0.282172	Scaffold1024	1904117	1905090	CSS003378	UDP-Glycosyltransferase superfamily protein
CSS003375	0.434838	0.606905	0.604493	0.512051	0.705283	0.305662	0.526928	0.261247	0.937529	Scaffold1024	1978944	1982472	CSS003375	autoinhibited Ca(2+)-ATPase, isoform 4
CSS003346	0	0	0	0	0	0	0	0	0	Scaffold1024	196224	199184	CSS003346	-
CSS003345	0	0	0	0	0	0	0	0	0	Scaffold1024	274758	275274	CSS003345	-
CSS003349	0	0	0	0	0	0	0	0	0	Scaffold1024	477375	478761	CSS003349	-
CSS003350	0	0	0	0	0	0	0	0	0	Scaffold1024	622518	623448	CSS003350	-
CSS003351	0	0	0	0	0	0	0	0	0	Scaffold1024	735124	736163	CSS003351	-
CSS003352	0	4.14991	1.04036	0.518128	1.84965	1.91117	0.674497	0.745873	1.28889	Scaffold1024	820305	822684	CSS003352	RNA-binding (RRM/RBD/RNP motifs) family protein
CSS003353	0	0	0	0	0	0	0	0	0	Scaffold1024	910087	912995	CSS003353	ataurora3
CSS003355	3.03329	6.92545	4.39045	10.223	5.90149	8.39184	4.51723	3.04998	8.37385	Scaffold1024	980187	990158	CSS003355	autophagy 3 (APG3)
CSS003354	0.560085	1.94769	1.20521	0.640595	1.15797	0.270204	0	0.186419	0.28417	Scaffold1024	1051049	1052023	CSS003354	plant glycogenin-like starch initiation protein 3
CSS003357	0	0	0	0	0	0	0	0	0	Scaffold1024	1126443	1129783	CSS003357	-
CSS003359	0	0	0	0	0	0	0	0	0	Scaffold1024	1257945	1263195	CSS003359	chlorophyllase 1
CSS003360	0	0	0	0	0	0	0.044664	0.050504	0.047732	Scaffold1024	1357229	1360566	CSS003360	NB-ARC domain-containing disease resistance protein
CSS003361	0	0	0	0	0	0	0	0	0	Scaffold1024	1373753	1376021	CSS003361	-
CSS003362	0	0	0	0	0	0	0	0	0	Scaffold1024	1455835	1457670	CSS003362	cysteine-rich RLK (RECEPTOR-like protein kinase) 25
CSS003363	0	0	0	0	0	0	0	0	0	Scaffold1024	1525594	1526457	CSS003363	CONTAINS InterPro DOMAIN/s: Retrotransposon gag protein (InterPro:IPR005162); Has 707 Blast hits to 705 proteins in 25 species: Archae - 0; Bacteria - 0; Metazoa - 4; Fungi - 0; Plants - 703; Viruses - 0; Other Eukaryotes - 0 (source: NCBI BLink).
CSS003364	0	0	0	0	0	0	0	0	0	Scaffold1024	1539843	1540717	CSS003364	-
CSS003371	0	0	0	0	0	0	0	0	0	Scaffold1024	1626695	1628530	CSS003371	ortholog of human splicing factor SC35
CSS003370	0.074534	0.046159	0.119432	0.107615	0.01918	0.035119	0.024155	0.03033	0.069334	Scaffold1024	1654692	1656368	CSS003370	zinc knuckle (CCHC-type) family protein
CSS003380	1.89184	2.6227	2.93382	3.18805	2.81473	2.81083	1.31747	1.03068	1.84201	Scaffold1024	1900064	1911586	CSS003380	unknown protein; BEST Arabidopsis thaliana protein match is: unknown protein (TAIR:AT3G02370.2); Has 122 Blast hits to 122 proteins in 54 species: Archae - 0; Bacteria - 0; Metazoa - 74; Fungi - 4; Plants - 41; Viruses - 0; Other Eukaryotes - 3 (source: NCBI BLink).
CSS003381	4.18747	6.42084	5.24063	7.29744	4.69764	7.09395	6.05668	5.08745	14.1988	Scaffold1024	1933690	1946176	CSS003381	Nucleoporin interacting component (Nup93/Nic96-like) family protein
CSS024120	0	0	0	0.057482	0.094848	0.047793	0	0	0	Scaffold10243	34736	35515	CSS024120	-
CSS024121	0.205412	0.9482	0.24328	0.455259	0.098827	0.067977	0.207986	0.093868	0.160216	Scaffold10243	38690	39450	CSS024121	-
CSS015531	0	0	0	0	0	0	0	0	0	Scaffold1025	18963	20030	CSS015531	CONTAINS InterPro DOMAIN/s: Retrotransposon gag protein (InterPro:IPR005162); BEST Arabidopsis thaliana protein match is: unknown protein (TAIR:AT5G48050.1); Has 648 Blast hits to 647 proteins in 29 species: Archae - 0; Bacteria - 0; Metazoa - 16; Fungi - 25; Plants - 607; Viruses - 0; Other Eukaryotes - 0 (source: NCBI BLink).
CSS015530	0	0	0	0	0	0	0	0	0	Scaffold1025	33991	35412	CSS015530	UDP-glucosyl transferase 89B1
CSS015533	0	0	0	0	0	0	0	0	0	Scaffold1025	149428	149724	CSS015533	-
CSS015536	0	0	0	0	0	0	0	0	0	Scaffold1025	523372	524062	CSS015536	splicing endonuclease 2
CSS015539	0	0.294022	0	0.182694	0.759418	0.275499	0.058655	0	0	Scaffold1025	625781	643818	CSS015539	P-loop containing nucleoside triphosphate hydrolases superfamily protein
CSS015540	0	0.078996	0.092772	0.017685	0	0	0.041667	0	0.008769	Scaffold1025	722364	732854	CSS015540	P-loop containing nucleoside triphosphate hydrolases superfamily protein
CSS015544	0.574279	2.55806	0.924822	2.52623	0.631764	0.740733	1.09593	0.5515	2.26259	Scaffold1025	1103655	1106034	CSS015544	Cox19-like CHCH family protein
CSS015545	0	0	0	0	0	0	0	0	0	Scaffold1025	1112179	1112518	CSS015545	-
CSS015547	0	0	0	0	0	0	0	0	0	Scaffold1025	1201349	1202494	CSS015547	-
CSS015546	0	0	0	0	0	0	0	0	0	Scaffold1025	1226838	1227404	CSS015546	zinc knuckle (CCHC-type) family protein
CSS015532	0	0	0.52765	0	0	0	0	0	0	Scaffold1025	25874	26331	CSS015532	-
CSS015534	0	0	0	0	0	0	0	0	0	Scaffold1025	128751	128984	CSS015534	-
CSS015535	0	0	0	0	0	0	0	0	0	Scaffold1025	397742	398806	CSS015535	-
CSS015537	0	0	0	0	0	0	0	0	0	Scaffold1025	514252	515434	CSS015537	-
CSS015538	0	2.43457	3.19399	2.81776	0	1.99123	4.17293	0	0	Scaffold1025	538059	538707	CSS015538	tetraspanin3
CSS015541	1.95034	5.34119	4.27512	7.77175	7.34373	9.62137	7.73134	2.9406	12.201	Scaffold1025	736538	739809	CSS015541	Ribosomal L18p/L5e family protein
CSS015543	0	0	0	0	0	0	0	0	0	Scaffold1025	895303	895862	CSS015543	-
CSS015542	0	0	0	0	0	0	0	0	0	Scaffold1025	948801	949511	CSS015542	-
CSS015548	0	0	0	0	0	0	0	0	0	Scaffold1025	1259296	1260008	CSS015548	-
CSS015549	0	0.349959	0	0	0	0	0	0	0	Scaffold1025	1269457	1269984	CSS015549	RNA polymerase Rpb7-like, N-terminal domain
CSS017944	0	0	0	0	0	0	0	0	0	Scaffold10251	4823	5731	CSS017944	-
CSS034063	0	0	0	0	0	0	0	0	0	Scaffold1026	92787	96551	CSS034063	HXXXD-type acyl-transferase family protein
CSS034065	9.60946	15.6237	6.80081	1.52644	8.60752	7.47499	3.03198	5.28626	3e-06	Scaffold1026	231315	233027	CSS034065	UDP-Glycosyltransferase superfamily protein
CSS034068	6.49306	8.65441	7.32104	10.2783	7.19185	3.4282	5.39802	4.11898	4.30723	Scaffold1026	374823	376689	CSS034068	UDP-glucosyl transferase 85A2
CSS034071	16.08	10.5461	0	16.8044	0	0	10.818	4.13359	13.0313	Scaffold1026	471544	473579	CSS034071	UDP-Glycosyltransferase superfamily protein
CSS034070	0	0.060281	0	0	0	0	0	0	0	Scaffold1026	331357	332270	CSS034070	-
CSS034069	0	0	0	0	0	0	0	0	0	Scaffold1026	361572	361775	CSS034069	-
CSS034073	0.494965	0.405575	0.512712	0.225011	0.326077	0.272705	0.18391	0.05965	0.143892	Scaffold1026	638909	642120	CSS034073	-
CSS034074	0	0	0	0	0	0	0	0	0	Scaffold1026	723928	729834	CSS034074	cytochrome P450, family 716, subfamily A, polypeptide 1
CSS034075	0.061918	2.56389	0	0	0	0	0	0	0.03006	Scaffold1026	825692	836862	CSS034075	Major Facilitator Superfamily with SPX (SYG1/Pho81/XPR1) domain-containing protein
CSS034076	2.44001	36.3165	12.0606	42.0935	28.5062	36.3644	10.5662	6.93661	19.578	Scaffold1026	859905	869908	CSS034076	Glucose-methanol-choline (GMC) oxidoreductase family protein
CSS034077	0.069485	0.160494	0	0	0	0	0	0	0	Scaffold1026	878953	880061	CSS034077	-
CSS034079	1.71426	3.04616	2.52466	2.0996	1.31543	1.93042	1.0691	0.673426	2.16676	Scaffold1026	960924	962813	CSS034079	Pyridoxal phosphate (PLP)-dependent transferases superfamily protein
CSS034082	0	0	0	0	0	0	0	0	0	Scaffold1026	1115538	1124481	CSS034082	-
CSS034083	52.4794	93.3176	106.14	193.082	166.436	214.096	160.225	101.98	248.698	Scaffold1026	1149612	1151878	CSS034083	gamma tonoplast intrinsic protein
CSS034084	0.142837	1.63061	1.4382	4.1961	3.24149	2.03276	2.18475	1.80191	3.45839	Scaffold1026	1188383	1191493	CSS034084	CHY-type/CTCHY-type/RING-type Zinc finger protein
CSS034089	0.373792	0.481197	0.56857	0.586235	0	0.462528	0.16234	0.392961	0.224981	Scaffold1026	1324990	1325379	CSS034089	glutamine dumper 4
CSS034090	0	0	0	0	0	0	0	0	0	Scaffold1026	1410529	1412432	CSS034090	Ribonuclease H-like superfamily protein
CSS034064	0	0	0	0	0	0	0	0	0	Scaffold1026	130405	131204	CSS034064	RAB GTPase homolog A2B
CSS034067	0	0	0	0	0	0	0	0	0	Scaffold1026	269984	270593	CSS034067	histone H2A 12
CSS034066	0	0	0	0	0	0	0	0	0	Scaffold1026	271226	272795	CSS034066	-
CSS034072	0	0	0	0	0	0	0	0	0	Scaffold1026	427904	428881	CSS034072	-
CSS034078	0	0	0	0	0	0	0	0	0	Scaffold1026	806509	807311	CSS034078	-
CSS034080	0	0	0	0	0	0	0	0	0	Scaffold1026	915018	917666	CSS034080	FAR1-related sequence 5
CSS034081	0	0	0	0	0	0	0	0	0	Scaffold1026	918256	918702	CSS034081	Far-red impaired responsive (FAR1) family protein
CSS034085	0	0	0	0	0	0.015323	0	0.006491	0	Scaffold1026	1214560	1218763	CSS034085	Domain of unknown function (DUF966)
CSS034088	1.68516	1.22708	2.55136	1.7605	1.36533	1.54665	1.98316	1.08347	3.3746	Scaffold1026	1255686	1256634	CSS034088	Protein of unknown function (DUF1635)
CSS034087	0.160514	0.574837	0.265377	0.900208	0.126637	0.863406	3.68417	3.31562	7.9513	Scaffold1026	1263821	1268492	CSS034087	Shugoshin C terminus
CSS034086	0.099105	0.143747	0.059789	0.147931	0.058829	0.018243	0.019079	0.020942	0.170978	Scaffold1026	1269257	1277316	CSS034086	unknown protein; FUNCTIONS IN: molecular_function unknown; INVOLVED IN: biological_process unknown; LOCATED IN: cellular_component unknown; EXPRESSED IN: 25 plant structures; EXPRESSED DURING: 13 growth stages; Has 35333 Blast hits to 34131 proteins in 2444 species: Archae - 798; Bacteria - 22429; Metazoa - 974; Fungi - 991; Plants - 531; Viruses - 0; Other Eukaryotes - 9610 (source: NCBI BLink).
CSS011016	0.002826	0.008138	0.010123	0.002221	0	0.001872	0	0	0	Scaffold10260	85616	107064	CSS011016	kinesin like protein for actin based chloroplast movement 1
CSS011018	0.137861	0.134336	0.059241	0.073249	0.069384	0.055189	0.320497	0.368238	0.439904	Scaffold10260	172816	206240	CSS011018	Alkaline-phosphatase-like family protein
CSS011017	0	0	0	0	0	0	0.256282	0.440052	0.173187	Scaffold10260	211921	214465	CSS011017	basic helix-loop-helix (bHLH) DNA-binding superfamily protein
CSS011020	0.032453	0.118157	0.446564	0.324417	0.021077	0.169572	0.094633	0.158355	0.243184	Scaffold10260	312016	312285	CSS011020	hydroxyproline-rich glycoprotein family protein
CSS011019	0	0	0	0	0	0	0	0	0	Scaffold10260	273487	273924	CSS011019	-
CSS011021	0	0.521001	0.110444	0.184326	0.124035	0.141024	0	0.080753	0	Scaffold10260	471593	472947	CSS011021	Ankyrin-repeat containing protein
CSS052205	0	0	0.034106	0	0	0	0	0	0	Scaffold10272	4154	5062	CSS052205	CONTAINS InterPro DOMAIN/s: Retrotransposon gag protein (InterPro:IPR005162); BEST Arabidopsis thaliana protein match is: unknown protein (TAIR:AT5G48050.1); Has 648 Blast hits to 647 proteins in 29 species: Archae - 0; Bacteria - 0; Metazoa - 16; Fungi - 25; Plants - 607; Viruses - 0; Other Eukaryotes - 0 (source: NCBI BLink).
CSS011712	0	0	0	0	0	0	0	0	0	Scaffold10275	109164	109726	CSS011712	-
CSS011711	0	0	0	0	0	0	0	0	0	Scaffold10275	110628	113405	CSS011711	-
CSS011715	0	0	0	0	0	0	0	0	0	Scaffold10275	12883	17818	CSS011715	-
CSS011713	0	0	0	0	0	0	0	0	0	Scaffold10275	46490	49665	CSS011713	-
CSS011714	0	0	0	0	0	0	0	0	0	Scaffold10275	80735	84912	CSS011714	-
CSS011716	0	0	0	0	0	0	0	0	0	Scaffold10275	94393	96232	CSS011716	-
CSS038513	0	0	0.664077	0	0	0	0.714742	0	0	Scaffold10279	5291	10617	CSS038513	N-acetylglucosaminyl transferase component family protein / Gpi1 family protein
CSS047946	0	0	0	0	0	0	0	0	0	Scaffold1028	149566	158814	CSS047946	phosphate transporter 3;1
CSS047949	0.035664	0.081483	0.152474	0.079339	0.457489	0.166345	0.182039	0.067881	0.152876	Scaffold1028	389615	397094	CSS047949	basic helix-loop-helix (bHLH) DNA-binding superfamily protein
CSS047950	0	0	0	0	0	0	0	0	0	Scaffold1028	454444	458326	CSS047950	unknown protein; FUNCTIONS IN: molecular_function unknown; INVOLVED IN: biological_process unknown; LOCATED IN: cellular_component unknown; BEST Arabidopsis thaliana protein match is: unknown protein (TAIR:AT3G57360.1).
CSS047951	0	0	0	0	0	0	0	0.235853	0.197394	Scaffold1028	497744	501615	CSS047951	basic helix-loop-helix (bHLH) DNA-binding superfamily protein
CSS047958	0	0	0	0	0	0	0	0	0	Scaffold1028	677975	679027	CSS047958	-
CSS047957	14.1673	10.1395	18.7176	18.738	13.0708	15.3178	8.36927	7.19728	12.5249	Scaffold1028	691914	692940	CSS047957	Ycf1 protein
CSS047954	4.97384	11.7931	7.25709	6.33352	6.43745	5.25504	4.14222	3.71364	8.81705	Scaffold1028	697975	700338	CSS047954	unknown protein; Has 30201 Blast hits to 17322 proteins in 780 species: Archae - 12; Bacteria - 1396; Metazoa - 17338; Fungi - 3422; Plants - 5037; Viruses - 0; Other Eukaryotes - 2996 (source: NCBI BLink).
CSS047955	12.3722	15.2648	11.5448	11.0998	12.0138	12.8905	4.45158	3.07817	7.81294	Scaffold1028	701195	705883	CSS047955	Peptidyl-tRNA hydrolase family protein
CSS047956	0	0	0	0	0	0	0	0	0	Scaffold1028	764410	767335	CSS047956	cysteine-rich RLK (RECEPTOR-like protein kinase) 25
CSS047961	0	0	0	0	0	0	0	0	0	Scaffold1028	804352	805619	CSS047961	-
CSS047962	0	0	0	0	0	0	0	0	0	Scaffold1028	942907	954797	CSS047962	unknown protein; FUNCTIONS IN: molecular_function unknown; INVOLVED IN: biological_process unknown; LOCATED IN: plasma membrane; EXPRESSED IN: 22 plant structures; EXPRESSED DURING: 13 growth stages; Has 283 Blast hits to 281 proteins in 136 species: Archae - 0; Bacteria - 145; Metazoa - 0; Fungi - 65; Plants - 41; Viruses - 0; Other Eukaryotes - 32 (source: NCBI BLink).
CSS047964	0	0.907978	0.503661	0	0.518135	0.338815	0.020975	0	0	Scaffold1028	1010358	1011828	CSS047964	BR enhanced expression 3
CSS047968	0	0.003528	0.406316	0	0.067237	0	0	0.003106	0.111049	Scaffold1028	1110762	1113021	CSS047968	unknown protein; FUNCTIONS IN: molecular_function unknown; INVOLVED IN: biological_process unknown; LOCATED IN: chloroplast; EXPRESSED IN: 24 plant structures; EXPRESSED DURING: 15 growth stages; BEST Arabidopsis thaliana protein match is: unknown protein (TAIR:AT3G02555.1); Has 133 Blast hits to 133 proteins in 18 species: Archae - 0; Bacteria - 0; Metazoa - 0; Fungi - 0; Plants - 133; Viruses -…
CSS047969	0	0	0	0	0	0	0	0	0	Scaffold1028	1171395	1171820	CSS047969	-
CSS047945	0	0	0	0	0	0	0	0.03592	0	Scaffold1028	20461	22140	CSS047945	Ankyrin repeat family protein
CSS047943	2.9018	4.03782	5.47479	7.88779	2.6637	2.25131	2.88912	0.945703	4.15844	Scaffold1028	64614	70095	CSS047943	-
CSS047944	0	0	0	0	0	0	0	0	0	Scaffold1028	74122	78903	CSS047944	unknown protein; Has 70 Blast hits to 70 proteins in 25 species: Archae - 0; Bacteria - 0; Metazoa - 9; Fungi - 4; Plants - 47; Viruses - 0; Other Eukaryotes - 10 (source: NCBI BLink).
CSS047947	0	0	0	0	0	0.001545	0	0	0	Scaffold1028	88990	125286	CSS047947	ARM repeat superfamily protein
CSS047948	0.020317	0.038029	0	0.032774	0	0.020457	0.092547	0.348772	0.093432	Scaffold1028	161029	174237	CSS047948	Polynucleotide adenylyltransferase family protein
CSS047953	0	0	0	0	0	0	0	0	0	Scaffold1028	587764	588165	CSS047953	-
CSS047952	0	0	0	0	0	0	0	0	0	Scaffold1028	662607	662969	CSS047952	-
CSS047959	0.49438	2.86143	0.573787	0.9354	1.88112	3.3392	14.1569	9.38935	23.4845	Scaffold1028	707312	707983	CSS047959	unknown protein; FUNCTIONS IN: molecular_function unknown; INVOLVED IN: biological_process unknown; LOCATED IN: cellular_component unknown; EXPRESSED IN: 12 plant structures; EXPRESSED DURING: 6 growth stages; BEST Arabidopsis thaliana protein match is: unknown protein (TAIR:AT1G67035.2); Has 1807 Blast hits to 1807 proteins in 277 species: Archae - 0; Bacteria - 0; Metazoa - 736; Fungi - 347; Pl…
CSS047960	6.43982	13.7844	11.0141	5.53513	8.20159	5.97368	6.44761	4.99489	10.4955	Scaffold1028	709683	715328	CSS047960	unknown protein; FUNCTIONS IN: molecular_function unknown; INVOLVED IN: biological_process unknown; LOCATED IN: cellular_component unknown; EXPRESSED IN: 20 plant structures; EXPRESSED DURING: 11 growth stages; BEST Arabidopsis thaliana protein match is: unknown protein (TAIR:AT5G26910.3); Has 89 Blast hits to 84 proteins in 15 species: Archae - 0; Bacteria - 0; Metazoa - 5; Fungi - 2; Plants - 8…
CSS047963	0.028652	1.66077	0.398677	1.28111	1.11061	1.51654	0.333071	0.468301	0.86321	Scaffold1028	925559	926305	CSS047963	unknown protein; BEST Arabidopsis thaliana protein match is: unknown protein (TAIR:AT5G38320.1); Has 617 Blast hits to 318 proteins in 80 species: Archae - 0; Bacteria - 16; Metazoa - 141; Fungi - 62; Plants - 128; Viruses - 2; Other Eukaryotes - 268 (source: NCBI BLink).
CSS047966	61.0717	107.871	97.1353	136.626	116.82	119.595	128.284	104.78	251.544	Scaffold1028	1005668	1008993	CSS047966	Ribosomal protein S7e family protein
CSS047965	2.48067	8.52355	6.4791	9.06889	8.01176	9.02988	6.59048	4.44155	9.97555	Scaffold1028	1048955	1052120	CSS047965	abscisic acid (aba)-deficient 4
CSS047967	0.019717	0.06225	0.109144	0.003814	0.01268	0.007709	0.00024	0.005806	0.001407	Scaffold1028	1054775	1062287	CSS047967	alpha/beta-Hydrolases superfamily protein
CSS047970	0	0	0	0	0	0	0	0	0	Scaffold1028	1122871	1124043	CSS047970	-
CSS047971	0	0	0	0	0	0	0	0	0	Scaffold1028	1222796	1224719	CSS047971	-
CSS047972	0	0	0	0	0	0	0	0	0	Scaffold1028	1299233	1302129	CSS047972	-
CSS047973	0	0	0	0	0	0	0	0	0	Scaffold1028	1513430	1521155	CSS047973	Leucine-rich repeat receptor-like protein kinase family protein
CSS003177	0	0	0	0	0	0	0	0	0	Scaffold1029	538275	540036	CSS003177	Aminotransferase-like, plant mobile domain family protein
CSS003178	0	0	0	0	0	0	0	0	0	Scaffold1029	603555	603880	CSS003178	-
CSS029797	0	0	0	0	0	0	0	0	0	Scaffold103	260887	261090	CSS029797	-
CSS029800	0	0	0	0	0	0	0	0	0	Scaffold103	467964	469095	CSS029800	Aminotransferase-like, plant mobile domain family protein
CSS029798	0	0	0	0	0	0	0	0	0	Scaffold103	215522	216457	CSS029798	-
CSS029799	0	0	0	0	0	0	0	0	0	Scaffold103	218157	219092	CSS029799	-
CSS004214	0	3.21355	1.9339	2.43413	1.89844	1.6695	0.657293	0.857414	0	Scaffold1030	42278	46250	CSS004214	-
CSS004216	0	0	0	0	0	0	0	0	0	Scaffold1030	482748	483881	CSS004216	-
CSS004218	0.293773	0.374388	0.602527	0.512532	0.846654	0.866016	0.058612	0.102219	0.129276	Scaffold1030	496912	506484	CSS004218	disease resistance family protein / LRR family protein
CSS004222	0	0	0	0	0.104281	0	0	0	0	Scaffold1030	594373	599103	CSS004222	glutaredoxin 4
CSS004221	0	0.199428	0	0.153501	0	0.121557	0.161225	0.125991	0.302371	Scaffold1030	646129	649670	CSS004221	glutaredoxin 4
CSS004225	0	0	0	0.046713	0.026974	0.01669	0.024894	0	0.018869	Scaffold1030	903297	904282	CSS004225	alfin-like 1
CSS004226	0.524276	0.289409	0.730459	0.931763	0.598042	0.505568	0.498669	0.604905	0.911487	Scaffold1030	886069	886791	CSS004226	-
CSS004227	0	0	0	0	0	0	0	0	0	Scaffold1030	1036994	1040373	CSS004227	Ribonuclease H-like superfamily protein
CSS004215	0	0	0	0	0	0	0	0	0	Scaffold1030	34657	35283	CSS004215	-
CSS004217	0	0	0	0	0	0	0	0	0	Scaffold1030	379305	380109	CSS004217	F-box and associated interaction domains-containing protein
CSS004220	0	0	0	0	0	0	0	0	0.11053	Scaffold1030	516945	518089	CSS004220	Protein kinase family protein
CSS004219	0	0	0	0	0	0	0	0	0	Scaffold1030	584242	585039	CSS004219	CONTAINS InterPro DOMAIN/s: Retrotransposon gag protein (InterPro:IPR005162); Has 707 Blast hits to 705 proteins in 25 species: Archae - 0; Bacteria - 0; Metazoa - 4; Fungi - 0; Plants - 703; Viruses - 0; Other Eukaryotes - 0 (source: NCBI BLink).
CSS004224	6.89629	12.3699	11.7678	7.17797	8.27861	7.68013	4.71572	2.78208	7.59681	Scaffold1030	800894	807873	CSS004224	Haloacid dehalogenase-like hydrolase (HAD) superfamily protein
CSS004223	1.54653	3.22957	2.44707	1.64942	1.8633	1.73733	0.625266	0.649091	1.72813	Scaffold1030	819247	830764	CSS004223	Protein kinase superfamily protein
CSS004228	0	0	1.02987	0	0.198383	0.261308	0	0	0	Scaffold1030	1046319	1058921	CSS004228	2-oxoglutarate (2OG) and Fe(II)-dependent oxygenase superfamily protein
CSS004231	0.911655	0.589684	1.2441	0.236695	0.498889	0.216602	0.132483	0.039762	0.208942	Scaffold1030	1307878	1310723	CSS004231	receptor like protein 6
CSS004229	1.34824	1.54521	1.97318	0.543631	0.983378	0.606427	0.191034	0.09545	0.402494	Scaffold1030	1340412	1343183	CSS004229	receptor like protein 6
CSS004230	1.55338	1.8742	2.89703	0.249557	0.913441	0.446498	0.211314	0.20043	0.281734	Scaffold1030	1368114	1370309	CSS004230	receptor like protein 6
CSS004232	0	0	0	0	0	0	0	0	0	Scaffold1030	1406299	1409233	CSS004232	receptor like protein 33
CSS035840	0	0	0	0	0	0	0	0	0	Scaffold10300	31644	33837	CSS035840	Aminotransferase-like, plant mobile domain family protein
CSS042049	0	0.060197	0.011776	0	0	0.013043	0	0	0	Scaffold1031	806	3253	CSS042049	Endomembrane protein 70 protein family
CSS042050	13.8674	16.1258	16.0383	14.1459	14.787	15.6128	4.99843	3.23334	7.90491	Scaffold1031	59019	61031	CSS042050	Endomembrane protein 70 protein family
CSS042051	0	0	0	0	0	0	0	0	0	Scaffold1031	41145	42419	CSS042051	-
CSS042057	0	0	0	0	0	0	0	0	0	Scaffold1031	393405	393875	CSS042057	CONTAINS InterPro DOMAIN/s: Retrotransposon gag protein (InterPro:IPR005162); Has 707 Blast hits to 705 proteins in 25 species: Archae - 0; Bacteria - 0; Metazoa - 4; Fungi - 0; Plants - 703; Viruses - 0; Other Eukaryotes - 0 (source: NCBI BLink).
CSS042058	0	0	0	0	0	0.186444	0	0	0	Scaffold1031	467202	468366	CSS042058	C-terminal cysteine residue is changed to a serine 1
CSS042063	2.66555	8.49666	5.23191	3.14953	4.54577	4.87881	2.26916	2.52983	5.54542	Scaffold1031	616929	622936	CSS042063	Protein kinase superfamily protein
CSS042053	0	0	0	0	0	0	0	0	0	Scaffold1031	222902	224299	CSS042053	-
CSS042052	0	0.293775	0	0	0	0	0	0	0	Scaffold1031	242043	242363	CSS042052	-
CSS042054	0	0	0	0	0	0	0.075615	0.02491	0	Scaffold1031	296820	297380	CSS042054	-
CSS042055	0	0	0	0	0	0.065659	0.083573	0.09747	0	Scaffold1031	334897	335720	CSS042055	-
CSS042056	0	0	0.181162	0.102399	0.109588	0.252402	0.214881	0.48415	0.467241	Scaffold1031	353946	355261	CSS042056	2-oxoglutarate (2OG) and Fe(II)-dependent oxygenase superfamily protein
CSS042060	0	0.688883	0.302407	0.242389	0.092863	0.056255	0.584364	0.118704	0	Scaffold1031	424637	433920	CSS042060	cysteine-rich RLK (RECEPTOR-like protein kinase) 25
CSS042059	0	0	0	0	0	0	0	0	0	Scaffold1031	469971	475179	CSS042059	S-locus lectin protein kinase family protein
CSS042061	0	0	0	0	0	0	0	0	0	Scaffold1031	501758	502642	CSS042061	Receptor-like protein kinase-related family protein
CSS042062	0	0	0.143846	0	0	0	0	0	0	Scaffold1031	586139	589414	CSS042062	-
CSS042064	0.932462	1.01874	1.68323	1.33404	1.40201	1.68228	1.57893	0.367611	3.59105	Scaffold1031	623964	626931	CSS042064	Ypt/Rab-GAP domain of gyp1p superfamily protein
CSS029823	0	0	0	0	0	0	0	0	0	Scaffold10312	9883	13501	CSS029823	-
CSS029822	0	0	0	0	0	0	0	0	0	Scaffold10312	17356	20177	CSS029822	-
CSS038915	0.793048	4.4629	1.91599	3.92017	3.31327	4.86394	2.03929	2.55856	6.56583	Scaffold1032	16598	17293	CSS038915	cyclic nucleotide-gated channel 17
CSS038916	0	0	0	0	0	0	0	0	0	Scaffold1032	43082	45325	CSS038916	Tetratricopeptide repeat (TPR)-like superfamily protein
CSS038917	0	0	0	0	0	0	0	0	0	Scaffold1032	82623	86318	CSS038917	unknown protein; BEST Arabidopsis thaliana protein match is: unknown protein (TAIR:AT3G11290.1); Has 1807 Blast hits to 1807 proteins in 277 species: Archae - 0; Bacteria - 0; Metazoa - 736; Fungi - 347; Plants - 385; Viruses - 0; Other Eukaryotes - 339 (source: NCBI BLink).
CSS038922	0	0	0	0	0	0	0	0	0	Scaffold1032	392535	393020	CSS038922	-
CSS038920	3.01278	5.5912	4.87662	8.01928	6.19143	5.37847	9.69664	5.2665	11.3393	Scaffold1032	440196	441008	CSS038920	Small nuclear ribonucleoprotein family protein
CSS038918	1.37158	2.69294	1.58602	2.15981	1.99632	1.4723	1.88208	0.738721	2.71363	Scaffold1032	39428	39991	CSS038918	unknown protein; Has 30201 Blast hits to 17322 proteins in 780 species: Archae - 12; Bacteria - 1396; Metazoa - 17338; Fungi - 3422; Plants - 5037; Viruses - 0; Other Eukaryotes - 2996 (source: NCBI BLink).
CSS038919	1.39514	3.28696	5.30215	1.17481	6.68174	0.810097	0.171407	0.086932	0.497522	Scaffold1032	218319	239612	CSS038919	TRICHOME BIREFRINGENCE-LIKE 43
CSS038921	0	0	0	0	0	0	0	0	0	Scaffold1032	461006	463602	CSS038921	Nodulin MtN3 family protein
CSS046020	0	0.072045	0	0	0.034361	0.0238	0.036001	0.014121	0	Scaffold10323	47172	49950	CSS046020	-
CSS046023	0	0	0	0.14403	0.43854	0	0	0	0	Scaffold10323	262018	266649	CSS046023	Domain of unknown function (DUF298)
CSS046027	0	0	0	0	0	0	0	0	0	Scaffold10323	289864	293659	CSS046027	Aminotransferase-like, plant mobile domain family protein
CSS046026	0	0	0	0	0	0	0	0	0	Scaffold10323	381287	381802	CSS046026	-
CSS046025	0	0	0	0	0	0	0	0	0	Scaffold10323	453017	453676	CSS046025	myb domain protein 93
CSS046021	0	0	0	0	0	0	0	0	0	Scaffold10323	57145	57607	CSS046021	-
CSS046022	0	0	0	0	0	0	0	0	0	Scaffold10323	73281	75290	CSS046022	Aminotransferase-like, plant mobile domain family protein
CSS046024	0	0	0	0	0	0	0	0	0	Scaffold10323	173307	174722	CSS046024	KOW domain-containing protein
CSS035980	0.042522	0.189853	0.135662	0.243042	0.117928	0.376443	0.18868	0.243269	0.349341	Scaffold1033	4458	6623	CSS035980	Aminotransferase-like, plant mobile domain family protein
CSS028984	0.060546	0	0	0.29428	0	0	0	0.045132	0	Scaffold1035	21569	24094	CSS028984	-
CSS028986	0	0	0	0	0	0	0	0	0	Scaffold1035	160687	167874	CSS028986	DNAJ heat shock N-terminal domain-containing protein
CSS028985	0	0	0	0	0	0	0	0	0	Scaffold1035	178579	193843	CSS028985	Thiamine pyrophosphate dependent pyruvate decarboxylase family protein
CSS004771	0.061793	0.036685	0.033117	0.064139	0.0199	0.159341	0.046165	0.002146	0.195131	Scaffold10367	4919	8658	CSS004771	-
CSS039245	0.181763	0.892877	0.308115	0.57065	0.01231	0.422346	0.400939	0.598794	1.50485	Scaffold1037	31938	43768	CSS039245	S-adenosyl-L-methionine-dependent methyltransferases superfamily protein
CSS039248	0	0.201689	0.06181	0	0.015124	0.015659	0	0.005438	0.050884	Scaffold1037	84122	104738	CSS039248	aminopeptidase M1
CSS039249	0	0	0	0.068581	0	0.256484	0	0.316084	0.718897	Scaffold1037	382207	384294	CSS039249	unknown protein; BEST Arabidopsis thaliana protein match is: unknown protein (TAIR:AT3G11290.1); Has 1807 Blast hits to 1807 proteins in 277 species: Archae - 0; Bacteria - 0; Metazoa - 736; Fungi - 347; Plants - 385; Viruses - 0; Other Eukaryotes - 339 (source: NCBI BLink).
CSS039247	0	0	0	0	0	0	0.101673	0	0	Scaffold1037	21239	21490	CSS039247	-
CSS039246	0.054829	0	0.182584	0	0	0.051094	0	0.130256	0.427339	Scaffold1037	44742	53265	CSS039246	CONTAINS InterPro DOMAIN/s: Mitochondrial distribution/morphology family 35/apoptosis (InterPro:IPR007918); Has 214 Blast hits to 214 proteins in 102 species: Archae - 0; Bacteria - 0; Metazoa - 110; Fungi - 69; Plants - 29; Viruses - 0; Other Eukaryotes - 6 (source: NCBI BLink).
CSS039250	0	0	0	0	0	0	0	0	0	Scaffold1037	337534	341134	CSS039250	-
CSS023377	0	2.35495	0.580729	1.80435	4.39289	3.50706	0.643784	0.36108	0.776925	Scaffold1038	2237	3497	CSS023377	expansin A8
CSS020770	0.097071	0.156928	0.210917	0.166902	0.217669	0.080109	0.143211	0.09969	0.262702	Scaffold1039	342891	365870	CSS020770	UDP-Glycosyltransferase superfamily protein
CSS020772	0	0	0.04325	0.026407	0	0	5.77602	0.103642	0	Scaffold1039	410368	415539	CSS020772	thioredoxin Y1
CSS020771	0.203131	0.387085	0.59147	0.35076	0.407033	0.431324	0.55263	0.521106	0.845219	Scaffold1039	439692	447099	CSS020771	SET domain-containing protein
CSS020774	0.03338	0.011767	0.062779	0.05587	0.018711	0.025816	0.016066	0.020644	0.005585	Scaffold1039	483969	487922	CSS020774	NB-ARC domain-containing disease resistance protein
CSS020777	0	0	0	0	0	0.033628	0	0	0	Scaffold1039	529785	530063	CSS020777	Polynucleotidyl transferase, ribonuclease H-like superfamily protein
CSS020776	0	0	0	0	0	0	0	0	0	Scaffold1039	534594	535199	CSS020776	zinc ion binding;nucleic acid binding
CSS020775	0	0	0.193658	0	0	0	0	0	0	Scaffold1039	563902	565827	CSS020775	Polynucleotidyl transferase, ribonuclease H-like superfamily protein
CSS020779	0	0	0	0	0	0	0	0	0	Scaffold1039	740130	745242	CSS020779	terpene synthase 21
CSS020778	0	0	0	0	0	0	0	0	0	Scaffold1039	766908	770172	CSS020778	BED zinc finger ;hAT family dimerisation domain
CSS020781	0	0	0	0	0	0	0	0	0	Scaffold1039	1032851	1044362	CSS020781	Ankyrin repeat family protein
CSS020783	0.055404	0.106941	0.06552	0.095661	0.407841	0.153623	0.034789	0.218631	0.122795	Scaffold1039	1090106	1091421	CSS020783	Ribonuclease H-like superfamily protein
CSS020787	0.406222	0	0.540738	0	0.166221	0	0	0	0.082671	Scaffold1039	1231245	1232314	CSS020787	unknown protein; FUNCTIONS IN: molecular_function unknown; INVOLVED IN: biological_process unknown; LOCATED IN: thylakoid, chloroplast thylakoid membrane, chloroplast, plastoglobule, chloroplast envelope; EXPRESSED IN: 23 plant structures; EXPRESSED DURING: 14 growth stages; BEST Arabidopsis thaliana protein match is: unknown protein (TAIR:AT4G38100.1); Has 323 Blast hits to 323 proteins in 59 sp…
CSS020786	0	0.165122	0.316679	0	0	0	0	0.017426	0.622757	Scaffold1039	1253831	1274459	CSS020786	GDSL-like Lipase/Acylhydrolase superfamily protein
CSS020788	0	0	0	0.010287	0.026266	0.023866	0.016014	0	0.046523	Scaffold1039	1321780	1328184	CSS020788	FAR1-related sequence 5
CSS020791	0.819618	2.62691	1.17589	0.484507	0.899419	2.89715	0.301112	0.165801	1.47214	Scaffold1039	1408551	1413708	CSS020791	G-box binding factor 3
CSS020790	7.59309	14.2084	10.5093	12.3373	9.96181	9.21293	7.47069	6.36153	13.5777	Scaffold1039	1460129	1462099	CSS020790	plus-3 domain-containing protein
CSS020794	0.468682	0.068233	0.77274	0.44046	0.173091	1.54865	0.421604	0.223309	0.884328	Scaffold1039	1507107	1510913	CSS020794	alpha 1,4-glycosyltransferase family protein
CSS020792	0.398865	0.605775	0.689885	0.615726	0.144435	0.556909	0.002055	0.654291	0.638624	Scaffold1039	1569905	1575047	CSS020792	proline-rich spliceosome-associated (PSP) family protein
CSS020795	1.26118	1.85885	2.35309	3.60772	1.34938	1.65648	0.876609	0.623259	0.987232	Scaffold1039	1620002	1620766	CSS020795	TARGET OF MONOPTEROS 6
CSS020768	0.352394	1.10421	0.53709	0.873357	0.738314	0.444274	0.353555	0.190652	0.54471	Scaffold1039	210886	211545	CSS020768	Basic-leucine zipper (bZIP) transcription factor family protein
CSS020769	0	0	0	0	0	0	0	0	0	Scaffold1039	284749	285411	CSS020769	-
CSS020773	0	0	0	0	0	0	0	0	0	Scaffold1039	478387	482402	CSS020773	-
CSS020780	0	0	0	0	0	0	0	0	0	Scaffold1039	849921	850974	CSS020780	-
CSS020782	0	0	0	0	0	0	0	0	0	Scaffold1039	995643	996218	CSS020782	-
CSS020784	0	0	0	0	0	0	0	0	0	Scaffold1039	1149105	1154498	CSS020784	Aminotransferase-like, plant mobile domain family protein
CSS020785	0	0	0	0	0	0	0	0	0	Scaffold1039	1186096	1187286	CSS020785	-
CSS020789	2.07919	9.012	4.08363	9.55423	7.36958	10.4725	4.97447	2.55484	9.3674	Scaffold1039	1356888	1363875	CSS020789	GDSL-like Lipase/Acylhydrolase superfamily protein
CSS020793	0.088533	0	0	0.422795	0.069354	0.365961	0.902791	0.642238	0.881535	Scaffold1039	1519285	1522244	CSS020793	Major facilitator superfamily protein
CSS020796	1.53154	4.83124	4.08089	3.78188	3.46171	4.18538	2.37817	1.70929	3.23351	Scaffold1039	1634939	1641235	CSS020796	Protein of unknown function (DUF1218)
CSS020797	0	0	0	0	0	0	0	0	0	Scaffold1039	1674262	1675066	CSS020797	Protein of unknown function (DUF679)
CSS020798	0	0	0.058046	0	0	0	0	0.080454	0.170571	Scaffold1039	1729822	1730922	CSS020798	Protein of unknown function (DUF679)
CSS020799	0.229699	1.04726	0.641789	0.663892	0.806999	1.19321	1.4619	1.82101	4.04587	Scaffold1039	1805510	1806201	CSS020799	ARM repeat superfamily protein
CSS020800	0	0	0	0	0	0	0	0	0	Scaffold1039	1945909	1948020	CSS020800	-
CSS006710	0.136313	0.188732	0.600896	0.224696	0.07987	0.234636	0.184027	0.15766	0.281518	Scaffold10391	74491	79698	CSS006710	TBP-associated factor II 15
CSS006717	0	0	0	0	0	0	0	0	0	Scaffold10391	301252	302856	CSS006717	phosphate transporter 1;3
CSS006716	0	0	0	0	0	0	0	0	0	Scaffold10391	429906	431513	CSS006716	phosphate transporter 1;7
CSS006718	0	0	0	0	0	0	0	0	0	Scaffold10391	459943	461623	CSS006718	phototropin 2
CSS006712	0.192149	0.078873	0.284308	0.148079	0.179441	0.097055	0.084204	0.083564	0.107859	Scaffold10391	27717	30749	CSS006712	-
CSS006711	2.41743	3.96805	2.36497	3.12755	2.86309	3.04857	2.56184	2.35045	5.08406	Scaffold10391	81956	84782	CSS006711	sequence-specific DNA binding transcription factors
CSS006713	0	0.214193	0.153224	1.02819	1.87105	1.67399	0.789242	0.133082	0.730497	Scaffold10391	186085	188298	CSS006713	arabinogalactan protein 20
CSS006714	0	0	0	0.187951	0.083013	0	0.103072	0.011498	0.248361	Scaffold10391	221854	232616	CSS006714	manganese tracking factor for mitochondrial SOD2
CSS006715	0	0	0	0	0	0	0	0	0	Scaffold10391	241245	243021	CSS006715	-
CSS006720	0	0	0	0	0	0	0	0	0	Scaffold10391	312785	315533	CSS006720	-
CSS006719	0	0	0	0	0	0	0	0	0	Scaffold10391	318021	318709	CSS006719	-
CSS042514	0	0	0	0	0	0	0	0	0	Scaffold104	102527	103180	CSS042514	-
CSS042520	0	0	0	0	0	0	0	0	0	Scaffold104	475278	477933	CSS042520	CONTAINS InterPro DOMAIN/s: Putative harbinger transposase-derived nuclease (InterPro:IPR006912); BEST Arabidopsis thaliana protein match is: unknown protein (TAIR:AT1G43722.1); Has 1807 Blast hits to 1807 proteins in 277 species: Archae - 0; Bacteria - 0; Metazoa - 736; Fungi - 347; Plants - 385; Viruses - 0; Other Eukaryotes - 339 (source: NCBI BLink).
CSS042523	0.227275	0.540441	0.108713	0.361784	0.174929	0.474142	0.258937	0.209388	0.119948	Scaffold104	799882	810581	CSS042523	AAA-type ATPase family protein
CSS042526	0	0	0	0	0	0	0	0	0	Scaffold104	1061191	1062798	CSS042526	zinc ion binding;transcription regulators
CSS042530	16.5832	24.2587	31.5768	32.9361	29.437	17.8294	35.5668	35.385	48.4107	Scaffold104	1098034	1098357	CSS042530	Ribosomal protein L14p/L23e family protein
CSS042529	0	0	0	0	0	0	0	0	0	Scaffold104	1184493	1186316	CSS042529	-
CSS042531	0	0	0	0	0	0	0	0	0	Scaffold104	1240422	1241542	CSS042531	unknown protein; BEST Arabidopsis thaliana protein match is: unknown protein (TAIR:AT3G11290.1); Has 1807 Blast hits to 1807 proteins in 277 species: Archae - 0; Bacteria - 0; Metazoa - 736; Fungi - 347; Plants - 385; Viruses - 0; Other Eukaryotes - 339 (source: NCBI BLink).
CSS042513	733.499	1773.28	1178.16	1017.97	1287.33	934.974	250.557	159.86	546.588	Scaffold104	68513	71987	CSS042513	homolog of anti-oxidant 1
CSS042518	0.283593	0.417554	1.13377	1.37302	1.64471	1.34922	0.909428	0.902163	1.49228	Scaffold104	176073	179694	CSS042518	PLAC8 family protein
CSS042519	0	0	0	0	0	0	0	0	0	Scaffold104	189527	190201	CSS042519	CONTAINS InterPro DOMAIN/s: Retrotransposon gag protein (InterPro:IPR005162); Has 707 Blast hits to 705 proteins in 25 species: Archae - 0; Bacteria - 0; Metazoa - 4; Fungi - 0; Plants - 703; Viruses - 0; Other Eukaryotes - 0 (source: NCBI BLink).
CSS042515	0	0	0	0	0	0	0	0	0	Scaffold104	243838	244393	CSS042515	-
CSS042516	0	0	0	0	0	0	0	0	0	Scaffold104	261133	261570	CSS042516	-
CSS042517	0	0	0	0	0	0	0	0	0	Scaffold104	261583	272934	CSS042517	-
CSS042522	0	0	0	0	0	0	0	0	0	Scaffold104	400367	401416	CSS042522	-
CSS042521	2.11704	6.75371	5.94429	11.2854	9.1588	10.5173	3.21885	1.33792	4.22656	Scaffold104	471544	474289	CSS042521	cytochrome P450, family 94, subfamily C, polypeptide 1
CSS042524	1.41774	0.811817	0.861619	0.375058	1.33298	0.246069	0.314745	0.193178	0.232769	Scaffold104	827596	833010	CSS042524	Major facilitator superfamily protein
CSS042525	0	0	0	0	0	0	0	0	0	Scaffold104	938793	942400	CSS042525	beta-ketoacyl reductase 1
CSS042527	1.32553	1.45366	3.89001	5.89169	1.98329	2.8664	2.83391	1.42745	5.61736	Scaffold104	1028122	1031066	CSS042527	NFU domain protein 4
CSS042528	0.157655	0.035528	0.269708	0.303517	0.16166	0.132558	0.190685	0.269758	0.225449	Scaffold104	1031756	1034787	CSS042528	Ribonuclease H-like superfamily protein
CSS042532	0	0	0	0.534042	0.173025	0.129784	1.20351	0.428596	0.723356	Scaffold104	1250414	1253226	CSS042532	Duplicated homeodomain-like superfamily protein
CSS042533	0	0	0	0	0	0	0	0	0	Scaffold104	1300818	1301380	CSS042533	-
CSS042535	0	0	0	0	0	0	0	0	0	Scaffold104	1411725	1414386	CSS042535	-
CSS042534	0	0.84825	0	1.35975	0.412382	1.33668	0.90702	0.384019	1.52264	Scaffold104	1576082	1576402	CSS042534	SAUR-like auxin-responsive protein family
CSS003832	0	0	0	0	0	0	0	0	0	Scaffold1040	28368	57494	CSS003832	sacI homology domain-containing protein / WW domain-containing protein
CSS003835	0	0	0	0	0	0	0	0	0	Scaffold1040	104599	104895	CSS003835	-
CSS003834	0.101564	0.075947	0.204011	0.325787	0.134513	0.264909	0.096313	0.140903	0.360089	Scaffold1040	125085	126623	CSS003834	ribosomal protein L5 B
CSS003837	0	0	0	0	0	0	0	0	0	Scaffold1040	214302	218178	CSS003837	-
CSS003839	0	0	0	0	0	0	0	0	0	Scaffold1040	229325	230050	CSS003839	NB-ARC domain-containing disease resistance protein
CSS003840	503.105	627.519	587.222	126.544	176.741	165.304	61.8842	41.9762	104.465	Scaffold1040	448072	453166	CSS003840	myo-inositol-1-phosphate synthase 2
CSS003841	0	0	0	0	0.295422	0	0	0.115725	0	Scaffold1040	624330	624825	CSS003841	-
CSS003833	0	0	0	0	0	0	0	0	0	Scaffold1040	58811	68997	CSS003833	syntaxin of plants 61
CSS003836	0.502682	0.281162	0.470805	0.390285	0.393436	0.409106	0.120728	0.135541	0.504111	Scaffold1040	145236	155117	CSS003836	NB-ARC domain-containing disease resistance protein
CSS003838	0	0	0	0	0	0	0	0	0	Scaffold1040	241209	241998	CSS003838	NB-ARC domain-containing disease resistance protein
CSS017943	0	0	0	0	0.001692	0	0	0.001578	0.004253	Scaffold10400	5777	6994	CSS017943	-
CSS021260	0.157978	0.64215	0.472545	0.217416	0.292576	0.259773	0.106543	0.591968	0.4384	Scaffold10407	121806	123071	CSS021260	-
CSS021261	0	0	0	0	0	0	0	0	0	Scaffold10407	136050	136601	CSS021261	-
CSS021262	0.400352	0.240061	0.525629	0.390466	0.524593	0.310508	0.057597	0	0.086351	Scaffold10407	223614	225635	CSS021262	receptor-like protein kinase 1
CSS021263	0.173555	0.188064	0.374599	0.474691	0.327302	0.667959	0.053382	0	0.112521	Scaffold10407	295275	297650	CSS021263	lectin protein kinase family protein
CSS021258	9.74073	44.0715	25.0781	5.29092	3.55698	3.97228	3.06946	2.0115	4.89825	Scaffold10407	23426	25906	CSS021258	plant U-box 9
CSS021259	0	0	0	0	0	0	0	0	0	Scaffold10407	62808	65096	CSS021259	-
CSS021265	0	0	0	0	0	0	0	0.11026	0.118815	Scaffold10407	384435	386728	CSS021265	histone H2A 11
CSS021264	0	0	0	0	0	0	0	0	0	Scaffold10407	422483	426635	CSS021264	3-ketoacyl-CoA synthase 11
CSS023203	0	0	0	0	0	0	0	0	0	Scaffold1041	74133	76482	CSS023203	-
CSS023204	0.107214	0.153257	0.118402	0.053533	0.007074	0.069103	0.103863	0.034733	0.096301	Scaffold1041	127907	140857	CSS023204	RNA binding (RRM/RBD/RNP motifs) family protein
CSS023206	0	0	0.192484	0	0	0	0	0	0	Scaffold1041	258076	258291	CSS023206	-
CSS023209	0.159598	0.509326	0	0.740331	0	0.151225	0	0	0	Scaffold1041	322334	322558	CSS023209	-
CSS023214	1.08448	0.880295	0.884146	0.576176	1.30434	0.553792	0.166219	0.140462	0.740034	Scaffold1041	388069	396411	CSS023214	hydrolase family protein / HAD-superfamily protein
CSS023213	0.096414	0.071376	0.091232	0.092859	0	0.021697	0.048662	0.162418	0.093785	Scaffold1041	404865	414402	CSS023213	peptidase M1 family protein
CSS023212	2.28121	5.07327	4.21123	4.3428	4.5664	3.16736	2.90636	2.87678	6.80994	Scaffold1041	452161	460467	CSS023212	peptidase M1 family protein
CSS023216	0.403186	1.38425	0.869135	1.16806	1.01456	1.09913	1.10998	0.652238	0.959145	Scaffold1041	489058	497687	CSS023216	AFG1-like ATPase family protein
CSS023220	0.076679	0.0848	0.205876	0.080636	0.067419	0	0	0	0	Scaffold1041	615916	617016	CSS023220	Protein kinase superfamily protein
CSS023223	0	0	0	0	0	0	0	0	0	Scaffold1041	718061	718318	CSS023223	-
CSS023224	0	0	0	0	0	0	0	0	0	Scaffold1041	811544	812894	CSS023224	-
CSS023205	0.683412	0	1.55612	0.126005	2.42751	0.74833	0.978789	1.7408	2.99383	Scaffold1041	145880	149701	CSS023205	related to AP2.7
CSS023207	0	0	0.014131	0	0.007247	0.01251	0.003854	0	0	Scaffold1041	169654	192407	CSS023207	binding;RNA binding
CSS023208	0	0	0	0	0	0	0	0	0	Scaffold1041	223791	227485	CSS023208	-
CSS023210	8.53221	17.3283	12.2525	12.2634	9.66436	10.0916	7.83306	7.36149	14.5056	Scaffold1041	358631	366557	CSS023210	Zinc finger C-x8-C-x5-C-x3-H type family protein
CSS023211	0	0	0	0	0	0	0	0	0	Scaffold1041	383854	385262	CSS023211	FAR1-related sequence 5
CSS023215	0	0	0	0	0	0	0	0	0	Scaffold1041	484610	486105	CSS023215	-
CSS023218	7.20438	14.2307	11.8447	6.98693	7.75891	6.19449	5.04517	4.37519	8.67556	Scaffold1041	499570	512470	CSS023218	Tetratricopeptide repeat (TPR)-like superfamily protein
CSS023217	7.84418	26.0543	23.0409	5.38916	3.66617	4.79235	4.85179	2.67428	8.28307	Scaffold1041	518127	530701	CSS023217	NAD(P)-binding Rossmann-fold superfamily protein
CSS023219	0.084194	0.233028	0	0	0.344526	0.083027	0	0.046349	0	Scaffold1041	550814	553229	CSS023219	hAT dimerisation domain-containing protein
CSS023221	0	0	0	0	0	0	0	0	0	Scaffold1041	589054	589341	CSS023221	-
CSS023222	0	0	0	0	0	0	0	0	0	Scaffold1041	621391	622374	CSS023222	-
CSS023225	0.547681	1.0599	0.579219	2.0579	0.965119	2.01337	5.85247	5.27784	9.92672	Scaffold1041	785357	786766	CSS023225	UDP-Glycosyltransferase superfamily protein
CSS042201	0.656105	0.827167	1.19569	2.16441	1.91528	1.13433	1.20738	1.25846	1.39626	Scaffold10411	53770	62116	CSS042201	embryo defective 1703
CSS042202	7.2418	11.3134	12.2898	14.3957	12.1609	11.237	7.51576	6.18586	13.5138	Scaffold10411	64537	69756	CSS042202	Protein with RING/U-box and TRAF-like domains
CSS018172	0	0	0	0	0	0	0	0	0	Scaffold10415	3046	3685	CSS018172	hAT dimerisation domain-containing protein
CSS018173	0.061524	0.186891	0.0795	0.051211	0.105415	0	0	0	0	Scaffold10415	11871	16170	CSS018173	sugar transporter 1
CSS018174	0	0	0	0	0	0	0	0	0	Scaffold10415	48335	49093	CSS018174	-
CSS009114	0	0.047907	0.004148	0	0.120634	0	0.103534	0.056816	0.796251	Scaffold10418	255807	265249	CSS009114	RING/U-box superfamily protein
CSS009115	0	0	0	0	0	0	0	0	0	Scaffold10418	490535	491035	CSS009115	Aminotransferase-like, plant mobile domain family protein
CSS009116	0	0	0	0	0	0	0	0	0	Scaffold10418	601663	602155	CSS009116	Homeodomain-like superfamily protein
CSS009113	0.122733	0.315129	0.263018	0.206396	0.743164	0.466236	0.050297	0	0.150603	Scaffold10418	49004	53461	CSS009113	NADH:cytochrome B5 reductase 1
CSS030581	0	0	0.001426	0	0.018208	0.032602	0	0	0.117645	Scaffold1042	145337	148304	CSS030581	FAR1-related sequence 5
CSS030580	0	0	0	0	0	0	0	0	0	Scaffold1042	55510	56690	CSS030580	Aminotransferase-like, plant mobile domain family protein
CSS030582	0	0	0	0	0	0	0	0	0	Scaffold1042	178535	179097	CSS030582	-
CSS049061	0	0	0	0	0	0	0	0	0	Scaffold1043	3301	3591	CSS049061	-
CSS049062	0	0	0	0	0	0	0	0	0	Scaffold1043	3627	4420	CSS049062	-
CSS027593	0	0	0.022358	0.110329	0.044404	0	0.059166	0	0.056552	Scaffold1044	161053	163241	CSS027593	hydrolases;protein serine/threonine phosphatases
CSS027595	0	0	0	0	0	0	0	0	0	Scaffold1044	354109	355349	CSS027595	Aminotransferase-like, plant mobile domain family protein
CSS027596	0.044567	0.218025	0.217257	0.185265	0.129067	0	0.097588	0.065737	0.109071	Scaffold1044	377604	382688	CSS027596	P-loop containing nucleoside triphosphate hydrolases superfamily protein
CSS027597	0	0	0	0	0	0	0	0	0	Scaffold1044	471538	472163	CSS027597	-
CSS027598	0	0	0	0	0	0	0	0	0	Scaffold1044	522567	522800	CSS027598	-
CSS027599	0	0	0	0	0	0	0	0	0	Scaffold1044	522819	523118	CSS027599	-
CSS027601	0	0	0	0	0	0	0	0	0	Scaffold1044	581552	590603	CSS027601	Class I glutamine amidotransferase-like superfamily protein
CSS027602	0.578956	14.3866	1.0715	2.37591	1.98588	0.54255	0.762072	0.826802	1.2074	Scaffold1044	601453	602462	CSS027602	oxidative stress 3
CSS027600	12.1381	0.218762	0.874246	22.2444	19.4796	5.60278	4.16709	8.35882	0.651904	Scaffold1044	652347	663484	CSS027600	RAB homolog 1
CSS027605	0	0	0	0	0	0	0	0	0	Scaffold1044	755959	756144	CSS027605	-
CSS027606	0	0	0	0	0	0	0	0	0	Scaffold1044	764040	765056	CSS027606	-
CSS027594	0.510621	0.651254	0.301437	0.900439	0.908942	0.408635	0.0616	0.14278	0.823092	Scaffold1044	118396	124959	CSS027594	HXXXD-type acyl-transferase family protein
CSS027603	0	0.191413	0	0	0	0	0	0	0	Scaffold1044	604002	604646	CSS027603	unknown protein; Has 75 Blast hits to 75 proteins in 23 species: Archae - 0; Bacteria - 0; Metazoa - 0; Fungi - 0; Plants - 53; Viruses - 17; Other Eukaryotes - 5 (source: NCBI BLink).
CSS027604	0	0	0.046123	2.25709	0.120064	5.26557	16.7121	11.4674	37.2014	Scaffold1044	685888	687869	CSS027604	AMP-dependent synthetase and ligase family protein
CSS027607	4.7605	13.0799	16.1308	1.37625	0.194576	0.902315	11.9292	8.63883	7.26931	Scaffold1044	908051	916838	CSS027607	glutathione S-transferase phi 12
CSS027608	0	0	0	0	0	0	0	0	0	Scaffold1044	996617	1006754	CSS027608	PHYTOENE SYNTHASE
CSS047324	0	0.011748	0	0	0.044647	0.056951	0	0	0	Scaffold10444	10298	13264	CSS047324	FRS (FAR1 Related Sequences) transcription factor family
CSS047327	0	0	0	0	0	0	0	0	0	Scaffold10444	126180	127550	CSS047327	Eukaryotic aspartyl protease family protein
CSS047328	0	0	0	0	0	0	0	0	0	Scaffold10444	184023	188123	CSS047328	arginine-rich cyclin 1
CSS047329	0	0	0	0	0	0	0	0	0	Scaffold10444	200814	201026	CSS047329	F-box/RNI-like superfamily protein
CSS047325	0.465267	0.591606	2.11095	1.21356	1.29537	0.742812	1.29762	0.632172	1.96933	Scaffold10444	437	9264	CSS047325	GTP-binding family protein
CSS047326	0	0	0	0	0	0	0	0	0	Scaffold10444	74594	74919	CSS047326	-
CSS047330	0	0.335677	0.33034	0.260516	0.264513	0.0828	0.265189	0.096732	0.855621	Scaffold10444	134298	135137	CSS047330	unknown protein; FUNCTIONS IN: molecular_function unknown; INVOLVED IN: biological_process unknown; LOCATED IN: plasma membrane; EXPRESSED IN: 23 plant structures; EXPRESSED DURING: 13 growth stages; BEST Arabidopsis thaliana protein match is: unknown protein (TAIR:AT1G23270.1); Has 1251 Blast hits to 756 proteins in 185 species: Archae - 0; Bacteria - 295; Metazoa - 374; Fungi - 176; Plants - 58…
CSS047332	0.407362	1.26494	0.631272	1.09207	1.24234	0.648354	0.617256	0.53826	0.937289	Scaffold10444	190341	193559	CSS047332	clathrin adaptor complexes medium subunit family protein
CSS047331	0	0	0	0	0	0	0	0	0	Scaffold10444	201980	203800	CSS047331	Tetratricopeptide repeat (TPR)-like superfamily protein
CSS014605	0.111654	0.145405	0.19004	0.083179	0	0.261789	0.07674	0.086847	0.092622	Scaffold10445	116807	118653	CSS014605	hAT transposon superfamily
CSS014604	0.154938	0.234838	0.231618	0.907132	0.374097	0.51577	0.525384	0.389132	1.0577	Scaffold10445	124521	126698	CSS014604	Tetratricopeptide repeat (TPR)-like superfamily protein
CSS014606	0.079623	1.00837	0.167547	1.10107	0.655801	1.63342	0.192748	0.152009	0.470532	Scaffold10445	126965	130714	CSS014606	Deoxyxylulose-5-phosphate synthase
CSS052553	0.074623	0.188168	0.096639	1.97111	0.831748	3.10902	6.23288	5.02486	11.8549	Scaffold10447	1051	1971	CSS052553	HXXXD-type acyl-transferase family protein
CSS046548	0.331347	0.956479	0.482379	0.11332	0.184006	0.095483	0.157438	0.199851	0	Scaffold1045	301386	305256	CSS046548	Protein kinase superfamily protein
CSS046551	0.170206	0.206964	0.059343	0.465432	0.450504	0.129845	0.604809	0.1765	0.558748	Scaffold1045	472283	472849	CSS046551	tubby like protein 2
CSS046555	0	0	0	0	0	0	0	0	0	Scaffold1045	756556	760270	CSS046555	-
CSS046559	0	0	0	0	0.123375	0.165543	0.136501	0	0	Scaffold1045	972447	978068	CSS046559	RNA-processing, Lsm domain
CSS046560	1.17912	1.02046	0.758725	1.67018	1.65851	2.15813	1.83473	0.297541	1.03584	Scaffold1045	989398	994354	CSS046560	nucleobase-ascorbate transporter 7
CSS046558	26.6692	32.3466	39.3447	24.54	31.9088	22.2087	10.4686	9.7215	17.6906	Scaffold1045	1055872	1057496	CSS046558	unknown protein; FUNCTIONS IN: molecular_function unknown; INVOLVED IN: N-terminal protein myristoylation; LOCATED IN: cellular_component unknown; EXPRESSED IN: 22 plant structures; EXPRESSED DURING: 13 growth stages; BEST Arabidopsis thaliana protein match is: unknown protein (TAIR:AT1G10530.1); Has 185 Blast hits to 185 proteins in 18 species: Archae - 0; Bacteria - 0; Metazoa - 0; Fungi - 3; P…
CSS046562	0	0	0	0	0	0	0	0	0	Scaffold1045	1103452	1109595	CSS046562	-
CSS046564	0.146335	0.108905	0	0.023305	0.03116	0.045518	0.067028	0.053938	0.196665	Scaffold1045	1208965	1213030	CSS046564	P-loop containing nucleoside triphosphate hydrolases superfamily protein
CSS046563	1.03814	2.96238	2.04253	3.77086	3.26915	2.55527	2.84756	1.86078	4.15071	Scaffold1045	1239304	1241780	CSS046563	S-adenosyl-L-methionine-dependent methyltransferases superfamily protein
CSS046566	0	0	0	0	0	0	0	0	0	Scaffold1045	1359654	1360238	CSS046566	-
CSS046568	5.01414	10.3439	9.7705	8.7123	8.97636	7.18249	6.09362	3.63695	13.3892	Scaffold1045	1434988	1443495	CSS046568	AMMECR1 family
CSS046567	0.490999	1.40933	1.07099	3.39804	1.46172	1.57126	0.422124	0.448474	1.39677	Scaffold1045	1467339	1474448	CSS046567	FUNCTIONS IN: molecular_function unknown; INVOLVED IN: N-terminal protein myristoylation; LOCATED IN: chloroplast; EXPRESSED IN: 23 plant structures; EXPRESSED DURING: 13 growth stages; CONTAINS InterPro DOMAIN/s: Haemerythrin/HHE cation-binding motif (InterPro:IPR012312); Has 59 Blast hits to 59 proteins in 14 species: Archae - 0; Bacteria - 2; Metazoa - 0; Fungi - 0; Plants - 56; Viruses - 0; O…
CSS046571	5.89078	11.9904	8.79575	18.561	8.23137	17.2293	6.02884	8.34566	13.0234	Scaffold1045	1484538	1488781	CSS046571	Polynucleotidyl transferase, ribonuclease H-like superfamily protein
CSS046573	0.099402	0.044362	0	0.062437	0	0.174642	0	0.077635	0	Scaffold1045	1550960	1552480	CSS046573	-
CSS046572	0.280978	0.606061	0.53174	0.413076	0.254018	0.40617	0.249726	0.342826	0.009546	Scaffold1045	1552698	1554782	CSS046572	DNAse I-like superfamily protein
CSS046575	0	0	0.033501	0.039466	0	0	0	0	0	Scaffold1045	1698714	1700853	CSS046575	Aminotransferase-like, plant mobile domain family protein
CSS046544	0.166915	0	0	0.603402	0.304046	0.256924	0.249362	0	0.132667	Scaffold1045	33112	35525	CSS046544	unknown protein; BEST Arabidopsis thaliana protein match is: unknown protein (TAIR:AT4G18680.1); Has 522 Blast hits to 522 proteins in 39 species: Archae - 0; Bacteria - 0; Metazoa - 9; Fungi - 0; Plants - 513; Viruses - 0; Other Eukaryotes - 0 (source: NCBI BLink).
CSS046545	0	0	0	0	0	0	0	0	0	Scaffold1045	111858	112328	CSS046545	-
CSS046547	0	0	0	0	0	0	0	0	0	Scaffold1045	240610	240795	CSS046547	-
CSS046546	0	0	0	0	0	0	0	0	0	Scaffold1045	242062	244980	CSS046546	-
CSS046550	1.56828	5.13518	3.28129	12.2032	2.97238	4.98374	5.44101	8.74271	11.4244	Scaffold1045	343578	346791	CSS046550	Cytochrome P450 superfamily protein
CSS046549	0.073173	0.055957	0.083004	0.042128	0	0	0.065877	0.091332	0.023488	Scaffold1045	360515	361099	CSS046549	-
CSS046552	0	0	0	0	0	0	0	0	0	Scaffold1045	392256	393370	CSS046552	BED zinc finger ;hAT family dimerisation domain
CSS046553	0	0	0	0	0	0	0	0	0	Scaffold1045	435257	436014	CSS046553	-
CSS046554	0	0.476086	0.206888	0.113619	0.245535	0.134987	0.421695	0.364302	0.784037	Scaffold1045	496034	501092	CSS046554	Cytochrome P450 superfamily protein
CSS046556	0	0	0	0	0	0	0	0	0	Scaffold1045	794317	795788	CSS046556	-
CSS046557	17.363	15.8952	20.9681	9.29065	11.4951	10.4477	3.6577	2.61992	5.23429	Scaffold1045	886317	888447	CSS046557	TRICHOME BIREFRINGENCE-LIKE 27
CSS046561	0.685927	1.44872	1.57217	2.17051	2.29796	2.37384	2.18272	1.43917	2.92861	Scaffold1045	1087981	1102256	CSS046561	CYCLIN D1;1
CSS046565	0	0	0	0	0	0	0	0	0	Scaffold1045	1231891	1233509	CSS046565	-
CSS046570	0	0	0	0	0	0	0	0	0	Scaffold1045	1400711	1407466	CSS046570	-
CSS046569	0	0	0	0	0	0	0	0	0	Scaffold1045	1411616	1411818	CSS046569	-
CSS046574	0	0	0	0	0	0	0	0	0	Scaffold1045	1544291	1545425	CSS046574	CONTAINS InterPro DOMAIN/s: Retrotransposon gag protein (InterPro:IPR005162); BEST Arabidopsis thaliana protein match is: unknown protein (TAIR:AT1G34070.1); Has 1807 Blast hits to 1807 proteins in 277 species: Archae - 0; Bacteria - 0; Metazoa - 736; Fungi - 347; Plants - 385; Viruses - 0; Other Eukaryotes - 339 (source: NCBI BLink).
CSS046576	1.56222	6.44639	5.32896	2.22365	2.29558	0	0	3.59901	5.01572	Scaffold1045	1637644	1638401	CSS046576	ferredoxin 3
CSS007249	0	0	0	0	0	0	0.088358	0	0	Scaffold1047	17738	18320	CSS007249	-
CSS007251	0	0	0	0	0	0	0	0	0	Scaffold1047	22846	23106	CSS007251	-
CSS007250	0.14275	0	0	0	0	0	0	0	0.118088	Scaffold1047	29662	32267	CSS007250	-
CSS007252	0	0.081282	0.052833	0.028429	0.06287	0	0	0	0	Scaffold1047	66791	69918	CSS007252	Peroxidase superfamily protein
CSS007257	0	0	0	0	0	0	0	0	0	Scaffold1047	178124	178861	CSS007257	-
CSS007258	0.038761	0	0	1.33761	1.14112	0.031919	0	0.117724	0.016767	Scaffold1047	271918	276311	CSS007258	heat shock factor 3
CSS007261	0	0	0	0	0	0	0	0	0	Scaffold1047	604962	605784	CSS007261	RNase H family protein
CSS007263	4.64105	10.2584	6.42833	0.533676	0.187185	0.088272	12.7072	0.106089	0.960506	Scaffold1047	753465	756875	CSS007263	Ribosomal protein S14p/S29e family protein
CSS007262	0	0	0	0	0	0	0	0	0	Scaffold1047	765729	776036	CSS007262	Family of unknown function (DUF566)
CSS007266	0	0	0	0	0	0	0	0	0	Scaffold1047	850444	852240	CSS007266	zinc ion binding;nucleic acid binding
CSS007270	1.0039	2.13029	1.4662	2.85986	2.98989	3.0245	2.08682	1.40104	3.52344	Scaffold1047	910463	918660	CSS007270	RING/U-box superfamily protein
CSS007271	0	0	0	0	0	0	0	0	0	Scaffold1047	955249	958398	CSS007271	ROOT HAIR DEFECTIVE 6-LIKE 2
CSS007269	6.02155	36.1029	13.549	0.513726	1.58433	1.35181	0.742126	0.64811	0.821621	Scaffold1047	983001	983315	CSS007269	unknown protein; FUNCTIONS IN: molecular_function unknown; INVOLVED IN: biological_process unknown; LOCATED IN: cellular_component unknown; Has 10 Blast hits to 10 proteins in 5 species: Archae - 0; Bacteria - 0; Metazoa - 0; Fungi - 0; Plants - 10; Viruses - 0; Other Eukaryotes - 0 (source: NCBI BLink).
CSS007276	0	0	0	0	0.023649	0	0.016191	0.017691	0	Scaffold1047	1005044	1005962	CSS007276	-
CSS007275	5.0673	6.27512	3.76099	3.85942	4.96911	5.05656	3.1453	2.39007	5.89935	Scaffold1047	1033598	1035458	CSS007275	-
CSS007279	0	0	0	0	0	0	0	0	0	Scaffold1047	1137816	1140922	CSS007279	Glycosyl hydrolase family 10 protein
CSS007280	0.023252	0	0.088203	0.013083	0.201617	0.030659	0.036363	0.024111	0.030094	Scaffold1047	1211644	1215761	CSS007280	-
CSS007283	0	0	0	0	0	0	0	0	0	Scaffold1047	1435677	1437231	CSS007283	RNI-like superfamily protein
CSS007285	0	0	0	0	0	0	0	0	0	Scaffold1047	1563357	1563860	CSS007285	-
CSS007255	0	0	0	0	0	0	0	0	0	Scaffold1047	20507	21198	CSS007255	Ribosomal protein S5 domain 2-like superfamily protein
CSS007253	0	0	0	0	0.228104	0.172029	0.168248	0.041383	0	Scaffold1047	52836	55049	CSS007253	EXORDIUM like 2
CSS007254	0	0	0	0	0	0	0	0	0	Scaffold1047	74948	81974	CSS007254	Acyl-CoA N-acyltransferases (NAT) superfamily protein
CSS007256	0.008548	0.310561	0.043679	0.528851	0.015519	0.437122	0.009185	0.009279	0	Scaffold1047	94414	101115	CSS007256	Protein kinase superfamily protein
CSS007259	0	0	0	0	0	0	0	0	0	Scaffold1047	287491	292271	CSS007259	Syntaxin/t-SNARE family protein
CSS007260	0	0	0	0	0	0	0	0	0	Scaffold1047	463597	464004	CSS007260	ATP synthase subunit alpha
CSS007265	0	0	0	0	0	0	0	0	0	Scaffold1047	727749	728859	CSS007265	-
CSS007264	4.40769	5.13704	6.76883	5.54488	4.54003	4.22275	2.23283	1.72042	3.29617	Scaffold1047	788260	789254	CSS007264	LOB domain-containing protein 37
CSS007268	0.330147	0.7531	0.436356	1.48725	0.692746	0.925643	2.51272	2.33224	3.9257	Scaffold1047	814057	820343	CSS007268	Phototropic-responsive NPH3 family protein
CSS007267	3.44342	10.3271	4.67481	1.84531	1.60976	1.12206	0.419032	1.28929	1.31585	Scaffold1047	856868	857626	CSS007267	salt tolerance zinc finger
CSS007273	2.99299	6.3839	6.02371	5.34168	5.29916	5.94456	8.29678	6.44874	13.0797	Scaffold1047	881796	890905	CSS007273	Transducin/WD40 repeat-like superfamily protein
CSS007274	9.00738	8.48208	3.15787	10.5321	9.93307	4.62442	2.64732	2.69439	8.62327	Scaffold1047	960341	970185	CSS007274	vaculolar sorting receptor 3
CSS007272	0.528223	1.02958	0.291187	0.470727	0.420873	0.556793	0.43343	0.386942	0.682417	Scaffold1047	971862	974725	CSS007272	Plant protein of unknown function (DUF936)
CSS007278	0	0	0	0	0.086306	0	0	0	0	Scaffold1047	1000170	1001750	CSS007278	-
CSS007277	2.63863	3.84572	2.0817	5.5317	3.22098	2.34886	1.9795	0.829104	2.99114	Scaffold1047	1023880	1027818	CSS007277	cyclin-related
CSS007281	0	0	0	0	0	0	0	0	0	Scaffold1047	1213445	1214144	CSS007281	RPM1 interacting protein 4
CSS007282	0	0	0	0	0	0	0	0	0	Scaffold1047	1383471	1386816	CSS007282	-
CSS007284	2.11355	4.4505	3.83825	0.282425	2.02093	0.687886	0	0	0	Scaffold1047	1430446	1430916	CSS007284	soybean gene regulated by cold-2
CSS012937	0	0.019348	0	0.053112	0	0.023137	0.031237	0	0.043869	Scaffold1048	260399	272978	CSS012937	NPK1-related protein kinase 3
CSS012938	0.116841	0.227026	0	0.069749	0	0	0	0	0	Scaffold1048	280077	282615	CSS012938	UDP-Glycosyltransferase superfamily protein
CSS012939	0	0.392128	0.570832	0.22002	0.253644	0	0	0	0	Scaffold1048	433585	440711	CSS012939	Transmembrane amino acid transporter family protein
CSS012940	0.058825	0	0	0.045006	0.041812	0	0	0.244705	0	Scaffold1048	451167	464107	CSS012940	ankyrin repeat family protein
CSS012942	449.445	465.248	491.879	220.809	360.406	255.567	79.9176	42.0146	116.331	Scaffold1048	514810	516956	CSS012942	photosystem II reaction center W
CSS012943	12.8614	23.5475	19.1317	14.0507	16.5999	14.189	8.60366	6.72816	14.2444	Scaffold1048	540423	549363	CSS012943	glutathione reductase
CSS012944	0.237541	0.508528	0.281873	0.520715	0.477828	0.441459	0.126109	0	0.423401	Scaffold1048	565473	568141	CSS012944	CONTAINS InterPro DOMAIN/s: Putative harbinger transposase-derived nuclease (InterPro:IPR006912); BEST Arabidopsis thaliana protein match is: unknown protein (TAIR:AT1G43722.1); Has 1807 Blast hits to 1807 proteins in 277 species: Archae - 0; Bacteria - 0; Metazoa - 736; Fungi - 347; Plants - 385; Viruses - 0; Other Eukaryotes - 339 (source: NCBI BLink).
CSS012948	0	0	0	0.095782	0	0	0	0	0	Scaffold1048	670135	670599	CSS012948	-
CSS012950	0.00256	1.37473	0.004177	0	0.192198	0.378906	0.220638	0.004567	1.10612	Scaffold1048	719052	739978	CSS012950	flavodoxin family protein / radical SAM domain-containing protein
CSS012953	0	0.699528	5.01015	3.05001	1.52518	4.01813	0	2.62704	2.3226	Scaffold1048	805788	810397	CSS012953	Erythronate-4-phosphate dehydrogenase family protein
CSS012955	0.907274	1.41866	1.63181	0.713514	1.65238	0.570925	0.269784	0.255392	0.20884	Scaffold1048	948019	952851	CSS012955	unknown protein; Has 1807 Blast hits to 1807 proteins in 277 species: Archae - 0; Bacteria - 0; Metazoa - 736; Fungi - 347; Plants - 385; Viruses - 0; Other Eukaryotes - 339 (source: NCBI BLink).
CSS012956	5.17712	20.3665	11.0961	22.7691	17.3876	19.681	16.3373	11.4166	27.0352	Scaffold1048	1007772	1011248	CSS012956	O-Glycosyl hydrolases family 17 protein
CSS012959	0	0.194563	0.177877	0.49014	0.0964	0.095677	0	0.045192	0.474279	Scaffold1048	1189414	1201152	CSS012959	Immunoglobulin E-set superfamily protein
CSS012958	0	0	0	0	0	0	0	0	0	Scaffold1048	1220874	1241956	CSS012958	ubiquitin-specific protease 8
CSS012960	0	0	0	0	0	0	0	0	0	Scaffold1048	1257183	1260545	CSS012960	RNA-directed DNA polymerase (reverse transcriptase)-related family protein
CSS012962	0	0	0	0	0	0	0	0	0	Scaffold1048	1260546	1261632	CSS012962	-
CSS012964	0	0	0	0.107109	0	0	0.067989	0	0.029386	Scaffold1048	1404463	1410897	CSS012964	lactate/malate dehydrogenase family protein
CSS012965	0	0	0	0	0	0	0	0	0	Scaffold1048	1418922	1419371	CSS012965	nudix hydrolase homolog 22
CSS012966	0	0	0	0	0	0	0	0	0	Scaffold1048	1439901	1446369	CSS012966	Cysteine/Histidine-rich C1 domain family protein
CSS012969	0	0	0	0	0	0	0	0	0	Scaffold1048	1452666	1453100	CSS012969	-
CSS012970	0	0	0	0.156024	0.090138	0.247148	0.138842	0.133573	0.298732	Scaffold1048	1554691	1559195	CSS012970	SKU5 similar 3
CSS012974	0	0	0	0	0	0	0	0	0	Scaffold1048	1972580	1973576	CSS012974	DNAse I-like superfamily protein
CSS012976	0	0	0	0	0	0	0	0	0.038511	Scaffold1048	1974419	1981002	CSS012976	RNA-directed DNA polymerase (reverse transcriptase)-related family protein
CSS012977	5.44523	10.6076	9.55561	6.75429	7.79674	6.80666	4.21618	3.83579	8.76368	Scaffold1048	2039433	2048248	CSS012977	zinc finger (CCCH-type) family protein
CSS012978	0.006321	0.267653	0.415409	0.212203	0.178847	0.116834	0.047962	1.13796	0.398891	Scaffold1048	2080472	2086168	CSS012978	RING/U-box superfamily protein
CSS012936	0	0	0	0	0	0	0	0	0	Scaffold1048	39	759	CSS012936	Ribonuclease H-like superfamily protein
CSS012935	0	0	0	0	0	0	0	0	0.02746	Scaffold1048	3530	4687	CSS012935	Pentatricopeptide repeat (PPR) superfamily protein
CSS012941	3.65007	10.419	6.05666	8.04513	8.6406	6.61447	6.90847	6.06881	10.3206	Scaffold1048	381646	389868	CSS012941	Signal recognition particle, SRP9/SRP14 subunit
CSS012946	1.06061	0.253698	1.20406	0.732434	0.583148	0.401564	0.156018	0.032144	0.133598	Scaffold1048	467312	484474	CSS012946	DREB2A-interacting protein 2
CSS012947	0.395498	0	0	0	0	0.422306	0	0.077521	0.271638	Scaffold1048	489562	495272	CSS012947	magnesium transporter 9
CSS012945	0	0	0	0	0	0	0.014009	0	0	Scaffold1048	550624	552729	CSS012945	Transducin/WD40 repeat-like superfamily protein
CSS012949	0.189233	2.94551	0.299282	0.272322	0.178741	0.245144	0.289367	0.284425	0.276329	Scaffold1048	658817	663391	CSS012949	alpha/beta-Hydrolases superfamily protein
CSS012952	0	0	0	0	0	0	0	0	0	Scaffold1048	685163	687782	CSS012952	-
CSS012951	3.28781	5.62147	4.12993	3.44177	3.50158	0.874651	3.30401	3.98392	2.58899	Scaffold1048	745874	746245	CSS012951	-
CSS012954	0	0	0	0	0	0	0	0	0	Scaffold1048	818438	823966	CSS012954	Sec14p-like phosphatidylinositol transfer family protein
CSS012957	2.50426	5.02676	4.32914	6.75147	6.15382	7.00484	6.22587	4.67988	10.8412	Scaffold1048	1066921	1073611	CSS012957	Protein kinase superfamily protein
CSS012961	6.55839	7.92226	10.2562	7.04366	0.529481	0.507977	4.32717	0.303341	7.59068	Scaffold1048	1303000	1316582	CSS012961	Plant-specific transcription factor YABBY family protein
CSS012963	0	0	0	0	0	0	0	0	0	Scaffold1048	1366266	1369955	CSS012963	-
CSS012968	0	0	0	0	0	0	0	0	0	Scaffold1048	1421889	1426731	CSS012968	-
CSS012967	0	0	0	0	0	2.20433	0	0	0	Scaffold1048	1469061	1478792	CSS012967	NAC domain containing protein 2
CSS012971	0	0	0	0	0	0	0	0	0	Scaffold1048	1510612	1518678	CSS012971	NAC domain containing protein 52
CSS012972	0.954405	3.91197	3.46813	1.32083	2.30788	0.955735	0.560289	0.420139	1.24506	Scaffold1048	1668100	1668777	CSS012972	Integrase-type DNA-binding superfamily protein
CSS012973	0	0	0	0	0	0	0	0	0	Scaffold1048	1705050	1713922	CSS012973	alpha/beta-Hydrolases superfamily protein
CSS012975	0	0	0	0	0	0	0	0	0	Scaffold1048	1931357	1932717	CSS012975	-
CSS012979	0	0	0	0	0	0	0	0	0	Scaffold1048	2147181	2147453	CSS012979	-
CSS015716	0	0	0	0	0	0	0	0	0	Scaffold10485	142358	142642	CSS015716	-
CSS015718	0	0	0	0	0	0	0	0	0	Scaffold10485	169850	170142	CSS015718	-
CSS015719	0.001362	0.329036	0.237693	0.456113	0.300208	0.347482	0.214994	0.156293	0.273651	Scaffold10485	213694	215004	CSS015719	ADP-ribosylation factor-like A1A
CSS015720	0	0	0	0	0	0	0	0	0	Scaffold10485	325770	327371	CSS015720	-
CSS015717	1.47963	2.11588	2.11473	0.43662	0.487757	0.788237	0.712428	0.309926	0.924451	Scaffold10485	130359	134138	CSS015717	myb domain protein 20
CSS015721	4.6902	10.0854	7.30731	12.5725	15.5957	15.1526	15.024	10.8886	21.9381	Scaffold10485	257585	261040	CSS015721	receptor-like kinase 1
CSS038929	0	0	0	0	0	0	0	0	0	Scaffold1049	587190	588569	CSS038929	-
CSS038930	0	0	0	0	0	0	0	0	0	Scaffold1049	878546	879772	CSS038930	-
CSS038931	0	0	0	0	0	0	0	0	0	Scaffold1049	981189	983834	CSS038931	Aminotransferase-like, plant mobile domain family protein
CSS038934	0	0	0	0	0	0	0	0	0	Scaffold1049	1201903	1211217	CSS038934	phospholipase A 2A
CSS038924	0	0	0	0	0	0	0	0	0	Scaffold1049	4388	8511	CSS038924	-
CSS038923	2.43431	7.09895	4.72486	1.63312	3.61279	2.91675	0	0	0	Scaffold1049	57122	64952	CSS038923	Calmodulin binding protein-like
CSS038925	0	0.335387	0	0.126229	0.253561	0.437389	0	0	0	Scaffold1049	96788	101557	CSS038925	Core-2/I-branching beta-1,6-N-acetylglucosaminyltransferase family protein
CSS038926	0	0	0	0	0	0	0	0	0	Scaffold1049	304677	306122	CSS038926	bifunctional nuclease in basal defense response 1
CSS038927	0	0	0	0	0	0	0	0	0	Scaffold1049	373911	374272	CSS038927	-
CSS038928	0	0	0	0	0	0	0	0	0	Scaffold1049	577804	578544	CSS038928	zinc knuckle (CCHC-type) family protein
CSS038933	3.39485	5.28218	4.10977	6.06504	6.96821	5.65111	1.45087	1.09381	3.11851	Scaffold1049	1136619	1138868	CSS038933	Homeodomain-like superfamily protein
CSS038932	0	0	0	0	0	0	0	0	0	Scaffold1049	1185896	1187313	CSS038932	-
CSS038935	0	0.050223	0.056816	0.123628	0.049538	0.038177	0	0.026327	0.410737	Scaffold1049	1229382	1239732	CSS038935	5'-3' exonuclease family protein
CSS038936	0	0	0	0	0	0	0	0	0	Scaffold1049	1279421	1279930	CSS038936	-
CSS038937	0	0	22.9397	0	0	12.6526	0	4.61159	11.3405	Scaffold1049	1342292	1342812	CSS038937	carbon-sulfur lyases
CSS029455	0	0	0	0	0	0	0	0	0	Scaffold10492	41587	45951	CSS029455	-
CSS029458	0.533324	0.873046	0.720704	0.709656	1.00543	0.506617	0.141645	0	0.454008	Scaffold10492	219724	220910	CSS029458	unknown protein; FUNCTIONS IN: molecular_function unknown; INVOLVED IN: biological_process unknown; LOCATED IN: endomembrane system; EXPRESSED IN: 22 plant structures; EXPRESSED DURING: 10 growth stages; BEST Arabidopsis thaliana protein match is: unknown protein (TAIR:AT1G52565.1); Has 42 Blast hits to 42 proteins in 10 species: Archae - 0; Bacteria - 0; Metazoa - 0; Fungi - 0; Plants - 42; Viru…
CSS029459	17.0919	27.3876	0.566525	0.676998	19.2396	0.403671	15.9706	0.377337	0.43683	Scaffold10492	242857	244231	CSS029459	Ribosomal protein L36
CSS029460	0	0.09324	0.2925	0.276127	0	0.149919	0.174134	0.135507	0.091336	Scaffold10492	249033	250576	CSS029460	unknown protein; BEST Arabidopsis thaliana protein match is: unknown protein (TAIR:AT4G32342.1); Has 1807 Blast hits to 1807 proteins in 277 species: Archae - 0; Bacteria - 0; Metazoa - 736; Fungi - 347; Plants - 385; Viruses - 0; Other Eukaryotes - 339 (source: NCBI BLink).
CSS029461	10.4099	9.3701	12.3386	2.30706	1.97094	2.71149	1.9494	1.74331	5.34264	Scaffold10492	376219	379613	CSS029461	EIN3-binding F box protein 1
CSS029464	22.3961	25.2162	24.6976	33.8036	25.5397	26.5145	67.0414	55.3814	98.2597	Scaffold10492	521579	527680	CSS029464	Histone superfamily protein
CSS029463	32.7923	22.0029	47.0621	59.5432	112.386	52.239	20.7707	11.0009	19.6118	Scaffold10492	586990	589649	CSS029463	Tetratricopeptide repeat (TPR)-like superfamily protein
CSS029465	0	7.33662	4.01778	5.46723	2.86858	3.17048	3.85883	3.28016	3.90167	Scaffold10492	592234	608631	CSS029465	nucleoporin-related
CSS029469	0	0	0	0	0	0	0	0	0	Scaffold10492	936502	936882	CSS029469	-
CSS029468	0	0	0	0	0	0	0	0	0	Scaffold10492	980070	982111	CSS029468	-
CSS029470	5.34899	12.4116	9.83733	14.1387	12.9638	7.13365	5.96205	4.7101	9.48789	Scaffold10492	1028478	1032231	CSS029470	regulatory component of ABA receptor 1
CSS029471	0.183657	0.287541	0.144218	0.556629	0.240292	0.161214	0.035409	0.069862	0.251186	Scaffold10492	1035213	1037150	CSS029471	pentatricopeptide (PPR) repeat-containing protein
CSS029454	0	1.05761	0.327656	10.3781	4.36383	11.4561	5.91077	3.50401	12.2153	Scaffold10492	52143	54013	CSS029454	Integrase-type DNA-binding superfamily protein
CSS029456	0	0	0	0	0	0	0	0	0	Scaffold10492	125121	126207	CSS029456	MuDR family transposase
CSS029457	0	0	0	0	0	0	0	0	0	Scaffold10492	159020	162833	CSS029457	-
CSS029462	0	0	0	0	0	0	0	0	0	Scaffold10492	443692	444129	CSS029462	-
CSS029466	1.53078	7.50709	4.1081	4.10095	4.24187	6.35784	5.24573	2.80157	7.10661	Scaffold10492	631078	637540	CSS029466	plant-specific transcription factor YABBY family protein
CSS029467	0	0	0	0	0	0	0	0	0	Scaffold10492	845641	847524	CSS029467	Aminotransferase-like, plant mobile domain family protein
CSS004834	0	0	0	0	0	0	0	0	0	Scaffold105	114167	116452	CSS004834	-
CSS004835	0.126294	0.130307	0.09024	0.540419	0.511012	0.710619	0.345109	0.240077	0.542811	Scaffold105	233038	249909	CSS004835	Protein phosphatase 2A, regulatory subunit PR55
CSS004836	0	0	0	0	0	0	0	0	0	Scaffold105	273342	281886	CSS004836	-
CSS004837	0.125548	0.759545	0.547142	0.682123	0.35175	0.533285	0.438375	0.404198	1.27271	Scaffold105	344270	344824	CSS004837	DOF zinc finger protein 1
CSS004838	0.804157	0.153816	1.02772	0.855581	0.796354	0.460532	0.262724	0.832907	0	Scaffold105	558275	558544	CSS004838	-
CSS004845	0.710038	0.274496	0.154389	2.08196	0.788237	0.953098	2.30874	0.094401	0.942128	Scaffold105	685159	706274	CSS004845	CONTAINS InterPro DOMAIN/s: Plant nuclear matrix 1 (InterPro:IPR010604); Has 30201 Blast hits to 17322 proteins in 780 species: Archae - 12; Bacteria - 1396; Metazoa - 17338; Fungi - 3422; Plants - 5037; Viruses - 0; Other Eukaryotes - 2996 (source: NCBI BLink).
CSS004844	0	0	0	0	0	0	0	0	0	Scaffold105	710527	711846	CSS004844	Eukaryotic aspartyl protease family protein
CSS004843	0	0	0	0	0	0	0	0.032868	0	Scaffold105	783519	784847	CSS004843	Eukaryotic aspartyl protease family protein
CSS004846	4.98135	7.47429	7.80465	10.3976	7.7988	11.308	6.81141	4.30769	11.75	Scaffold105	872696	882697	CSS004846	NAD(P)H dehydrogenase B1
CSS004833	0	0	0.190622	0	0	0.027769	0	0	0	Scaffold105	25959	26703	CSS004833	-
CSS004831	0	0	0	0	0	0	0	0	0	Scaffold105	54717	55399	CSS004831	unknown protein; FUNCTIONS IN: molecular_function unknown; INVOLVED IN: biological_process unknown; LOCATED IN: endomembrane system; EXPRESSED IN: sperm cell; Has 1807 Blast hits to 1807 proteins in 277 species: Archae - 0; Bacteria - 0; Metazoa - 736; Fungi - 347; Plants - 385; Viruses - 0; Other Eukaryotes - 339 (source: NCBI BLink).
CSS004832	1.54537	2.28523	4.44229	0.835579	2.08726	0.218059	0.206587	0.580231	0.482202	Scaffold105	61775	68367	CSS004832	multidrug resistance-associated protein 6
CSS004839	0.695329	0.638876	1.41633	0.734641	0.945393	0.591172	0.62175	0.315867	0.722162	Scaffold105	526884	546766	CSS004839	ubiquitin-specific protease 6
CSS004841	0	0	0	0	0	0	0	0	0	Scaffold105	591393	592622	CSS004841	-
CSS004842	0	0	0	0	0	0	0	0	0	Scaffold105	651782	655265	CSS004842	Glutathione S-transferase family protein
CSS004840	0	0	0	0	0	0	0	0	0	Scaffold105	674987	676051	CSS004840	Glycosyl hydrolase family 47 protein
CSS004847	0.216302	0.5338	0.249011	0.450031	0.158147	0.343579	0.261738	0.150672	0.619495	Scaffold105	885204	886277	CSS004847	Tetratricopeptide repeat (TPR)-like superfamily protein
CSS003527	1.08934	0.988446	1.17102	1.97879	1.42169	1.44162	0.981086	0.555545	1.55267	Scaffold1050	275609	277300	CSS003527	Pentatricopeptide repeat (PPR) superfamily protein
CSS003533	0	0	0	0	0	0	0	0	0	Scaffold1050	651666	653408	CSS003533	Aminotransferase-like, plant mobile domain family protein
CSS003525	5.22878	11.3688	6.99315	6.45839	7.747	9.44713	2.51159	1.26347	1.55811	Scaffold1050	124334	125104	CSS003525	cysteine-rich RLK (RECEPTOR-like protein kinase) 25
CSS003526	5.54349	12.1939	6.73835	5.78434	8.23514	3.83326	0.834461	0.33285	0.873	Scaffold1050	125141	133264	CSS003526	cysteine-rich RLK (RECEPTOR-like protein kinase) 25
CSS003524	0.258473	0.536481	0.091396	0.18024	0.507923	0.324834	0	0	0.021474	Scaffold1050	154968	164518	CSS003524	cysteine-rich RLK (RECEPTOR-like protein kinase) 10
CSS003523	0	0	0	0	0	0	0	0	0	Scaffold1050	183180	183686	CSS003523	telomerase activator1
CSS003529	0	0	0	0	0	0	0	0	0	Scaffold1050	214947	222999	CSS003529	-
CSS003528	0	0	0	0	0	0	0	0	0	Scaffold1050	239203	240412	CSS003528	FAR1-related sequence 5
CSS003532	0	0	0	0	0	0	0	0.191011	0	Scaffold1050	290916	291573	CSS003532	COP9 signalosome, subunit CSN8
CSS003531	0.090214	1.096	0.429322	2.28758	0.707389	1.65491	2.05644	1.81542	2.50839	Scaffold1050	297287	303809	CSS003531	Late embryogenesis abundant (LEA) hydroxyproline-rich glycoprotein family
CSS003530	0.125997	0.4663	0.146843	1.44274	0.397656	0.898475	1.04373	0.913727	1.7283	Scaffold1050	307224	313865	CSS003530	Late embryogenesis abundant (LEA) hydroxyproline-rich glycoprotein family
CSS003534	0.058379	0	0.165113	0	0	0	0	0	0	Scaffold1050	496008	497225	CSS003534	plant U-box 24
CSS003535	0.383016	0.696652	0.106187	0.029183	1.0859	0.363777	0.262149	0.086312	0.751153	Scaffold1050	534218	548996	CSS003535	unknown protein; FUNCTIONS IN: molecular_function unknown; INVOLVED IN: biological_process unknown; LOCATED IN: cellular_component unknown; EXPRESSED IN: cultured cell; Has 30201 Blast hits to 17322 proteins in 780 species: Archae - 12; Bacteria - 1396; Metazoa - 17338; Fungi - 3422; Plants - 5037; Viruses - 0; Other Eukaryotes - 2996 (source: NCBI BLink).
CSS049155	0	0	0.001429	0	0	0	0.013857	0	0.120475	Scaffold10509	91185	98851	CSS049155	aberrant lateral root formation 4
CSS049158	0	0	0	0	0	0	0	0	0	Scaffold10509	157904	158456	CSS049158	MuDR family transposase
CSS049157	0.052481	0.465229	0.709891	0.644794	0.951694	0.838009	0.61298	0.429953	0.994726	Scaffold10509	127120	128850	CSS049157	Tetratricopeptide repeat (TPR)-like superfamily protein
CSS049156	0.0399	0.104317	0.034486	0.062919	0.013394	0.039796	0.076236	0.010363	0.074619	Scaffold10509	197109	199805	CSS049156	DOMON domain-containing protein / dopamine beta-monooxygenase N-terminal domain-containing protein
CSS046608	0.388363	0	0	0.134798	0.376379	0.033044	0.268628	0	0.41173	Scaffold1051	13155	13821	CSS046608	GRAM domain family protein
CSS046612	0	0	0	0	0	0	0	0	0	Scaffold1051	261397	262119	CSS046612	-
CSS046613	0.508548	0.212262	1.56456	0.570148	0.470814	0.521642	0.28029	0.22983	0.259434	Scaffold1051	440022	442354	CSS046613	Major facilitator superfamily protein
CSS046614	0	0.099245	0.391928	0.232102	0	0.067315	0.113529	0.209112	0	Scaffold1051	415703	416456	CSS046614	-
CSS046616	0	0	0	0	0	0	0.01053	0	0	Scaffold1051	525019	527046	CSS046616	O-Glycosyl hydrolases family 17 protein
CSS046619	0	0	0	0	0	0.123033	0	0	0	Scaffold1051	990474	998743	CSS046619	Peroxidase superfamily protein
CSS046620	0	0	0	0	0	0	0	0	0	Scaffold1051	1105889	1112463	CSS046620	Aminotransferase-like, plant mobile domain family protein
CSS046622	0	0	0	0	0	0	0	0	0	Scaffold1051	1123832	1128204	CSS046622	-
CSS046623	0	0	0	0	0	0	0	0	0	Scaffold1051	1270888	1272024	CSS046623	-
CSS046624	0	0	0	0	0	0	0	0	0	Scaffold1051	1364322	1364611	CSS046624	Serine protease inhibitor, potato inhibitor I-type family protein
CSS046625	0.158324	0.668536	1.02858	0	0	0.507681	0.601951	0.144434	0.449589	Scaffold1051	1544322	1547604	CSS046625	Basic-leucine zipper (bZIP) transcription factor family protein
CSS046626	3.81533	2.81446	3.69366	5.36597	5.27325	7.7776	6.53682	4.29922	9.88926	Scaffold1051	1692765	1693592	CSS046626	Protein of unknown function, DUF617
CSS046628	0	0	0	0	0	0.137465	0	0	0	Scaffold1051	1782418	1799719	CSS046628	P-loop containing nucleoside triphosphate hydrolases superfamily protein
CSS046627	0	0	0	0.032389	0.00511	9.6e-05	0.005499	0	0.014462	Scaffold1051	1839377	1851387	CSS046627	C3HC zinc finger-like
CSS046629	0	0	0	0	0	0	0	0	0	Scaffold1051	1877086	1877906	CSS046629	-
CSS046609	0	0	0	0	0	0	0	0	0	Scaffold1051	44006	44900	CSS046609	alpha/beta-Hydrolases superfamily protein
CSS046611	0.037495	0.007238	0.046014	0.00826	0	0.010879	0.004909	0.004291	0.006825	Scaffold1051	207473	213521	CSS046611	AINTEGUMENTA-like 5
CSS046610	2.02166	2.7169	2.36842	2.68338	2.47712	2.82906	1.6229	0.893561	2.87208	Scaffold1051	279886	282636	CSS046610	Tetratricopeptide repeat (TPR)-like superfamily protein
CSS046615	0.005815	0	0	0.018607	0.026825	0	0.01722	0	0	Scaffold1051	473631	474994	CSS046615	plantacyanin
CSS046617	0	0	0	0	0	0	0	0	0	Scaffold1051	786315	792979	CSS046617	-
CSS046618	0	0	0	0	0	0	0	0	0	Scaffold1051	933915	937006	CSS046618	4-phospho-panto-thenoylcysteine synthetase
CSS046621	0	0	0	0	0	0	0	0	0	Scaffold1051	1116085	1116360	CSS046621	-
CSS046631	0.01236	0.033922	0.016743	0.024294	0.020357	0.086709	0.68143	0.660287	1.32217	Scaffold1051	1698666	1704159	CSS046631	ATP binding microtubule motor family protein
CSS046634	0	0	0	0	0	0	0	0	0	Scaffold1051	1713086	1713848	CSS046634	-
CSS046633	0.032571	0.063375	0.084222	0	0	0	0.180821	0.075967	0.120713	Scaffold1051	1801927	1808032	CSS046633	RNI-like superfamily protein
CSS046630	12.3257	29.2333	18.1215	13.7852	12.2321	12.6296	11.2218	7.394	13.8446	Scaffold1051	1851769	1855661	CSS046630	Cyclophilin-like peptidyl-prolyl cis-trans isomerase family protein
CSS046632	1.10723	2.43194	2.26427	5.11673	2.75617	3.53416	4.28832	4.31821	6.24553	Scaffold1051	1856270	1864504	CSS046632	Nucleic acid-binding, OB-fold-like protein
CSS036183	0.1378	0.450045	0.403212	0.522307	0.375549	0.263171	0.132364	0.054889	0.275369	Scaffold10526	71029	81718	CSS036183	RAB geranylgeranyl transferase alpha subunit 1
CSS040198	0	0	0	0	0	0	0	0	0	Scaffold10529	61936	63462	CSS040198	-
CSS040199	14.5864	24.0596	16.0413	33.1676	23.6015	29.472	36.426	26.4871	55.8656	Scaffold10529	113913	117003	CSS040199	homeobox protein 34
CSS040200	0	0	0	0	0	0	0	0	0	Scaffold10529	191325	195797	CSS040200	UDP-glucosyl transferase 85A2
CSS033628	0	0	0	0	0	0	0	0	0	Scaffold1053	51443	52801	CSS033628	-
CSS033629	0	0	0	0	0	0	0	0	0	Scaffold1053	91150	93178	CSS033629	-
CSS033633	0	0	0	0	0	0	0	0	0	Scaffold1053	202744	203724	CSS033633	CONTAINS InterPro DOMAIN/s: Retrotransposon gag protein (InterPro:IPR005162); BEST Arabidopsis thaliana protein match is: unknown protein (TAIR:AT1G34070.1); Has 1807 Blast hits to 1807 proteins in 277 species: Archae - 0; Bacteria - 0; Metazoa - 736; Fungi - 347; Plants - 385; Viruses - 0; Other Eukaryotes - 339 (source: NCBI BLink).
CSS033632	0	0	0	0	0	0	0	0	0	Scaffold1053	248169	250465	CSS033632	Aminotransferase-like, plant mobile domain family protein
CSS033640	0.002768	0.075766	0	0.343929	0.085183	0.459084	0	0	0.650127	Scaffold1053	899359	902483	CSS033640	FUNCTIONS IN: molecular_function unknown; INVOLVED IN: biological_process unknown; LOCATED IN: chloroplast thylakoid membrane, chloroplast, nucleus, chloroplast envelope; EXPRESSED IN: 22 plant structures; EXPRESSED DURING: 13 growth stages; BEST Arabidopsis thaliana protein match is: glycine-rich protein (TAIR:AT3G59640.2); Has 67 Blast hits to 67 proteins in 20 species: Archae - 0; Bacteria - 4…
CSS033639	0	0.279531	0.109826	0.199338	0.182719	0.085484	0.194712	0.149325	0.342573	Scaffold1053	893100	894435	CSS033639	-
CSS033637	0.172479	0.232763	0.107315	0.136583	0	0.253772	0.126924	0.012712	0.231764	Scaffold1053	931939	933510	CSS033637	-
CSS033638	0	0	0	0	0.110545	0.250543	0.247075	0.182909	0.408345	Scaffold1053	939084	940788	CSS033638	DNA binding;nucleotide binding;nucleic acid binding;DNA-directed DNA polymerases;DNA-directed DNA polymerases
CSS033636	0	0.313161	0.435428	0.244706	0	0.420371	0.376758	0.203466	0.407208	Scaffold1053	977102	979101	CSS033636	Acid phosphatase/vanadium-dependent haloperoxidase-related protein
CSS033644	0	0	0	0	0	0	0	0	0	Scaffold1053	1137068	1147234	CSS033644	RmlC-like cupins superfamily protein
CSS033631	0	0	0	0	0	0	0	0	0	Scaffold1053	110997	111617	CSS033631	-
CSS033630	0	0	0	0	0	0	0	0	0	Scaffold1053	137582	139237	CSS033630	-
CSS033634	0	0	0	0	0	0	0	0	0	Scaffold1053	443386	448999	CSS033634	-
CSS033635	0	0	0	0	0	0	0	0	0	Scaffold1053	582223	582694	CSS033635	-
CSS033641	0	0.05557	0.087643	0.092477	0.031085	0.039516	0.020203	0.018972	0.020929	Scaffold1053	934893	936148	CSS033641	cytosolic NADP+-dependent isocitrate dehydrogenase
CSS033643	0	0	0.03832	0	0	0.423618	0.012917	0	0	Scaffold1053	980913	986379	CSS033643	cytosolic NADP+-dependent isocitrate dehydrogenase
CSS033642	0.014921	0	0	0	0	0.166524	0.115139	0	0.39433	Scaffold1053	1085895	1088457	CSS033642	Mob1/phocein family protein
CSS030491	0	0.027345	0.005724	0.020626	0	0.005832	0.009806	0	0	Scaffold10531	5099	9713	CSS030491	FAR1-related sequence 5
CSS040931	0.296482	0.345319	0.390447	0.468228	0.318735	0.354843	0.117963	0.190945	0.239977	Scaffold10532	132	5295	CSS040931	NB-ARC domain-containing disease resistance protein
CSS032404	28.865	56.8512	48.1587	57.7522	58.3544	49.5446	53.3505	34.413	86.9758	Scaffold1054	59896	65100	CSS032404	voltage dependent anion channel 1
CSS032408	20.4861	40.0541	34.5808	24.469	27.8037	19.6883	8.60883	6.3558	14.7837	Scaffold1054	123455	130203	CSS032408	unknown protein; INVOLVED IN: biological_process unknown; LOCATED IN: chloroplast; EXPRESSED IN: 24 plant structures; EXPRESSED DURING: 14 growth stages; BEST Arabidopsis thaliana protein match is: unknown protein (TAIR:AT1G27030.1); Has 540 Blast hits to 538 proteins in 187 species: Archae - 0; Bacteria - 333; Metazoa - 0; Fungi - 0; Plants - 67; Viruses - 0; Other Eukaryotes - 140 (source: NCBI…
CSS032409	0.028068	0.44432	0.085046	0.037991	0.038771	0.211519	0.040973	0.000684	0.058571	Scaffold1054	155793	158776	CSS032409	PAS/LOV protein B
CSS032414	3.34396	4.40121	3.9491	2.93099	2.52121	3.06631	1.62502	0.749433	3.52028	Scaffold1054	304367	308532	CSS032414	Pentatricopeptide repeat (PPR) superfamily protein
CSS032413	0	0	0	0	0	0	0	0	0	Scaffold1054	330549	349579	CSS032413	Helicase/SANT-associated, DNA binding protein
CSS032423	0	0	0	0	0	0	0	0	0	Scaffold1054	412490	414289	CSS032423	-
CSS032418	0.878375	4.51337	1.80048	12.5606	1.29501	2.40609	14.5534	1.71941	0.684618	Scaffold1054	420591	423574	CSS032418	cytochrome B5 isoform B
CSS032420	0	0	0	0	0	0	0	0	0	Scaffold1054	444953	449604	CSS032420	-
CSS032417	0	0	0	0	0	0	0	0	0	Scaffold1054	452433	453200	CSS032417	-
CSS032419	0.031087	0.441031	0.79063	0.623647	0.950194	0.059818	0	0.12706	0	Scaffold1054	493964	503238	CSS032419	BSD domain-containing protein
CSS032407	0	0	0	0	0	0	0	0	0	Scaffold1054	8054	9671	CSS032407	-
CSS032406	0	0	0	0	0	0	0	0	0	Scaffold1054	27902	28693	CSS032406	DNAse I-like superfamily protein
CSS032405	3.94619	11.8968	9.39637	7.4332	13.294	9.78315	2.37406	1.34046	4.56735	Scaffold1054	81466	87510	CSS032405	SPFH/Band 7/PHB domain-containing membrane-associated protein family
CSS032412	0	0	0	0.333427	0.021565	0.381575	0.348313	0.116762	0.916346	Scaffold1054	222403	222729	CSS032412	Disease resistance-responsive (dirigent-like protein) family protein
CSS032411	0	0	0	0.377014	0	1.00628	1.5607	1.57701	3.83729	Scaffold1054	227404	228161	CSS032411	Disease resistance-responsive (dirigent-like protein) family protein
CSS032410	0	0	0	0	0	0	0	0	0	Scaffold1054	231815	232282	CSS032410	-
CSS032415	3.94393	11.4538	4.41355	10.1149	9.64396	10.208	4.82653	3.87333	6.22392	Scaffold1054	355114	356121	CSS032415	Homeodomain-like superfamily protein
CSS032416	0.410848	1.21292	0.618662	0.944703	1.25881	0.349527	0.849817	0.719932	0.579876	Scaffold1054	379117	384990	CSS032416	Leucine-rich repeat protein kinase family protein
CSS032421	0.423293	0.938485	1.02237	2.19872	2.95829	2.33809	1.33892	0.891748	1.88904	Scaffold1054	454763	458945	CSS032421	Phototropic-responsive NPH3 family protein
CSS032422	2.07565	3.81869	2.75358	2.04786	1.6621	1.68922	1.90898	2.26528	3.25656	Scaffold1054	513835	516923	CSS032422	inhibitor/interactor with cyclin-dependent kinase
CSS005743	0	0	0	0	0	0	0	0	0	Scaffold1055	51740	52666	CSS005743	RNase H family protein
CSS005746	0	0	0.141744	0.194875	0.098891	0	0.072791	0	0.156004	Scaffold1055	213781	225119	CSS005746	-
CSS005745	0	0	0	0.171672	0	0	0.110576	0	0	Scaffold1055	244049	247490	CSS005745	Chaperone DnaJ-domain superfamily protein
CSS005749	0	0	0	0	0	0	0	0	0	Scaffold1055	484907	485309	CSS005749	UDP-glucosyl transferase 73C1
CSS005750	0.125271	0.037228	0.152114	0.290783	0.379572	0.09131	0.301651	0.127672	0.317004	Scaffold1055	669966	670787	CSS005750	-
CSS005744	0	0	0	0	0	0	0	0	0	Scaffold1055	84773	85177	CSS005744	-
CSS005747	0	0	0	0	0	0	0	0	0	Scaffold1055	323973	325111	CSS005747	Aminotransferase-like, plant mobile domain family protein
CSS005748	0	0	0	0	0	0	0	0	0	Scaffold1055	367852	368911	CSS005748	-
CSS005752	0	0	0	0	0	0	0	0	0	Scaffold1055	599375	600296	CSS005752	-
CSS005751	0.10609	0.029642	0.042871	0.127643	0.137294	0.08004	0.07008	0.062603	0.243655	Scaffold1055	686015	688094	CSS005751	Ankyrin repeat family protein
CSS025212	40.4139	66.8263	54.3017	66.2777	70.6263	65.6243	54.2832	33.6603	70.6929	Scaffold10551	76084	79868	CSS025212	Chlorophyll A-B binding family protein
CSS025213	0	0	0	0	0	0	0	0	0.231996	Scaffold10551	46387	47781	CSS025213	expansin-like B1
CSS025214	0	0.356779	0.066545	0.082756	0.035028	0.150675	0.012782	0.093079	0.083226	Scaffold10551	50236	56865	CSS025214	CLP protease R subunit 4
CSS025215	5.54751	7.65758	7.49805	5.22515	5.76223	6.70929	4.66449	4.59002	9.72102	Scaffold10551	96626	97783	CSS025215	Alcohol dehydrogenase transcription factor Myb/SANT-like family protein
CSS025216	4.42347	4.53771	6.98381	6.68669	6.53374	6.87588	2.97513	1.77064	4.25803	Scaffold10551	106098	111725	CSS025216	peptidyl-prolyl cis-trans isomerases
CSS031251	0	0	0	0	0	0	0	0	0	Scaffold10565	2075	2257	CSS031251	Cytochrome c oxidase subunit Vc family protein
CSS038608	0.423475	0.846923	0.759536	0.656807	0.705693	0.702105	0.355136	0.466299	1.22781	Scaffold1058	148030	151379	CSS038608	Syntaxin/t-SNARE family protein
CSS038610	0	0	0	0	0	0	0	0	0	Scaffold1058	340651	341061	CSS038610	unknown protein; BEST Arabidopsis thaliana protein match is: unknown protein (TAIR:AT1G52270.1); Has 30201 Blast hits to 17322 proteins in 780 species: Archae - 12; Bacteria - 1396; Metazoa - 17338; Fungi - 3422; Plants - 5037; Viruses - 0; Other Eukaryotes - 2996 (source: NCBI BLink).
CSS038611	0	0	0	0	0	0	0	0	0	Scaffold1058	378455	379811	CSS038611	-
CSS038609	0.056315	0.169414	0.597219	0.064232	0.009522	0.016707	0.043104	0.031882	0.071377	Scaffold1058	112229	129615	CSS038609	Iron-sulphur cluster biosynthesis family protein
CSS038612	0	0	0	0	0	0	0	0	0	Scaffold1058	386691	388069	CSS038612	Protein of unknown function (DUF59)
CSS038613	0	0	0	0	0	0.076942	0	0	0.049536	Scaffold1058	391543	396875	CSS038613	Leucine-rich repeat protein kinase family protein
CSS047523	0	0	0	0	0	0	0	0	0	Scaffold10581	26971	27546	CSS047523	Polynucleotidyl transferase, ribonuclease H-like superfamily protein
CSS047522	0	0	0	0	0	0	0	0	0	Scaffold10581	28386	28730	CSS047522	-
CSS047526	0	0	0	0	0	0	0	0	0	Scaffold10581	291309	291898	CSS047526	-
CSS047524	1.32267	4.37679	2.46255	4.24572	4.36933	3.98916	3.5128	2.76426	5.38291	Scaffold10581	173374	177449	CSS047524	phosphatidylinositol-4-phosphate 5-kinase 1
CSS047525	0	0	0	0	0	0	0	0	0	Scaffold10581	188886	189580	CSS047525	-
CSS015676	0	0.193302	0.322641	0.00091	0.024716	0.033113	2.75873	0.033987	0.009028	Scaffold10585	153621	154734	CSS015676	terpene synthase-like sequence-1,8-cineole
CSS015677	0	0.103271	0	0.023669	0.019826	0.013494	0.025624	0.025215	0.176303	Scaffold10585	164140	172908	CSS015677	terpene synthase 03
CSS015678	0	0	0	0	0	0	0	0	0	Scaffold10585	293119	295578	CSS015678	-
CSS037399	25.4707	41.6538	34.3643	27.7597	29.4509	16.7914	9.63749	7.9013	20.1299	Scaffold1059	241884	244251	CSS037399	postsynaptic protein-related
CSS037403	0	0	0	0	0	0	0	0	0	Scaffold1059	464449	465800	CSS037403	-
CSS037407	1.19667	0.400444	1.67306	0	0.222719	0	0	0	0	Scaffold1059	578867	587673	CSS037407	NAD(P)-binding Rossmann-fold superfamily protein
CSS037406	0.230606	0	0.37197	0.163244	0.427377	0	0	0	0	Scaffold1059	669620	669850	CSS037406	-
CSS037408	0.440054	0.584427	0.576961	0.914913	0.104731	0.210985	0.609051	0.249044	0.367539	Scaffold1059	695469	695714	CSS037408	-
CSS037410	0	0	0	0	0	0	0	0	0	Scaffold1059	1089183	1089762	CSS037410	WPP domain protein 1
CSS037414	0	0	0	0	0	0	0	0	0	Scaffold1059	1210697	1212032	CSS037414	-
CSS037412	0.214469	1.69832	2.85548	1.2924	1.09919	2.38071	3.7005	1.25448	3.32133	Scaffold1059	1228501	1235840	CSS037412	pfkB-like carbohydrate kinase family protein
CSS037411	0.012603	1.05442	0	0.162949	0.383393	0.902568	0.036556	0.122831	0.19254	Scaffold1059	1248045	1248577	CSS037411	-
CSS037417	0	0	0	0.099826	0	0.186159	0.125015	0.077358	0.401819	Scaffold1059	1578158	1578798	CSS037417	unknown protein; Has 90 Blast hits to 90 proteins in 7 species: Archae - 0; Bacteria - 0; Metazoa - 0; Fungi - 0; Plants - 90; Viruses - 0; Other Eukaryotes - 0 (source: NCBI BLink).
CSS037419	0	0	0	0	0	0	0	0	0	Scaffold1059	1658706	1662559	CSS037419	-
CSS037422	0	0	0	0	0	0	0	0	0	Scaffold1059	1763162	1764410	CSS037422	-
CSS037421	0	0	0	0	0	0	0	0	0	Scaffold1059	1848052	1851737	CSS037421	F-box family protein
CSS037423	0.33361	0.658591	0.893991	0.605503	1.90786	0.293773	0.573109	0.302122	0.502477	Scaffold1059	1946383	1948395	CSS037423	myb domain protein 86
CSS037428	0	0	0	0	0	0	0	0	0	Scaffold1059	2289272	2290417	CSS037428	-
CSS037431	9.6098	52.4251	30.1882	0.544447	2.75764	0.629734	0.556819	0	0	Scaffold1059	2406725	2407486	CSS037431	Octicosapeptide/Phox/Bem1p family protein
CSS037432	0	0	0	0	0.057333	0	0	0	0	Scaffold1059	2451231	2456519	CSS037432	-
CSS037433	2.03088	7.88434	5.2606	3.06268	2.75975	2.00242	1.88798	1.46262	2.74351	Scaffold1059	2513044	2521063	CSS037433	plant intracellular ras group-related LRR 9
CSS037434	0	0	0	0	0	0	0	0	0	Scaffold1059	2646317	2647009	CSS037434	-
CSS037396	0.93703	1.7492	1.34584	2.25349	3.71305	1.43271	0.941417	0.698762	0.980537	Scaffold1059	81066	87694	CSS037396	methylesterase PCR A
CSS037398	0	0.246499	0.40256	0.412143	0.633757	0.262225	0.264806	0.196596	0.173807	Scaffold1059	97826	102752	CSS037398	methylesterase PCR A
CSS037397	1.72335	4.20077	4.56772	7.3328	5.96322	7.88824	5.86932	3.98467	8.51318	Scaffold1059	179561	180622	CSS037397	Oligosaccharyltransferase complex/magnesium transporter family protein
CSS037401	0	0	0.057624	0.063528	0	0.118894	0	0.051731	0	Scaffold1059	209061	210377	CSS037401	-
CSS037400	0	0	0	0	0	0	0.049607	0	0	Scaffold1059	216770	222504	CSS037400	Tetratricopeptide repeat (TPR)-like superfamily protein
CSS037402	0	0	0	0	0	0	0	0	0	Scaffold1059	315652	321129	CSS037402	Translation initiation factor SUI1 family protein
CSS037405	14.8288	96.2136	62.2891	4.56443	8.37154	5.48994	1.7752	1.64169	2.73899	Scaffold1059	489745	491499	CSS037405	GRAS family transcription factor
CSS037404	0.013281	0	0	0.16335	0	0	0.028854	0.005529	0.023148	Scaffold1059	481020	482238	CSS037404	Protein of unknown function, DUF647
CSS037409	0.18057	0.563883	0.284732	0.634831	0.004561	0.610942	0.037216	0.463776	0.711584	Scaffold1059	774613	779295	CSS037409	CYCLIN B2;4
CSS037413	0	0	0	0	0	0	0	0	0	Scaffold1059	1256274	1260050	CSS037413	-
CSS037415	0	0.829248	0.846759	0.777582	0	0	0	0.308519	0	Scaffold1059	1479833	1485705	CSS037415	NB-ARC domain-containing disease resistance protein
CSS037418	0	0	0	0	0	0	0	0	0	Scaffold1059	1516852	1517318	CSS037418	-
CSS037416	0	0	0.221875	0	0	0.054701	0	0	0	Scaffold1059	1529950	1530507	CSS037416	GF14 protein phi chain
CSS037420	0	0	0.168492	0.276598	0.303283	0.297909	0.147186	0.080387	0.119401	Scaffold1059	1583449	1585363	CSS037420	NB-ARC domain-containing disease resistance protein
CSS037424	3.00004	4.74817	3.60042	4.09492	3.73821	3.58057	1.81969	1.69994	2.04837	Scaffold1059	1958986	1963320	CSS037424	armadillo repeat only 4
CSS037425	0.083993	0.115621	0.022407	0.047816	0.074181	0.075629	0.104786	0.100317	0.171335	Scaffold1059	1996173	2007290	CSS037425	Copper amine oxidase family protein
CSS037426	60.3762	85.6605	70.1918	143.379	108.094	110.409	162.896	124.397	254.821	Scaffold1059	2274200	2274640	CSS037426	Ribosomal protein L18e/L15 superfamily protein
CSS037427	1.85661	3.08169	3.94109	1.47542	0.005228	2.78688	4.36372	4.52114	3.69133	Scaffold1059	2276139	2285547	CSS037427	P-loop containing nucleoside triphosphate hydrolases superfamily protein
CSS037429	1.27256	5.56916	3.10866	0.421561	0.658745	1.90153	0.104132	0	0.215199	Scaffold1059	2295609	2299542	CSS037429	Adenine nucleotide alpha hydrolases-like superfamily protein
CSS037430	0	0	0	0	0	0	0	0	0	Scaffold1059	2368482	2369240	CSS037430	-
CSS037435	0	0	0	0	0	0	0	0	0	Scaffold1059	2699253	2700991	CSS037435	-
CSS017457	0.062505	0.050639	0.063763	0.202059	0.129319	0.230738	0.106717	0.103492	0.120091	Scaffold10592	125839	154121	CSS017457	polyribonucleotide nucleotidyltransferase, putative
CSS017456	0	0	0	0	0	0	0	0	0	Scaffold10592	160169	160968	CSS017456	-
CSS017460	0.49071	0.720358	1.71899	1.67685	0.838978	1.28739	0.865816	0.527705	2.01882	Scaffold10592	173555	176723	CSS017460	ATPase family associated with various cellular activities (AAA)
CSS017461	0	0	0.175651	0	0	0	0	0	0	Scaffold10592	195053	202596	CSS017461	unknown protein; Has 30201 Blast hits to 17322 proteins in 780 species: Archae - 12; Bacteria - 1396; Metazoa - 17338; Fungi - 3422; Plants - 5037; Viruses - 0; Other Eukaryotes - 2996 (source: NCBI BLink).
CSS017463	3.46173	6.65476	5.92645	1.71343	3.60172	3.14248	0.078407	0	0.138719	Scaffold10592	367036	368334	CSS017463	receptor like protein 27
CSS017455	0.034138	0.982149	0.476235	0.876427	0.391579	0.684732	0.259295	0.11491	0.863732	Scaffold10592	123	11061	CSS017455	embryo sac development arrest 14
CSS017454	0.594933	1.35647	0.575409	0.562982	2.32653	1.69012	1.27755	0.254526	1.45156	Scaffold10592	75655	77424	CSS017454	calcium exchanger 7
CSS017458	0.347637	0.112159	0.262036	0.681012	0.687073	0.306914	0.382814	0.26593	0.17076	Scaffold10592	119820	120657	CSS017458	-
CSS017459	0.156417	0.132317	0.15286	0	0	0.098073	0.078223	0.103774	0.13848	Scaffold10592	179172	181199	CSS017459	-
CSS017462	8.39436	13.9575	13.5581	12.1282	12.7247	8.99837	3.80988	3.22847	8.00375	Scaffold10592	203541	213824	CSS017462	cationic amino acid transporter 2
CSS048356	0	0	0	0	0	0	0	0	0	Scaffold10598	2256	3095	CSS048356	-
CSS030311	0.227876	0.916635	0.24196	1.29422	1.07556	0.386304	0.982387	0.984123	0.858977	Scaffold106	299284	300384	CSS030311	Glycosyl hydrolase family protein with chitinase insertion domain
CSS030313	0	0	0	0	0	0	0	0	0	Scaffold106	417501	417964	CSS030313	Major facilitator superfamily protein
CSS030312	0.290226	0.124562	0.39128	1.17327	0.658008	0.978652	0.228526	0.225379	0.723222	Scaffold106	466162	467259	CSS030312	Glycosyl hydrolase family protein with chitinase insertion domain
CSS030314	0	0.007698	0.022501	0.008211	0.012284	0	0	0.001921	0.011451	Scaffold106	529267	548058	CSS030314	Major facilitator superfamily protein
CSS030316	44.3978	4.41939	26.3149	23.8665	26.6606	0	0	4.91935	0.632909	Scaffold106	733041	742334	CSS030316	glycine decarboxylase P-protein 1
CSS030315	0.720701	2.62907	1.31407	2.11717	0.970062	2.18367	4.6136	3.27489	8.47542	Scaffold106	780107	785600	CSS030315	Protein of unknown function (DUF778)
CSS030317	0	0	0	0	0	0	0	0	0	Scaffold106	800521	801612	CSS030317	-
CSS030323	0.583296	2.10788	1.15422	1.43593	1.04463	1.60549	0.095117	0	0.153254	Scaffold106	1029072	1029632	CSS030323	PYR1-like 2
CSS030322	0	0	0	0	0	0.147697	0.111859	0.159501	0.173364	Scaffold106	1075502	1078668	CSS030322	homeobox gene 1
CSS030309	0	0	0	0	0	0	0	0	0	Scaffold106	58300	58632	CSS030309	-
CSS030310	0	0	0	0	0	0	0	0	0	Scaffold106	247177	249377	CSS030310	Aminotransferase-like, plant mobile domain family protein
CSS030318	5.08812	9.76723	6.08679	7.97703	7.43716	8.67	5.43157	3.17728	8.73891	Scaffold106	787758	790830	CSS030318	unknown protein; Has 1807 Blast hits to 1807 proteins in 277 species: Archae - 0; Bacteria - 0; Metazoa - 736; Fungi - 347; Plants - 385; Viruses - 0; Other Eukaryotes - 339 (source: NCBI BLink).
CSS030319	1.1281	1.18307	0.822881	2.19082	0.633398	1.75406	2.44316	0	2.14688	Scaffold106	821741	829247	CSS030319	calcineurin B-like protein 10
CSS030320	0.047318	0.083892	0.177916	0.051726	0.044987	0.040837	0.181231	0.036086	0.225523	Scaffold106	866939	881057	CSS030320	calcineurin B-like protein 10
CSS030321	0	0.173785	0	0.165508	0.225665	0	0	0	0.107425	Scaffold106	901903	902995	CSS030321	myb-like transcription factor family protein
CSS030325	0	0	0	0	0	0	0	0	0	Scaffold106	989976	990206	CSS030325	-
CSS030324	0	0	0	0	0	0	0.001072	0	0.01282	Scaffold106	1079733	1089466	CSS030324	N-MYC downregulated-like 2
CSS046687	0.652396	0.7345	0.860793	0.734114	0.711834	0.667215	0.508287	0.51966	0.62558	Scaffold1060	266150	267151	CSS046687	hAT dimerisation domain-containing protein / transposase-related
CSS046689	0	0	0	0	0	0	0	0	0	Scaffold1060	434185	434778	CSS046689	-
CSS046692	3.96851	7.8818	6.41871	6.47118	6.64069	5.76213	3.9023	2.97174	6.91525	Scaffold1060	928251	931970	CSS046692	NB-ARC domain-containing disease resistance protein
CSS046693	0	0	0	0	0	0	0	0	0	Scaffold1060	951450	952044	CSS046693	MuDR family transposase
CSS046694	0	0	0	0	0	0	0	0	0	Scaffold1060	952615	952926	CSS046694	-
CSS046685	0.327427	0.108053	0.333044	0.868586	0.252179	0	0.081024	0.140197	0.222314	Scaffold1060	24419	26011	CSS046685	TRAF-like family protein
CSS046686	0	0	0	0	0	0	0	0	0	Scaffold1060	49999	51356	CSS046686	-
CSS046688	0.1556	0	0.288702	0	0.104513	0.118983	0.066239	0.078569	0.103287	Scaffold1060	286214	287509	CSS046688	hAT dimerisation domain-containing protein / transposase-related
CSS046690	9.4075	16.5516	16.1289	6.86574	9.45534	8.93442	7.01643	3.28866	10.2669	Scaffold1060	421298	422741	CSS046690	cytokinin-responsive gata factor 1
CSS046691	0.00575	0.011693	0.006248	0.010678	0	0.01029	0.00587	0.01428	0.002915	Scaffold1060	523499	541610	CSS046691	gametophytic factor 2
CSS046695	0	0	0	0	0	0	0	0	0	Scaffold1060	1018473	1020629	CSS046695	-
CSS046696	0	0	0	0	0	0	0	0	0	Scaffold1060	1124444	1126304	CSS046696	-
CSS046697	0	0	0	0	0	0	0	0	0	Scaffold1060	1165700	1169923	CSS046697	hAT family dimerisation domain
CSS027735	0	0	0	0	0	0	0	0	0	Scaffold10603	277164	289013	CSS027735	Poly (ADP-ribose) glycohydrolase (PARG)
CSS027737	0.622491	1.4085	1.79967	0.363728	0.467959	0.165171	0.77706	0.423708	1.13217	Scaffold10603	304089	307891	CSS027737	Phosphoglycerate mutase family protein
CSS027743	0	0.011648	0.058294	0.008958	0.20236	0	0	0.014237	0.016794	Scaffold10603	435876	453424	CSS027743	inositol 1,3,4-trisphosphate 5/6-kinase 4
CSS027742	0	0	0	0	0	0	0	0	0	Scaffold10603	456079	464536	CSS027742	RNA-binding protein
CSS027734	0	0	0	0	0	0	0	0	0	Scaffold10603	101775	103183	CSS027734	Aminotransferase-like, plant mobile domain family protein
CSS027736	6.66279	11.6132	8.83499	7.16859	8.04579	6.95302	5.18229	6.14704	11.529	Scaffold10603	236157	236613	CSS027736	-
CSS027741	0.511383	0.087514	1.40803	0.950864	1.22952	1.94098	1.87517	0.628389	3.34642	Scaffold10603	289781	291677	CSS027741	Sec1/munc18-like (SM) proteins superfamily
CSS027738	1.75143	3.12235	3.16417	1.71787	2.30415	2.163	2.29607	0.184998	2.47129	Scaffold10603	316241	318747	CSS027738	Sec1/munc18-like (SM) proteins superfamily
CSS027740	0.713428	0.733764	0.629957	0.137269	0.664633	0.280899	0.225573	0.090312	0.739148	Scaffold10603	320705	322830	CSS027740	-
CSS027739	1.18492	0.656362	0.687964	0.805093	0	0.589997	0.27917	0.096229	0.654062	Scaffold10603	324581	324982	CSS027739	unknown protein; FUNCTIONS IN: molecular_function unknown; INVOLVED IN: biological_process unknown; LOCATED IN: plasma membrane; BEST Arabidopsis thaliana protein match is: unknown protein (TAIR:AT2G44010.1); Has 20 Blast hits to 20 proteins in 7 species: Archae - 0; Bacteria - 0; Metazoa - 0; Fungi - 0; Plants - 20; Viruses - 0; Other Eukaryotes - 0 (source: NCBI BLink).
CSS027744	8.8396	14.6417	12.5416	12.5065	11.067	17.6976	15.1929	10.2185	24.5021	Scaffold10603	466190	471246	CSS027744	WHIRLY 2
CSS027745	0	0	0	0	0	0	0	0	0	Scaffold10603	506109	506583	CSS027745	-
CSS041391	0	0	0	0	0	0	0	0	0	Scaffold10616	14181	14600	CSS041391	-
CSS021718	0	0	0	0	0	0	0	0	0	Scaffold1062	382329	386032	CSS021718	Protein of unknown function (DUF604)
CSS021719	0	0	0	0	0	0	0	0	0	Scaffold1062	506853	510077	CSS021719	RNA-directed DNA polymerase (reverse transcriptase)-related family protein
CSS021720	0	0	0	0	0	0	0	0	0	Scaffold1062	699480	701294	CSS021720	Aminotransferase-like, plant mobile domain family protein
CSS021717	0	0.384155	0.148104	0	0.164686	0	0	0	0	Scaffold1062	179869	180426	CSS021717	-
CSS021722	0	0	0	0	0	0	0	0	0	Scaffold1062	710887	711549	CSS021722	-
CSS021721	15.3547	17.9069	19.4956	9.44206	12.995	12.0382	4.95345	4.05796	9.71172	Scaffold1062	759103	760632	CSS021721	alpha/beta-Hydrolases superfamily protein
CSS006657	0	0.212259	0	0.071989	0	0	0	0	0.052797	Scaffold10634	114295	115098	CSS006657	Heavy metal transport/detoxification superfamily protein
CSS006659	0	0	0	0	0	0	0	0	0	Scaffold10634	75293	77209	CSS006659	-
CSS006658	0.238918	0.498721	0	0.542997	0.531483	0.443093	0.489692	0.22812	0.316625	Scaffold10634	115990	116605	CSS006658	-
CSS017260	0.091973	0.136042	0	1.72709	0.359929	1.2543	0.207311	0.250395	0.241175	Scaffold10635	1206	1547	CSS017260	unknown protein; FUNCTIONS IN: molecular_function unknown; INVOLVED IN: biological_process unknown; LOCATED IN: endomembrane system; EXPRESSED IN: sperm cell; Has 1807 Blast hits to 1807 proteins in 277 species: Archae - 0; Bacteria - 0; Metazoa - 736; Fungi - 347; Plants - 385; Viruses - 0; Other Eukaryotes - 339 (source: NCBI BLink).
CSS038172	0.291768	0.054105	0.325922	0.178108	0.1737	0.197993	0.040721	0.262463	0.462018	Scaffold10639	6551	7837	CSS038172	Tetratricopeptide repeat (TPR)-like superfamily protein
CSS038173	0	0	0	0	0	0	0	0	0	Scaffold10639	41324	43817	CSS038173	-
CSS038174	0.092076	0.06045	0	0	0	0	0	0	0	Scaffold10639	182323	183102	CSS038174	-
CSS006433	0	0	0	0	0	0	0	0	0	Scaffold1065	85680	86703	CSS006433	-
CSS006432	0.548747	0.510233	0.593533	1.65076	0.847991	1.32821	1.45235	0.641962	2.4875	Scaffold1065	173838	175307	CSS006432	UDP-glucosyl transferase 73B5
CSS006435	0	0	0	0	0	0	0	0	0	Scaffold1065	396822	398300	CSS006435	-
CSS006437	0.000498	0.003702	0.001289	0.003106	0	0.000698	0.000738	0	0	Scaffold1065	610739	612343	CSS006437	UDP-glucosyl transferase 88A1
CSS006438	3.94788	4.06399	4.77047	1.40818	1.2398	1.1906	0.213027	0	0.081271	Scaffold1065	621321	625457	CSS006438	unknown protein; FUNCTIONS IN: molecular_function unknown; INVOLVED IN: biological_process unknown; LOCATED IN: endomembrane system; EXPRESSED IN: 6 plant structures; EXPRESSED DURING: 4 anthesis, F mature embryo stage, petal differentiation and expansion stage, E expanded cotyledon stage; BEST Arabidopsis thaliana protein match is: unknown protein (TAIR:AT3G62730.1); Has 169 Blast hits to 169 pr…
CSS006440	1.11548	0.521386	0.287385	1.91518	1.00935	1.82057	0.380756	0.912324	0.735069	Scaffold1065	701863	702231	CSS006440	ralf-like 33
CSS006442	21.7473	63.7209	27.4973	24.9196	27.9189	16.2048	8.79009	4.54451	3.98442	Scaffold1065	791134	793796	CSS006442	Rubber elongation factor protein (REF)
CSS006445	0	0	0	0	0	0	0	0	0	Scaffold1065	1460279	1460983	CSS006445	-
CSS006444	2.19805	4.23941	3.21314	2.82185	2.58846	2.3266	1.88362	1.53328	3.7668	Scaffold1065	1476476	1480171	CSS006444	basic helix-loop-helix (bHLH) DNA-binding superfamily protein
CSS006446	0	0	0	0	0	0	0	0	0	Scaffold1065	1581025	1581429	CSS006446	-
CSS006451	0	0	0	0	0	0	0	0	0	Scaffold1065	1626921	1634895	CSS006451	Chalcone and stilbene synthase family protein
CSS006449	0	0	0	0	0	0	0	0.047776	0	Scaffold1065	1634926	1635510	CSS006449	Chalcone and stilbene synthase family protein
CSS006448	0	0	0	0	0	0	0	0	0	Scaffold1065	1635650	1645601	CSS006448	Chalcone and stilbene synthase family protein
CSS006450	0	0	0	0	0	0	0	0	0	Scaffold1065	1652891	1653599	CSS006450	-
CSS006452	0	0	0	0	0	0	0	0	0	Scaffold1065	1785255	1789792	CSS006452	GINS complex protein
CSS006454	0	0	0	0	0	0	0	0	0	Scaffold1065	1817505	1819043	CSS006454	-
CSS006434	0	0	0	0	0	0	0	0	0	Scaffold1065	144068	144659	CSS006434	-
CSS006436	3.04981	5.07973	4.92307	4.04604	5.32773	3.50761	1.25774	0.926757	3.50798	Scaffold1065	423208	426248	CSS006436	aspartate-glutamate racemase family
CSS006439	0	0	0	0	0	0	0	0	0	Scaffold1065	604596	606104	CSS006439	unknown protein; BEST Arabidopsis thaliana protein match is: unknown protein (TAIR:AT4G02210.2); Has 35333 Blast hits to 34131 proteins in 2444 species: Archae - 798; Bacteria - 22429; Metazoa - 974; Fungi - 991; Plants - 531; Viruses - 0; Other Eukaryotes - 9610 (source: NCBI BLink).
CSS006441	0	0	0	0	0	0	0	0	0	Scaffold1065	750380	751102	CSS006441	-
CSS006443	0	0	0	0	0	0	0	0	0	Scaffold1065	1181772	1182425	CSS006443	-
CSS006447	1.46571	13.0273	7.08369	8.826	7.01603	6.9753	3.4461	4.80033	13.9019	Scaffold1065	1494027	1503272	CSS006447	2-oxoglutarate (2OG) and Fe(II)-dependent oxygenase superfamily protein
CSS006453	0.848189	1.74061	1.48385	1.1847	1.67999	1.26611	0.854522	1.04527	1.40902	Scaffold1065	1797091	1803529	CSS006453	2-oxoglutarate (2OG) and Fe(II)-dependent oxygenase superfamily protein
CSS051924	0	0.033429	0	0	0.109722	0.034669	0	0	0	Scaffold1066	105649	112242	CSS051924	respiratory burst oxidase protein F
CSS051926	0	0	0	0	0	0	0	0	0	Scaffold1066	119484	123392	CSS051926	-
CSS051925	0	0	0	0	0	0	0	0	0	Scaffold1066	154806	155096	CSS051925	-
CSS051928	0.35596	2.54724	0.813126	0.533266	1.63831	1.78416	1.32481	1.78082	2.82442	Scaffold1066	187609	189405	CSS051928	DNAJ heat shock N-terminal domain-containing protein
CSS051930	0	0	0	0	0	0	0	0	0	Scaffold1066	457071	458276	CSS051930	-
CSS051931	0	0	0	0	0	0	0	0	0	Scaffold1066	460537	461741	CSS051931	-
CSS051922	0.044534	1.44745	0.215313	104.552	32.8887	126.694	21.3864	10.9616	21.7456	Scaffold1066	53522	54964	CSS051922	Pollen Ole e 1 allergen and extensin family protein
CSS051923	0	0	0	0	0	0	0	0	0	Scaffold1066	64927	66394	CSS051923	Presenilin-2
CSS051927	1.71388	5.7193	4.29526	5.27334	4.04862	3.19032	11.0129	7.58791	4.77211	Scaffold1066	92788	99142	CSS051927	3-phosphoserine phosphatase
CSS051929	0.004711	0	0	0	0.004625	0	0	0.004298	0.00482	Scaffold1066	226054	230303	CSS051929	histone deacetylase 5
CSS051932	0	0	0	0	0	0	0	0	0	Scaffold1066	448866	450226	CSS051932	-
CSS007104	0	0	0	0	0	0	0	0	0	Scaffold10662	24545	24778	CSS007104	Polynucleotidyl transferase, ribonuclease H-like superfamily protein
CSS007105	0	0	0	0	0	0	0	0	0	Scaffold10662	24797	26269	CSS007105	-
CSS007103	0	0	0	0	0	0	0	0	0	Scaffold10662	56338	59692	CSS007103	DNAse I-like superfamily protein
CSS007106	0	0	0	0	0	0	0	0	0	Scaffold10662	64491	64852	CSS007106	-
CSS033683	0	0	0	0	0	0	0	0	0	Scaffold10666	2720	4079	CSS033683	-
CSS051617	1.30913	1.95125	1.87839	2.26503	1.78136	2.54783	0.207925	0.36521	0.724325	Scaffold1067	6252	11296	CSS051617	Protein of unknown function (DUF3537)
CSS051620	0	0.424068	0	0.393716	0.180806	0.279833	0.187485	0	0.477694	Scaffold1067	21349	29740	CSS051620	RPM1-interacting protein 4 (RIN4) family protein
CSS051619	0	0	0	0	0	0	0	0	0	Scaffold1067	67113	69024	CSS051619	Protein kinase superfamily protein
CSS051618	0	0.010238	0.002657	0.083035	0.066864	0.00259	0.048066	0.0638	0.004827	Scaffold1067	71175	78097	CSS051618	unknown protein; BEST Arabidopsis thaliana protein match is: unknown protein (TAIR:AT5G55210.1); Has 8953 Blast hits to 5363 proteins in 542 species: Archae - 33; Bacteria - 806; Metazoa - 2454; Fungi - 831; Plants - 279; Viruses - 151; Other Eukaryotes - 4399 (source: NCBI BLink).
CSS051625	0	0	0	0	0	0	0	0	0	Scaffold1067	695574	697265	CSS051625	SKU5 similar 12
CSS051632	0	0	0	0	0	0	0	0	0	Scaffold1067	896433	897448	CSS051632	-
CSS051627	0.016049	0	0.063528	0.108271	0.102516	0.054071	0	0.026595	0.036384	Scaffold1067	957973	962462	CSS051627	RING domain ligase2
CSS051633	3.62961	3.73913	2.92298	1.74983	3.4724	2.6454	1.07998	0.564649	1.86543	Scaffold1067	1085483	1087131	CSS051633	S-adenosyl-L-methionine-dependent methyltransferases superfamily protein
CSS051634	0.006576	0.005756	0.026272	0.007171	0.010723	0.006172	0.002927	0	0.0162	Scaffold1067	1087883	1088796	CSS051634	31-kDa RNA binding protein
CSS051635	22.1758	40.6844	37.8332	31.1187	33.8619	33.5455	19.7284	16.7291	28.7919	Scaffold1067	1128120	1131810	CSS051635	31-kDa RNA binding protein
CSS051638	1.205	2.45012	2.70222	1.47923	2.39192	2.28885	0.892223	0.35641	1.01801	Scaffold1067	1125774	1127421	CSS051638	S-adenosyl-L-methionine-dependent methyltransferases superfamily protein
CSS051636	0.108813	0	5.48594	4.45763	0.109889	0	0	0	0	Scaffold1067	1174934	1183011	CSS051636	CONTAINS InterPro DOMAIN/s: Mediator complex subunit Med28 (InterPro:IPR021640); BEST Arabidopsis thaliana protein match is: unknown protein (TAIR:AT3G01670.1); Has 122 Blast hits to 112 proteins in 13 species: Archae - 0; Bacteria - 0; Metazoa - 0; Fungi - 0; Plants - 122; Viruses - 0; Other Eukaryotes - 0 (source: NCBI BLink).
CSS051637	6.77224	19.3686	12.3993	12.8966	19.3907	16.5668	5.57264	2.98214	6.92553	Scaffold1067	1185904	1189298	CSS051637	CONTAINS InterPro DOMAIN/s: Mediator complex subunit Med28 (InterPro:IPR021640); BEST Arabidopsis thaliana protein match is: unknown protein (TAIR:AT3G01670.1); Has 122 Blast hits to 112 proteins in 13 species: Archae - 0; Bacteria - 0; Metazoa - 0; Fungi - 0; Plants - 122; Viruses - 0; Other Eukaryotes - 0 (source: NCBI BLink).
CSS051641	1.39376	4.60822	2.73398	3.62213	3.88749	3.46208	0.75697	0.347123	1.4689	Scaffold1067	1201928	1223319	CSS051641	CONTAINS InterPro DOMAIN/s: Mediator complex subunit Med28 (InterPro:IPR021640); BEST Arabidopsis thaliana protein match is: unknown protein (TAIR:AT3G01670.1); Has 122 Blast hits to 112 proteins in 13 species: Archae - 0; Bacteria - 0; Metazoa - 0; Fungi - 0; Plants - 122; Viruses - 0; Other Eukaryotes - 0 (source: NCBI BLink).
CSS051640	1.19276	3.25654	2.72138	4.48686	2.38978	4.01736	4.69503	3.34998	2.13133	Scaffold1067	1230652	1234656	CSS051640	alpha/beta-Hydrolases superfamily protein
CSS051644	0	0	0	0	0	0	0	0	0	Scaffold1067	1341541	1345221	CSS051644	MuDR family transposase
CSS051646	0	0	0	0	0	0	0	0	0	Scaffold1067	1584943	1587053	CSS051646	cytochrome P450, family 703, subfamily A, polypeptide 2
CSS051650	5.62259	15.355	11.2536	64.6156	25.8349	43.7276	51.3999	40.2997	79.2341	Scaffold1067	1610381	1611775	CSS051650	Eukaryotic aspartyl protease family protein
CSS051651	0	0	0	0	0	0	0	0	0	Scaffold1067	1622564	1625600	CSS051651	-
CSS051649	2.14274	3.067	4.18179	5.14905	4.19533	6.03963	5.22066	3.21525	8.96209	Scaffold1067	1646039	1652734	CSS051649	Protein with RING/U-box and TRAF-like domains
CSS051656	0	0	0	0	0	0	0	0	0	Scaffold1067	1722559	1742831	CSS051656	dynamin-like protein
CSS051654	0.081257	0.249409	0.241635	0.238757	0.372914	0.334531	0.144461	0.14476	0.361353	Scaffold1067	1748303	1755793	CSS051654	Cytochrome b561/ferric reductase transmembrane with DOMON related domain
CSS051655	0	0	0	0.011833	0	0	0	0	0	Scaffold1067	1837275	1852108	CSS051655	SET domain protein 16
CSS051621	0	0.005801	0	0	0.012906	0.004418	0.006898	0	0.126685	Scaffold1067	30292	38557	CSS051621	Ubiquitin-specific protease family C19-related protein
CSS051622	0	0.298789	0.711393	2.6773	2.37113	3.26364	2.49599	2.24947	4.08262	Scaffold1067	123371	126212	CSS051622	unknown protein; Has 98 Blast hits to 98 proteins in 11 species: Archae - 0; Bacteria - 0; Metazoa - 0; Fungi - 0; Plants - 98; Viruses - 0; Other Eukaryotes - 0 (source: NCBI BLink).
CSS051623	0.094417	0.213681	0	0.240069	0.116245	0.107024	0.172166	0.046081	0	Scaffold1067	141067	156026	CSS051623	RNA-binding (RRM/RBD/RNP motifs) family protein
CSS051624	0	0	0	0	0	0	0	0	0	Scaffold1067	624746	626842	CSS051624	Aminotransferase-like, plant mobile domain family protein
CSS051626	1.3165	1.16216	1.16438	1.8986	2.16659	2.12427	1.66972	1.54337	1.9649	Scaffold1067	888930	889394	CSS051626	Peptidase M20/M25/M40 family protein
CSS051630	0	0	0	0	0	0	0	0	0	Scaffold1067	906696	908352	CSS051630	GDSL-like Lipase/Acylhydrolase superfamily protein
CSS051631	0	0	0	0	0	0.047047	0	0	0	Scaffold1067	909513	917051	CSS051631	uridine kinase-like 5
CSS051628	0.00747	0	0	0.044129	0.007987	0.037092	0.005572	0.007901	0.02627	Scaffold1067	936249	941713	CSS051628	S-adenosyl-L-methionine-dependent methyltransferases superfamily protein
CSS051629	16.3558	31.8433	23.4819	29.6636	19.3653	18.0289	11.5446	10.3238	23.574	Scaffold1067	963449	967977	CSS051629	GTP-binding 2
CSS051639	0	0	0	0	0	0	0	0	0	Scaffold1067	1132470	1144319	CSS051639	unknown protein; FUNCTIONS IN: molecular_function unknown; LOCATED IN: endomembrane system; EXPRESSED IN: 22 plant structures; EXPRESSED DURING: 13 growth stages; BEST Arabidopsis thaliana protein match is: unknown protein (TAIR:AT3G27420.1); Has 1807 Blast hits to 1807 proteins in 277 species: Archae - 0; Bacteria - 0; Metazoa - 736; Fungi - 347; Plants - 385; Viruses - 0; Other Eukaryotes - 339…
CSS051643	0.149255	0.481337	0.556167	0.047973	0.544143	0.164425	0.099476	0.131345	0.52655	Scaffold1067	1235153	1238096	CSS051643	NAD-dependent glycerol-3-phosphate dehydrogenase family protein
CSS051642	2.19111	6.15355	4.88987	5.2188	4.73269	4.52445	3.56513	2.97113	5.55487	Scaffold1067	1240615	1244495	CSS051642	Ku70-binding family protein
CSS051645	0.128576	0.484215	0.380715	1.07006	0.78893	0.580776	0.1171	0.115944	0.09276	Scaffold1067	1376153	1379489	CSS051645	CONTAINS InterPro DOMAIN/s: Mediator complex subunit Med28 (InterPro:IPR021640); BEST Arabidopsis thaliana protein match is: unknown protein (TAIR:AT3G01670.1); Has 122 Blast hits to 112 proteins in 13 species: Archae - 0; Bacteria - 0; Metazoa - 0; Fungi - 0; Plants - 122; Viruses - 0; Other Eukaryotes - 0 (source: NCBI BLink).
CSS051647	0	0	0	0	0	0	0	0	0	Scaffold1067	1570915	1576319	CSS051647	zinc knuckle (CCHC-type) family protein
CSS051648	0	0	0	0	0	0	0	0	0	Scaffold1067	1581299	1583851	CSS051648	zinc knuckle (CCHC-type) family protein
CSS051652	1.61476	1.8195	1.74865	3.14007	2.81768	3.9513	4.4484	3.32926	5.89394	Scaffold1067	1654691	1655314	CSS051652	Late embryogenesis abundant (LEA) hydroxyproline-rich glycoprotein family
CSS051653	8.1989	16.2431	12.3138	10.7311	11.9533	10.5951	6.02657	4.77679	8.60486	Scaffold1067	1677310	1680925	CSS051653	phosphoinositide 4-kinase gamma 4
CSS051660	0.112694	0.431162	0.712884	0.439816	0.536218	0.541714	0.367969	0.219212	0.40931	Scaffold1067	1733442	1737197	CSS051660	-
CSS051661	0	0.79826	0.503249	0.148546	0.404127	0.495688	0.211255	0.179995	0.115536	Scaffold1067	1737813	1738748	CSS051661	-
CSS051657	0.201553	0	0.410124	0.476027	0.579844	0	0.500277	0.027886	0.126787	Scaffold1067	1756289	1771405	CSS051657	Tetratricopeptide repeat (TPR)-like superfamily protein
CSS051662	0	0	0	0	0	0.032741	0	0	0	Scaffold1067	1790450	1790873	CSS051662	-
CSS051658	0	0	0	0	0	0	0	0	0	Scaffold1067	1802195	1802885	CSS051658	-
CSS051659	0	0	0	0	0	0	0	0	0	Scaffold1067	1856629	1858403	CSS051659	Plant protein of unknown function (DUF828) with plant pleckstrin homology-like region
CSS017946	0	0	0	0	0	0	0	0	0	Scaffold10711	8	1184	CSS017946	Gag-Pol-related retrotransposon family protein
CSS045945	0	0	0	0	0	0	0	0	0	Scaffold10722	13342	15902	CSS045945	NADH-Ubiquinone oxidoreductase (complex I), chain 5 protein
CSS045943	0	0	0	0	0	0	0	0	0	Scaffold10722	23144	23341	CSS045943	cytochrome P450, family 71, subfamily B, polypeptide 4
CSS045946	0.499364	0.424194	0.360861	0.453655	0.632523	0.75316	0.238178	0.213041	0.604648	Scaffold10722	145906	157669	CSS045946	Leucine-rich repeat transmembrane protein kinase
CSS045953	0	0	0	0	0	0	0	0	0	Scaffold10722	302105	306259	CSS045953	DNAse I-like superfamily protein
CSS045952	0	0.027396	0	0	0	0	0	0	0.013564	Scaffold10722	311409	329828	CSS045952	Leucine-rich repeat transmembrane protein kinase
CSS045954	0	0.016539	0	0	0	0	0	0.001064	0	Scaffold10722	374775	398465	CSS045954	Leucine-rich repeat transmembrane protein kinase
CSS045955	0.057302	0	0	0	0	0.050171	0	0	0	Scaffold10722	399666	403726	CSS045955	Putative adipose-regulatory protein (Seipin)
CSS045958	0	0	0	0	0	0	0	0	0	Scaffold10722	493845	494838	CSS045958	Ribonuclease H-like superfamily protein
CSS045959	0	0	0	0	0	0	0	0	0	Scaffold10722	589299	590172	CSS045959	-
CSS045962	0	3.09932	0	0	0	0	0	0	0	Scaffold10722	729036	745648	CSS045962	Nucleic acid-binding proteins superfamily
CSS045961	0	0	0	0	0	0	0	0	0	Scaffold10722	791651	792001	CSS045961	ralf-like 32
CSS045944	0.235236	1.09234	0	0.57241	0.653855	0.291736	0.419674	1.04105	2.22263	Scaffold10722	58616	59329	CSS045944	Leucine-rich repeat transmembrane protein kinase
CSS045948	1.21706	0.283303	2.17896	1.74665	2.22147	0.115804	1.19082	0.516366	1.51476	Scaffold10722	76943	88606	CSS045948	Leucine-rich repeat transmembrane protein kinase
CSS045951	0	0	0	0	0	0	0	0	0	Scaffold10722	94228	95513	CSS045951	Leucine-rich repeat transmembrane protein kinase
CSS045949	0	0	0	0	0	0	0	0	0	Scaffold10722	136727	137935	CSS045949	CONTAINS InterPro DOMAIN/s: Retrotransposon gag protein (InterPro:IPR005162); BEST Arabidopsis thaliana protein match is: unknown protein (TAIR:AT1G34070.1); Has 1807 Blast hits to 1807 proteins in 277 species: Archae - 0; Bacteria - 0; Metazoa - 736; Fungi - 347; Plants - 385; Viruses - 0; Other Eukaryotes - 339 (source: NCBI BLink).
CSS045950	0	0	0	0	0	0	0	0	0	Scaffold10722	138588	139455	CSS045950	CONTAINS InterPro DOMAIN/s: Retrotransposon gag protein (InterPro:IPR005162); BEST Arabidopsis thaliana protein match is: unknown protein (TAIR:AT1G34070.1); Has 1807 Blast hits to 1807 proteins in 277 species: Archae - 0; Bacteria - 0; Metazoa - 736; Fungi - 347; Plants - 385; Viruses - 0; Other Eukaryotes - 339 (source: NCBI BLink).
CSS045947	0	0	0.454759	0	0.324118	0	0.083683	0	0	Scaffold10722	171589	179946	CSS045947	UTP:galactose-1-phosphate uridylyltransferases;ribose-5-phosphate adenylyltransferases
CSS045956	2.12064	3.9165	2.76626	8.75221	3.35896	5.01829	3.12647	3.11482	2.67009	Scaffold10722	423745	429528	CSS045956	unknown protein; BEST Arabidopsis thaliana protein match is: unknown protein (TAIR:AT1G53450.2); Has 73 Blast hits to 73 proteins in 12 species: Archae - 0; Bacteria - 0; Metazoa - 0; Fungi - 0; Plants - 73; Viruses - 0; Other Eukaryotes - 0 (source: NCBI BLink).
CSS045957	0.339013	0.251002	0.457726	0.523105	0.369008	0.350687	0.551126	0.674986	1.72706	Scaffold10722	434339	438337	CSS045957	BES1/BZR1 homolog 4
CSS045960	1.21788	1.68086	1.24411	0.020868	3.55241	4.21171	2.87449	1.93164	1.27197	Scaffold10722	644413	646350	CSS045960	Translation elongation factor EF1A/initiation factor IF2gamma family protein
CSS020973	0	0	0	0	0	0	0	0	0	Scaffold1073	204929	206224	CSS020973	Aminotransferase-like, plant mobile domain family protein
CSS020976	1.76996	7.80709	1.46613	3.05016	4.99906	1.58731	1.59597	0.928175	3.38943	Scaffold1073	446914	452513	CSS020976	Polynucleotidyl transferase, ribonuclease H-like superfamily protein
CSS020977	0	0	0	0	0	0	0	0	0.090294	Scaffold1073	484970	486652	CSS020977	hAT dimerisation domain-containing protein / transposase-related
CSS020978	0.11145	0	0.076232	0.024499	0	0	0	0	0.123411	Scaffold1073	487310	487612	CSS020978	-
CSS020980	17.0974	34.7784	25.7244	14.2054	16.8971	12.9792	5.48694	3.40963	9.73564	Scaffold1073	503952	513190	CSS020980	NAD(P)-binding Rossmann-fold superfamily protein
CSS020981	0.099156	0.144532	0.158192	0.172548	0.090223	0.268233	0.133528	0.18171	0	Scaffold1073	520812	523229	CSS020981	hAT dimerisation domain-containing protein / transposase-related
CSS020982	0.01487	0	0	0.013549	0	0	0.008931	0	0	Scaffold1073	559321	560952	CSS020982	-
CSS020984	0	0	0	0	0	0	0	0	0	Scaffold1073	710176	714661	CSS020984	-
CSS020986	0	0	0	0	0	0	0	0	0	Scaffold1073	901728	904586	CSS020986	-
CSS020987	1.40231	1.63947	1.60301	4.54308	1.99724	3.1209	4.19088	2.53189	3.65397	Scaffold1073	1063988	1064626	CSS020987	BCL-2-associated athanogene 5
CSS020991	0	0	0	0	0	0	0	0	0	Scaffold1073	1427256	1428016	CSS020991	-
CSS020972	0	0	0	0	0	0	0	0	0	Scaffold1073	207454	223490	CSS020972	-
CSS020974	0	0	0	0	0	0	0	0	0	Scaffold1073	320554	320796	CSS020974	-
CSS020975	0	0	0	0.162026	0	0	0	0	0	Scaffold1073	385378	386320	CSS020975	Thioredoxin superfamily protein
CSS020979	0	0	0	0	0	0	0	0	0	Scaffold1073	388732	391984	CSS020979	FAR1-related sequence 5
CSS020983	0	0	0	0	0	0	0	0	0	Scaffold1073	635559	635966	CSS020983	-
CSS020985	0	0	0	0	0	0	0	0	0	Scaffold1073	765439	765735	CSS020985	-
CSS020989	0	0.007898	0	0	0.01207	0	0.006109	0.009023	0.007997	Scaffold1073	1005489	1014362	CSS020989	transcription activators;DNA binding;RNA polymerase II transcription factors;catalytics;transcription initiation factors
CSS020988	0	1.20234	0	0.629923	0	0.234601	1.34635	0.50453	1.25618	Scaffold1073	1079470	1079790	CSS020988	unknown protein; LOCATED IN: endomembrane system; Has 35333 Blast hits to 34131 proteins in 2444 species: Archae - 798; Bacteria - 22429; Metazoa - 974; Fungi - 991; Plants - 531; Viruses - 0; Other Eukaryotes - 9610 (source: NCBI BLink).
CSS020990	4.87465	32.2976	14.1963	5.11262	4.25277	6.08958	5.25867	4.03414	6.72997	Scaffold1073	1302393	1303595	CSS020990	acyl-CoA sterol acyl transferase 1
CSS017588	0	0	0	0	0	0	0	0	0	Scaffold10735	3202	3582	CSS017588	-
CSS003461	0	0	0	0	0	0	0	0	0	Scaffold10737	6563	6844	CSS003461	-
CSS003459	0.030853	0.08529	0.079208	0.063059	0.105092	0.112327	0.080965	0.034064	0.115853	Scaffold10737	15484	31324	CSS003459	SEC7-like guanine nucleotide exchange family protein
CSS003460	5.99879	3.70851	7.47878	7.10246	5.90534	9.56412	5.42527	1.59739	2.52904	Scaffold10737	48396	48824	CSS003460	EF hand calcium-binding protein family
CSS003463	0.122808	0	0	0	0	0	0	0	0	Scaffold10737	92535	93113	CSS003463	-
CSS003464	0	0	0	0	0	0	0	0	0	Scaffold10737	199220	203053	CSS003464	-
CSS003462	0.06136	0.932745	0.370259	1.03268	0.475729	1.16146	1.73288	1.41315	2.72295	Scaffold10737	66142	84637	CSS003462	armadillo repeat kinesin 2
CSS013040	0	0	0	0	0	0	0	0	0	Scaffold1074	233108	235545	CSS013040	Aminotransferase-like, plant mobile domain family protein
CSS013039	0	0.03572	0	0	0	0	0	0.042346	0.020521	Scaffold1074	266272	266931	CSS013039	AGAMOUS-like 62
CSS013042	0	0	0	0	0	0	0	0	0	Scaffold1074	824950	827328	CSS013042	DNAse I-like superfamily protein
CSS013043	0	0	0	0	0	0	0	0	0	Scaffold1074	827338	829429	CSS013043	RNA-directed DNA polymerase (reverse transcriptase)-related family protein
CSS013044	0.187212	0.290943	0.574367	0.386625	0.53602	0.333988	0.045622	0.103198	0.676597	Scaffold1074	923180	925407	CSS013044	hAT dimerisation domain-containing protein
CSS013050	0	0	0	0	0	0	0	0	0	Scaffold1074	1013820	1014365	CSS013050	-
CSS013052	0	0	0	0	0	0	0	0	0	Scaffold1074	1014417	1018128	CSS013052	-
CSS013049	0	0	0	0	0	0	0	0	0	Scaffold1074	1029073	1033584	CSS013049	-
CSS013055	0	0	0	0	0	0	0	0	0	Scaffold1074	1117910	1118629	CSS013055	-
CSS013058	0	0	0	0	0	0	0	0	0	Scaffold1074	1381736	1381984	CSS013058	RNase H family protein
CSS013057	1.64458	1.74242	3.12169	4.18232	2.19168	1.36502	0.965125	0.885769	2.56039	Scaffold1074	1412942	1414584	CSS013057	S-adenosyl-L-methionine-dependent methyltransferases superfamily protein
CSS013056	0	0.207295	0.224154	0	0	0.157082	0	0	0	Scaffold1074	1415649	1416102	CSS013056	-
CSS013041	0.274354	0.158815	0.101085	0.107684	0.084445	0.085625	0.075012	0.068102	0.129452	Scaffold1074	320432	320881	CSS013041	Protein of unknown function (DUF1118)
CSS013045	0	0	0	0	0	0	0	0	0	Scaffold1074	912232	933135	CSS013045	Sec23/Sec24 protein transport family protein
CSS013046	0	0	0	0	0	0	0	0	0	Scaffold1074	946659	949007	CSS013046	-
CSS013048	0.104517	0.493553	0.09938	0.022953	0.108727	0.10947	0.076556	0.097491	0.065916	Scaffold1074	969027	972177	CSS013048	xyloglucan endotransglucosylase/hydrolase 30
CSS013047	0.03541	1.68754	1.62704	0.521193	0.32066	0.414451	0.205417	0.129035	0	Scaffold1074	975823	979020	CSS013047	xyloglucan endotransglucosylase/hydrolase 30
CSS013051	4.55475	6.20388	7.32055	5.27096	5.75766	3.57954	0.820457	0.728838	1.2832	Scaffold1074	1071846	1081533	CSS013051	non-specific phospholipase C3
CSS013054	0	0	0	0	0	0	0	0	0	Scaffold1074	1104421	1112457	CSS013054	Leucine-rich repeat protein kinase family protein
CSS013053	0.172098	0.664339	0.179727	1.32798	0.416446	1.22193	0.294811	0.455841	1.02584	Scaffold1074	1168915	1169949	CSS013053	RING/U-box superfamily protein
CSS013059	0	0.546246	0.810308	0.07023	0.327445	0.234347	0.128644	0.084942	0.15654	Scaffold1074	1358760	1360670	CSS013059	Leucine-rich repeat protein kinase family protein
CSS013060	0	0	0	0	0	0	0	0	0	Scaffold1074	1387242	1388575	CSS013060	Aminotransferase-like, plant mobile domain family protein
CSS021270	0	0	0	0	0	0	0	0	0	Scaffold10746	38124	41576	CSS021270	unknown protein; BEST Arabidopsis thaliana protein match is: unknown protein (TAIR:AT3G11290.1); Has 1807 Blast hits to 1807 proteins in 277 species: Archae - 0; Bacteria - 0; Metazoa - 736; Fungi - 347; Plants - 385; Viruses - 0; Other Eukaryotes - 339 (source: NCBI BLink).
CSS021271	0	0	0	0	0	0	0	0	0	Scaffold10746	82814	84335	CSS021271	-
CSS021269	0	0	0	0	0	0	0	0	0	Scaffold10746	122647	123540	CSS021269	-
CSS033897	0	0	0	0	0	0	0	0	0	Scaffold10748	5311	6366	CSS033897	Aminotransferase-like, plant mobile domain family protein
CSS050956	0	0	0	0	0	0	0	0	0	Scaffold10750	20026	20330	CSS050956	Ribosomal protein L11 family protein
CSS050959	0	0	0	0	0	0	0	0	0	Scaffold10750	86627	87727	CSS050959	-
CSS050958	0	0	0	0	0	0	0	0	0	Scaffold10750	92792	94372	CSS050958	Aminotransferase-like, plant mobile domain family protein
CSS050957	1.61388	2.1774	2.373	0.620319	0.915841	0.595908	0.263394	0.280983	0.775096	Scaffold10750	159717	163619	CSS050957	plasma membrane intrinsic protein 2;4
CSS050960	0	0	0	0	0	0	0	0	0	Scaffold10750	181011	182667	CSS050960	-
CSS050963	0	0	0	0	0	0	0	0	0	Scaffold10750	391711	392529	CSS050963	-
CSS050965	0	0	0	0	0	0	0	0	0	Scaffold10750	396513	397330	CSS050965	Polynucleotidyl transferase, ribonuclease H-like superfamily protein
CSS050962	0	0	0	0	0	0	0	0	0	Scaffold10750	409060	415159	CSS050962	CONTAINS InterPro DOMAIN/s: Retrotransposon gag protein (InterPro:IPR005162); Has 707 Blast hits to 705 proteins in 25 species: Archae - 0; Bacteria - 0; Metazoa - 4; Fungi - 0; Plants - 703; Viruses - 0; Other Eukaryotes - 0 (source: NCBI BLink).
CSS050966	0	0	0.185823	0	0.120847	0	0.083585	0	0	Scaffold10750	535076	536205	CSS050966	plasma membrane intrinsic protein 2
CSS050967	0	0	0	0	0	0	0	0	0	Scaffold10750	618995	621696	CSS050967	-
CSS050961	0	0	0	0	0	0	0	0	0	Scaffold10750	363607	363855	CSS050961	-
CSS050964	0	0	0	0	0	0	0	0	0	Scaffold10750	430066	433424	CSS050964	Pentatricopeptide repeat (PPR) superfamily protein
CSS016135	0	0	0	0	0	0	0	0	0	Scaffold10752	30810	31328	CSS016135	-
CSS016134	0	0	0	0	0	0	0	0	0	Scaffold10752	31348	33037	CSS016134	-
CSS050037	0	0	0	0	0	0	0	0	0	Scaffold1076	49115	50944	CSS050037	Ribonuclease H-like superfamily protein
CSS050036	0	0	0	0	0	0	0	0	0	Scaffold1076	65221	71575	CSS050036	homeodomain GLABROUS 12
CSS050039	0	0	0	0	0	0	0	0	0	Scaffold1076	219183	220183	CSS050039	-
CSS050040	0	0	0	0	0	0	0	0	0	Scaffold1076	296266	299163	CSS050040	unknown protein; BEST Arabidopsis thaliana protein match is: unknown protein (TAIR:AT2G24960.2); Has 791 Blast hits to 465 proteins in 19 species: Archae - 0; Bacteria - 0; Metazoa - 0; Fungi - 17; Plants - 748; Viruses - 0; Other Eukaryotes - 26 (source: NCBI BLink).
CSS050042	0.098217	0	0	0	0	0.400474	0.256783	0.126444	0.35938	Scaffold1076	488824	490577	CSS050042	Homeodomain-like superfamily protein
CSS050041	0	0	0	0	0	0	0	0	0	Scaffold1076	552846	553283	CSS050041	Methionine sulfoxide reductase (MSS4-like) family protein
CSS050044	0	0	0	0	0	0.113962	0	0	0	Scaffold1076	714503	715165	CSS050044	Protein of unknown function (DUF679)
CSS050045	0	0	0	0	0	0	0	0	0	Scaffold1076	766301	766608	CSS050045	-
CSS050048	0.030126	0.253481	0.076223	0	0.077833	0.119335	0.054371	0.024295	0.075478	Scaffold1076	1000442	1013488	CSS050048	pleiotropic drug resistance 6
CSS050049	0.025989	0.083405	7.54739	0.082478	0.107034	0.059125	0.031096	0.262353	0.16336	Scaffold1076	1144729	1197884	CSS050049	starch branching enzyme 2.2
CSS050055	0.036343	0	0.517399	0.401381	0.281942	0.746203	0.176348	0.199328	0.009362	Scaffold1076	1475363	1475557	CSS050055	-
CSS050054	0.012499	0.083798	0.156634	0.08515	0.13745	0.031037	0	0.113032	2.04649	Scaffold1076	1477541	1480949	CSS050054	-
CSS050051	4.90695	8.48314	6.51687	5.97876	7.67162	7.25547	7.28848	5.50922	10.5864	Scaffold1076	1485588	1494073	CSS050051	peptidase M1 family protein
CSS050052	1.75482	6.28927	2.17147	7.94134	6.02397	7.73563	6.27704	5.13605	9.1617	Scaffold1076	1501343	1508729	CSS050052	tonneau 1b (TON1b)
CSS050053	0.160879	0.425304	1.31513	0.261647	0.28421	0	0	0.175571	0.071237	Scaffold1076	1555574	1561394	CSS050053	Protein kinase superfamily protein
CSS050060	0.695072	0	0.471968	0	0.515245	0.823829	0.004502	0	0	Scaffold1076	1696747	1703850	CSS050060	phosphatidylglycerolphosphate synthase 1
CSS050061	1.23705	1.87153	2.13483	1.60146	1.98838	1.34035	2.31822	2.22813	0.501012	Scaffold1076	1707130	1715355	CSS050061	Nitrilase/cyanide hydratase and apolipoprotein N-acyltransferase family protein
CSS050058	0	0	0	0	0	0	0	0	0	Scaffold1076	1730285	1732483	CSS050058	-
CSS050059	0	0.15236	0.925614	0.002155	1.00207	1.15085	0.119767	0.062765	0	Scaffold1076	1749660	1755118	CSS050059	LisH/CRA/RING-U-box domains-containing protein
CSS050062	0.222683	0.234877	0.022448	1.54989	0.169957	0.364961	1.21471	0.576894	0.130506	Scaffold1076	1764810	1773693	CSS050062	SET domain-containing protein
CSS050063	50.7752	19.8643	31.7539	41.1278	60.8413	41.7434	45.0018	47.3054	27.5854	Scaffold1076	1886507	1886698	CSS050063	-
CSS050065	0	0	0	0	0	0	0	0	0	Scaffold1076	1891557	1909893	CSS050065	SAC3/GANP/Nin1/mts3/eIF-3 p25 family
CSS050066	0	0	0	0	0	0	0	0	0	Scaffold1076	1945223	1945693	CSS050066	-
CSS050067	0	0	0	0	0	0	0	0	0	Scaffold1076	1986493	1986804	CSS050067	-
CSS050074	0	0	0	0	0.024482	0	0.024978	0.010489	0	Scaffold1076	2129999	2132284	CSS050074	-
CSS050073	0	0	0	0	0	0	0	0	0	Scaffold1076	2152620	2175142	CSS050073	unknown protein; BEST Arabidopsis thaliana protein match is: unknown protein (TAIR:AT2G37370.1); Has 12055 Blast hits to 8846 proteins in 811 species: Archae - 217; Bacteria - 1046; Metazoa - 6104; Fungi - 1115; Plants - 528; Viruses - 14; Other Eukaryotes - 3031 (source: NCBI BLink).
CSS050072	0.032705	0.164234	0	0	0.125292	0.023583	0.028927	0.012727	0	Scaffold1076	2180235	2181332	CSS050072	unknown protein; BEST Arabidopsis thaliana protein match is: unknown protein (TAIR:AT2G37380.1); Has 184 Blast hits to 178 proteins in 53 species: Archae - 0; Bacteria - 58; Metazoa - 9; Fungi - 0; Plants - 103; Viruses - 0; Other Eukaryotes - 14 (source: NCBI BLink).
CSS050076	0	0	0	0	0	0	0	0	0	Scaffold1076	2219283	2220965	CSS050076	-
CSS050075	0	0	0	0	0	0	0	0	0	Scaffold1076	2234427	2236619	CSS050075	FRS (FAR1 Related Sequences) transcription factor family
CSS050083	0	0.021863	0.042747	0	0	0	0	0	0	Scaffold1076	2461158	2464774	CSS050083	alpha/beta-Hydrolases superfamily protein
CSS050082	0	0.132193	0	0	0	0	0	0	0	Scaffold1076	2475473	2476183	CSS050082	Disease resistance-responsive (dirigent-like protein) family protein
CSS050086	0.043375	0.210697	0.169068	0	0.100706	0	0.052889	0	0.06402	Scaffold1076	2503860	2504972	CSS050086	Disease resistance-responsive (dirigent-like protein) family protein
CSS050089	0.82847	3.0983	2.02525	5.06073	3.52664	6.34223	2.77074	2.2867	4.39027	Scaffold1076	2876696	2879264	CSS050089	non-specific phospholipase C6
CSS050090	0.21786	0.174043	0.217887	0.472116	0.200973	0.37829	0.165461	0.130445	0.299512	Scaffold1076	2901479	2903683	CSS050090	DNAJ heat shock N-terminal domain-containing protein
CSS050091	0.111238	0.178286	0.225585	0.331263	0.448081	0.335934	0.040639	0.203279	0.537389	Scaffold1076	2916199	2917798	CSS050091	thylakoid lumenal 17.9 kDa protein, chloroplast
CSS050092	0	0	0	0	0	0	0	0	0	Scaffold1076	3079626	3080981	CSS050092	-
CSS050094	0	0	0	0	0	0	0	0	0	Scaffold1076	3533162	3534450	CSS050094	DNAse I-like superfamily protein
CSS050095	0.140209	0.50129	0.098794	0.700556	0.37086	0.549245	0	0	0	Scaffold1076	3556598	3559695	CSS050095	DNA-binding protein phosphatase 1
CSS050038	0.196453	0.171493	0.313756	0.055635	0.611457	0.309819	0.548613	0.293396	0.802641	Scaffold1076	173060	179712	CSS050038	UDP-glucose pyrophosphorylase 2
CSS050043	1.22853	22.7622	23.6872	25.0342	21.2654	0.720001	12.8918	8.07566	1.05163	Scaffold1076	496716	497414	CSS050043	RING/U-box superfamily protein
CSS050046	0.643208	0.300595	0.499129	1.55185	2.01872	0.3394	0.473386	0.549144	1.32397	Scaffold1076	785852	793157	CSS050046	ribonuclease 1
CSS050047	0	0	0	0	0	0	0	0	0	Scaffold1076	960971	961825	CSS050047	-
CSS050050	0	0	0	0.567437	0	0	0.77111	1.18715	2.19296	Scaffold1076	1199058	1204869	CSS050050	growth-regulating factor 4
CSS050057	0	0.006587	0	0.003397	0	0.002539	0.004279	0.002337	0.008399	Scaffold1076	1523149	1527580	CSS050057	elongator protein 6
CSS050056	1.56176	0.732638	1.87637	2.08274	2.31821	0.359874	1.28675	2.42521	2.39004	Scaffold1076	1563007	1576782	CSS050056	Ypt/Rab-GAP domain of gyp1p superfamily protein
CSS050064	0	0	0	0	0	0	0	0	0	Scaffold1076	1857169	1860236	CSS050064	Aminotransferase-like, plant mobile domain family protein
CSS050068	15.8783	26.1058	18.2816	14.4055	17.0774	14.3231	7.37403	4.21292	8.65853	Scaffold1076	1913842	1914411	CSS050068	unknown protein; LOCATED IN: chloroplast; Has 35333 Blast hits to 34131 proteins in 2444 species: Archae - 798; Bacteria - 22429; Metazoa - 974; Fungi - 991; Plants - 531; Viruses - 0; Other Eukaryotes - 9610 (source: NCBI BLink).
CSS050069	0.771483	3.13888	2.11611	3.58707	3.25677	3.35963	3.03968	2.3686	5.01122	Scaffold1076	2008206	2010446	CSS050069	ABC-2 type transporter family protein
CSS050071	0	0	0	0	0	0	0	0	0	Scaffold1076	2030925	2036328	CSS050071	Pre-mRNA-splicing factor 3
CSS050070	6.68535	11.7939	10.3564	7.7358	10.8656	8.931	3.59267	2.40355	6.18152	Scaffold1076	2041656	2044121	CSS050070	hercules receptor kinase 1
CSS050079	0	0.98478	0	0	0	0	0	0	0	Scaffold1076	2187739	2191331	CSS050079	-
CSS050078	12.6334	27.8565	23.0198	21.1239	17.9475	20.2521	10.9896	6.70439	16.9544	Scaffold1076	2196620	2200483	CSS050078	Ankyrin repeat family protein
CSS050077	0	0	0	0	0	0	0.046039	0	0.064017	Scaffold1076	2281828	2283216	CSS050077	3-ketoacyl-CoA synthase 19
CSS050080	0	0	0	0	0	0	0	0	0	Scaffold1076	2357369	2358180	CSS050080	exocyst subunit exo70 family protein H4
CSS050081	0.143181	0.435638	0.233972	0.158462	0	0.255048	0.201706	0.050244	0.279144	Scaffold1076	2358219	2363045	CSS050081	exocyst subunit exo70 family protein H2
CSS050085	13.0153	32.9321	24.697	50.5814	41.3482	36.0933	44.0961	41.5088	75.2154	Scaffold1076	2410766	2412670	CSS050085	Ribosomal L29 family protein
CSS050084	6.81673	11.0668	9.89212	11.2809	9.35133	10.6697	7.66903	6.98281	13.4844	Scaffold1076	2465996	2471675	CSS050084	Cleavage and polyadenylation specificity factor (CPSF) A subunit protein
CSS050087	0.335869	2.56927	0.981155	0.296031	0.3282	0.226204	0.064001	0	0.173662	Scaffold1076	2505143	2510245	CSS050087	unknown protein; LOCATED IN: plasma membrane; EXPRESSED IN: 24 plant structures; EXPRESSED DURING: 14 growth stages; CONTAINS InterPro DOMAIN/s: Protein of unknown function DUF3741 (InterPro:IPR022212); BEST Arabidopsis thaliana protein match is: Protein of unknown function (DUF3741) (TAIR:AT4G28760.2); Has 1710 Blast hits to 868 proteins in 206 species: Archae - 2; Bacteria - 409; Metazoa - 304;…
CSS050088	1.26425	1.16642	2.59315	0.8482	1.85528	1.00082	0.439414	0.670811	0.759618	Scaffold1076	2589449	2603179	CSS050088	12-oxophytodienoate reductase 2
CSS050093	0.104005	0.44322	0.332084	0.251994	0.113799	0.109828	0	0	0.125468	Scaffold1076	3390389	3393689	CSS050093	NB-ARC domain-containing disease resistance protein
CSS050096	0	0	0	0	0	0	0	0	0	Scaffold1076	3489737	3491796	CSS050096	Cwf15 / Cwc15 cell cycle control family protein
CSS052504	0.119199	0.980837	1.75299	2.73481	2.0652	7.52972	1.65144	3.34127	10.9491	Scaffold1077	123803	131550	CSS052504	Pyridoxal phosphate (PLP)-dependent transferases superfamily protein
CSS052507	0	0	0	0	0	0.038095	0	0	0	Scaffold1077	159582	162357	CSS052507	-
CSS052508	0.031877	0.1817	0.03509	0.47326	0.145623	0.684921	5.07076	4.86719	7.52332	Scaffold1077	199183	203704	CSS052508	unknown protein; Has 2862 Blast hits to 2331 proteins in 349 species: Archae - 6; Bacteria - 408; Metazoa - 833; Fungi - 223; Plants - 134; Viruses - 7; Other Eukaryotes - 1251 (source: NCBI BLink).
CSS052509	0	0	0	0	0	0	0	0	0	Scaffold1077	214384	215353	CSS052509	-
CSS052514	0	0	0	0	0	0	0	0	0	Scaffold1077	293664	296646	CSS052514	Ribonuclease H-like superfamily protein
CSS052513	0.01758	0	0.020206	0.937696	0.017401	1.4571	0.008365	0.00748	0.610591	Scaffold1077	378580	382785	CSS052513	peroxisomal NAD-malate dehydrogenase 1
CSS052518	7.0218	0.915371	14.4573	13.1367	14.2105	9.56012	11.6106	2.85793	8.5936	Scaffold1077	440216	450520	CSS052518	pyrophosphorylase 6
CSS052517	0	0	0	0	0	0	0	0	0	Scaffold1077	480867	483843	CSS052517	FAR1-related sequence 5
CSS052523	5.44254	47.7939	34.93	3.59646	3.43631	3.96677	1.64119	0	2.17991	Scaffold1077	525036	528943	CSS052523	Glutamyl-tRNA reductase family protein
CSS052524	4.52402	10.1501	8.03228	6.30337	6.14459	5.33213	3.43662	1.8828	6.41971	Scaffold1077	536946	538094	CSS052524	zinc ion binding
CSS052529	3.76233	6.87044	6.18433	3.06333	3.3573	3.55424	1.62146	1.79283	3.24213	Scaffold1077	585090	588914	CSS052529	G-protein gamma subunit 2
CSS052530	2.02546	5.37924	4.52311	9.45685	9.64987	9.23368	6.95451	4.24673	6.30114	Scaffold1077	677516	679705	CSS052530	Protein of unknown function (DUF506)
CSS052533	0.133501	0.278867	0.325215	0.242249	0.240147	0.248254	0.140295	0	0.31459	Scaffold1077	747935	750225	CSS052533	GDP-D-mannose 3',5'-epimerase
CSS052535	0.435186	0.257414	0.313747	1.21687	0.545106	0.546539	0.083389	0.14654	0.777746	Scaffold1077	791318	794138	CSS052535	ARM repeat superfamily protein
CSS052538	16.9033	20.3781	14.9755	1.43417	1.83181	1.20145	0.374366	0.388877	0.841658	Scaffold1077	911394	913752	CSS052538	CBL-interacting protein kinase 4
CSS052539	0.088159	1.25047	0.056124	0.26562	0	0.084942	0	0.049753	0	Scaffold1077	957751	961385	CSS052539	NAD(P)H dehydrogenase 18
CSS052537	0	0	0	0	0	0	0	0	0	Scaffold1077	975909	982835	CSS052537	protein kinase family protein / peptidoglycan-binding LysM domain-containing protein
CSS052542	8.72584	12.3066	12.7178	13.1218	8.69473	11.3209	11.9202	10.4048	19.2088	Scaffold1077	986347	990832	CSS052542	basic helix-loop-helix (bHLH) DNA-binding superfamily protein
CSS052544	0	0	0	0	0	0	0	0	0	Scaffold1077	1119520	1134167	CSS052544	GroES-like zinc-binding dehydrogenase family protein
CSS052543	27.5698	55.3468	47.2539	58.7289	48.6621	49.4465	40.0306	29.9797	66.3641	Scaffold1077	1152978	1156886	CSS052543	cytochrome C oxidase 6B
CSS052547	0	0	0	0	0	0	0	0	0	Scaffold1077	1181013	1184052	CSS052547	hydrolases;protein serine/threonine phosphatases
CSS052548	0	0	0	0	0	0	0	0	0	Scaffold1077	1228570	1229747	CSS052548	RNA-directed DNA polymerase (reverse transcriptase)-related family protein
CSS052549	0	0	0	0	0	0	0	0	0	Scaffold1077	1328807	1330048	CSS052549	-
CSS052550	2.14247	2.79979	3.45747	1.12059	1.67309	0.961615	0.978854	0.432871	0.916428	Scaffold1077	1562853	1566025	CSS052550	alpha/beta-Hydrolases superfamily protein
CSS052551	0.379952	10.0178	1.83286	2.38211	2.01071	1.33712	0.978584	0.36082	0.081901	Scaffold1077	1627199	1627633	CSS052551	Bifunctional inhibitor/lipid-transfer protein/seed storage 2S albumin superfamily protein
CSS052505	0.098208	0.086738	0.086119	0	0.069189	0	0	0	0	Scaffold1077	102833	103912	CSS052505	Protein kinase superfamily protein
CSS052506	14.6982	22.9309	29.9156	23.1076	32.1931	22.3147	8.59798	6.86524	12.6467	Scaffold1077	165732	173581	CSS052506	FAD/NAD(P)-binding oxidoreductase family protein
CSS052511	0.04873	0.099571	0.190231	0.312357	0.140082	0.043718	0.457154	0.078301	0.316785	Scaffold1077	204458	211390	CSS052511	proline iminopeptidase
CSS052512	0.002111	0.022463	0.039365	0.057798	0.11013	0.049316	0.01731	0.042271	0.046998	Scaffold1077	248847	260973	CSS052512	proline iminopeptidase
CSS052510	0.09739	0.189479	0.304231	0.21164	0.183678	0.090234	0	0	0	Scaffold1077	233738	237788	CSS052510	RWP-RK domain-containing protein
CSS052516	0	0	0	0	0	0	0	0	0	Scaffold1077	303348	308527	CSS052516	-
CSS052515	0	0	0	0	0	0	0	0	0	Scaffold1077	324201	324497	CSS052515	-
CSS052522	0	0	0	0	0	0	0	0	0	Scaffold1077	388776	390428	CSS052522	-
CSS052521	0	0	0	0	0	0	0	0	0	Scaffold1077	391442	394639	CSS052521	-
CSS052519	5.73493	11.2342	7.50497	6.45239	5.2306	6.89729	3.80112	2.3968	5.30329	Scaffold1077	406590	409935	CSS052519	unknown protein; FUNCTIONS IN: molecular_function unknown; INVOLVED IN: biological_process unknown; LOCATED IN: endomembrane system; EXPRESSED IN: 17 plant structures; EXPRESSED DURING: 10 growth stages; Has 35333 Blast hits to 34131 proteins in 2444 species: Archae - 798; Bacteria - 22429; Metazoa - 974; Fungi - 991; Plants - 531; Viruses - 0; Other Eukaryotes - 9610 (source: NCBI BLink).
CSS052520	0.538121	4.87675	2.24911	0	0.975078	0.778347	0.196203	0.251088	0.47862	Scaffold1077	419227	422862	CSS052520	basic helix-loop-helix (bHLH) DNA-binding superfamily protein
CSS052528	0	0	0	0	0	0	0	0	0	Scaffold1077	484158	486182	CSS052528	Aminotransferase-like, plant mobile domain family protein
CSS052527	5.95044	20.6966	18.5274	0.376032	13.6477	0.072646	0.485766	3.33572	0.468215	Scaffold1077	492833	512880	CSS052527	K+ efflux antiporter 3
CSS052525	17.3651	23.941	23.8162	11.0033	18.24	12.849	6.18812	4.00583	7.41723	Scaffold1077	516961	522809	CSS052525	methionine sulfoxide reductase B 2
CSS052526	0	0	0	0	0	0	0	0	0	Scaffold1077	543997	547272	CSS052526	Plant protein of unknown function (DUF828)
CSS052532	0	0	0	0	0	0	0	0	0	Scaffold1077	589429	592346	CSS052532	ADP-ribosylation factor C1
CSS052531	0	0.165766	0.17585	0.489375	0.415436	0.78377	0.045748	0.3022	0.632495	Scaffold1077	642315	642638	CSS052531	-
CSS052534	19.3355	31.8988	1.94685	18.6719	26.0734	23.4653	0.194742	10.5209	25.5678	Scaffold1077	745719	757694	CSS052534	GDP-D-mannose 3',5'-epimerase
CSS052536	25.6796	54.3915	54.2415	93.0834	66.076	99.8152	77.2842	54.5559	107.221	Scaffold1077	815694	820673	CSS052536	3-ketoacyl-CoA synthase 2
CSS052540	2.16058	3.83644	3.82688	1.91756	2.46847	2.28573	0.573475	0.276977	0.586154	Scaffold1077	882234	889926	CSS052540	Armadillo/beta-catenin-like repeat family protein
CSS052541	0	8.38301	0	0	0	0	0	0	0	Scaffold1077	933745	943767	CSS052541	acylaminoacyl-peptidase-related
CSS052545	7.38497	8.34365	9.34733	0.030662	1.13495	16.2328	1.6174	0.023975	6.78938	Scaffold1077	1160466	1162186	CSS052545	Histone superfamily protein
CSS052546	0.083374	0.170817	0.332855	0.263542	0.290077	0.12715	0.131815	0.140382	0.473123	Scaffold1077	1117052	1118646	CSS052546	-
CSS052552	0	0	0	0	0	0	0	0	0	Scaffold1077	1589446	1590024	CSS052552	-
CSS014201	0	0	0	0	0	0	0	0	0	Scaffold10775	69971	70428	CSS014201	FAR1-related sequence 5
CSS014202	0	0	0	0	0	0	0	0	0	Scaffold10775	74186	74569	CSS014202	-
CSS018007	0.460468	2.00726	1.97835	1.80643	1.64854	1.35387	1.24737	1.03671	2.24971	Scaffold1078	249226	268914	CSS018007	DA1
CSS018003	0.045874	0.064365	0.120221	0.080668	0.106686	0.115938	0.080588	0.039213	0.088236	Scaffold1078	17530	22065	CSS018003	NB-ARC domain-containing disease resistance protein
CSS018004	0.74288	1.43299	0	1.32199	0.906834	0.967389	1.02931	0.393233	0.628783	Scaffold1078	66721	71080	CSS018004	NB-ARC domain-containing disease resistance protein
CSS018005	24.5219	47.0415	45.482	42.1679	40.7468	43.8888	7.0338	4.69112	12.2888	Scaffold1078	113056	115884	CSS018005	HXXXD-type acyl-transferase family protein
CSS018006	0.204451	0.341908	0.401108	0.921114	0.49949	1.08772	0.024317	0.226581	0.438365	Scaffold1078	169844	171987	CSS018006	F-box/RNI-like superfamily protein
CSS018008	0	0	0	0	0	0	0	0	0	Scaffold1078	301525	302354	CSS018008	CONTAINS InterPro DOMAIN/s: Retrotransposon gag protein (InterPro:IPR005162); Has 707 Blast hits to 705 proteins in 25 species: Archae - 0; Bacteria - 0; Metazoa - 4; Fungi - 0; Plants - 703; Viruses - 0; Other Eukaryotes - 0 (source: NCBI BLink).
CSS018010	0	0	0	0	0	0	0	0	0	Scaffold1078	516980	518240	CSS018010	Aminotransferase-like, plant mobile domain family protein
CSS018009	0	0	0	0	0	0	0	0	0	Scaffold1078	542628	543356	CSS018009	-
CSS021686	0	0	0	0	0	0	0	0	0	Scaffold10780	13445	13947	CSS021686	-
CSS021687	0.31666	0	0.064728	0.394782	0.093975	0.270554	0.643879	0	1.22024	Scaffold10780	130572	161999	CSS021687	autoinhibited Ca(2+)-ATPase 10
CSS021689	0	0	0	0	0	0	0	0	0	Scaffold10780	189259	190746	CSS021689	-
CSS021688	0	0	0	0	0	0	0	0	0	Scaffold10780	209201	209497	CSS021688	-
CSS040182	0	0	0	0	0	0	0	0	0	Scaffold1079	68280	72337	CSS040182	nodulin MtN21 /EamA-like transporter family protein
CSS040186	0	0	0	0	0	0	0	0	0	Scaffold1079	246859	256645	CSS040186	FAR1-related sequence 5
CSS040188	0.008022	0	0.028019	0.05319	0.026219	0	0.010578	0.013088	0.016678	Scaffold1079	293971	306297	CSS040188	Ypt/Rab-GAP domain of gyp1p superfamily protein
CSS040190	0	0	0	0	0	0	0	0.013355	0	Scaffold1079	357820	393555	CSS040190	cytochrome P450, family 97, subfamily B, polypeptide 3
CSS040191	0	0	0	0	0	0	0	0	0	Scaffold1079	526363	526938	CSS040191	Polynucleotidyl transferase, ribonuclease H-like superfamily protein
CSS040192	3.137	4.55825	3.41798	5.3426	4.94035	3.84588	3.33581	2.14998	5.26059	Scaffold1079	653494	660827	CSS040192	Uncharacterised protein family (UPF0497)
CSS040193	0	0	0	0	0	0	0	0	0	Scaffold1079	726637	727706	CSS040193	MATE efflux family protein
CSS040194	0	0	0	0	0	0	0	0	0	Scaffold1079	749953	751339	CSS040194	FAR1-related sequence 5
CSS040184	0	0	0	0	0	0	0	0	0	Scaffold1079	37508	38910	CSS040184	CONTAINS InterPro DOMAIN/s: Retrotransposon gag protein (InterPro:IPR005162); BEST Arabidopsis thaliana protein match is: unknown protein (TAIR:AT1G34070.1); Has 1807 Blast hits to 1807 proteins in 277 species: Archae - 0; Bacteria - 0; Metazoa - 736; Fungi - 347; Plants - 385; Viruses - 0; Other Eukaryotes - 339 (source: NCBI BLink).
CSS040183	0.02611	0.065042	0.053862	0.06875	0.007316	0.033294	0.03602	0.007149	0.019158	Scaffold1079	72522	82646	CSS040183	DegP protease 9
CSS040185	0	0	0	0	0	0	0	0	0	Scaffold1079	163324	170325	CSS040185	Plant regulator RWP-RK family protein
CSS040187	0	0	0	0	0	0	0	0	0	Scaffold1079	210883	211179	CSS040187	-
CSS040189	0.312414	0.061903	0.389807	0.692482	0.212328	0.623146	0.448723	0.275787	0.385988	Scaffold1079	287924	290645	CSS040189	MuDR family transposase
CSS040196	0	0	0	0	0.156811	0	0	0	0	Scaffold1079	728203	736065	CSS040196	Nucleotide/sugar transporter family protein
CSS040197	0	0	0	0	0	0	0	0	0	Scaffold1079	752063	752482	CSS040197	-
CSS040195	0.168031	0.564705	0.279673	0.007636	0.021024	1.36947	0.049991	0.017594	0.018125	Scaffold1079	825097	832755	CSS040195	S-adenosyl-L-methionine-dependent methyltransferases superfamily protein
CSS005739	0	0	0	0	0	0	0	0	0	Scaffold10792	250530	251561	CSS005739	-
CSS005740	1.51397	1.03786	1.09886	5.34823	5.8328	0.731468	3.83246	1.44842	5.15897	Scaffold10792	419602	425190	CSS005740	UDP-Glycosyltransferase superfamily protein
CSS005741	0.588865	0.4705	0.717039	0.782962	0.60089	0.495785	0.222473	0.325115	0.625274	Scaffold10792	409787	412433	CSS005741	-
CSS005742	0.137054	0.113267	0.044115	0.044648	0.007191	0.146726	0.04539	0	0.035653	Scaffold10792	426112	432071	CSS005742	RING/U-box superfamily protein
CSS043562	0	0	0	0	0	0	0	0	0	Scaffold10799	7093	10272	CSS043562	MuDR family transposase
CSS043565	0.049314	0	0	0	0	0	0	0	0	Scaffold10799	176755	185521	CSS043565	Coiled-coil domain-containing protein 55 (DUF2040)
CSS043567	0.77814	5.69958	1.37975	25.4945	20.1339	28.0031	16.9793	10.1721	22.3013	Scaffold10799	190936	192339	CSS043567	Eukaryotic aspartyl protease family protein
CSS043570	0	0	0	0	0	0	0	0	0	Scaffold10799	297215	299198	CSS043570	Far-red impaired responsive (FAR1) family protein
CSS043569	0	0	0	0	0	0	0	0	0	Scaffold10799	346079	348085	CSS043569	MuDR family transposase
CSS043574	3.05431	14.706	7.66923	3.85114	3.76428	3.85719	1.72715	1.17277	3.13313	Scaffold10799	421683	433075	CSS043574	Calcium-dependent lipid-binding (CaLB domain) family protein
CSS043579	0.491511	1.66731	0.53832	0.307149	2.1069	0.155765	0.442162	0.601344	0.513221	Scaffold10799	664399	667575	CSS043579	gibberellin 2-oxidase
CSS043578	2.29385	13.4558	11.7592	16.5508	15.6654	18.1222	17.7001	14.2381	32.1772	Scaffold10799	676821	682221	CSS043578	Tyrosyl-tRNA synthetase, class Ib, bacterial/mitochondrial
CSS043580	0	0	0	0	0	0	0	0	0	Scaffold10799	772628	774130	CSS043580	Ycf1 protein
CSS043582	0	0	0	0	0	0	0	0	0	Scaffold10799	793139	793618	CSS043582	Ycf1 protein
CSS043581	0	0	0	0	0	0	0	0	0	Scaffold10799	793963	794522	CSS043581	Ycf1 protein
CSS043564	0.625791	1.68912	2.30042	2.39542	1.81821	0.953503	1.13479	1.49819	2.82713	Scaffold10799	75002	75427	CSS043564	AGAMOUS-like 61
CSS043563	0.447252	0.651982	0.450938	0.4346	0.312899	0.584185	0.235125	0.101773	0.503941	Scaffold10799	77573	77806	CSS043563	unknown protein; FUNCTIONS IN: molecular_function unknown; INVOLVED IN: N-terminal protein myristoylation; LOCATED IN: cellular_component unknown; Has 30201 Blast hits to 17322 proteins in 780 species: Archae - 12; Bacteria - 1396; Metazoa - 17338; Fungi - 3422; Plants - 5037; Viruses - 0; Other Eukaryotes - 2996 (source: NCBI BLink).
CSS043566	6.27498	16.3588	8.87741	11.4338	10.456	9.6839	4.16921	4.29028	6.97059	Scaffold10799	146957	147190	CSS043566	unknown protein; FUNCTIONS IN: molecular_function unknown; INVOLVED IN: N-terminal protein myristoylation; LOCATED IN: cellular_component unknown; Has 30201 Blast hits to 17322 proteins in 780 species: Archae - 12; Bacteria - 1396; Metazoa - 17338; Fungi - 3422; Plants - 5037; Viruses - 0; Other Eukaryotes - 2996 (source: NCBI BLink).
CSS043568	0	0.06925	0	0.07257	0.037333	0.056387	0	0.021293	0	Scaffold10799	198996	210808	CSS043568	5'-3' exoribonuclease 3
CSS043573	0	0	0	0	0	0	0	0	0	Scaffold10799	356569	361010	CSS043573	-
CSS043572	13.8204	33.6116	29.1429	40.0851	42.3636	34.6328	16.0851	16.1912	33.7196	Scaffold10799	366668	369597	CSS043572	Ribosomal protein L18ae family
CSS043571	0	0	0	0	0	0	0	0	0	Scaffold10799	376093	380067	CSS043571	glyoxalase II 3
CSS043575	0.227626	1.46883	0.474867	0.150397	0.612813	0.352686	0.08675	0.130287	0.376683	Scaffold10799	441639	442175	CSS043575	unknown protein; Has 6 Blast hits to 6 proteins in 3 species: Archae - 0; Bacteria - 0; Metazoa - 0; Fungi - 0; Plants - 6; Viruses - 0; Other Eukaryotes - 0 (source: NCBI BLink).
CSS043576	0	0	0	0	0	0	0	0	0	Scaffold10799	493418	494000	CSS043576	unknown protein; BEST Arabidopsis thaliana protein match is: unknown protein (TAIR:AT1G24380.1); Has 283 Blast hits to 282 proteins in 34 species: Archae - 0; Bacteria - 19; Metazoa - 15; Fungi - 0; Plants - 234; Viruses - 0; Other Eukaryotes - 15 (source: NCBI BLink).
CSS043577	0.019239	0.017528	0	9.7e-05	0.038991	0.009843	0.010912	0.007495	0.019425	Scaffold10799	577684	585840	CSS043577	ubiquitin-specific protease 15
CSS032125	0	0	0	0	0	0	0	0	0	Scaffold1080	1763	3371	CSS032125	-
CSS008779	0	0	0	0	0	0	0	0	0	Scaffold10805	87928	90901	CSS008779	GTP binding Elongation factor Tu family protein
CSS008778	0.809511	1.15706	1.13905	0.324668	1.60882	0.302801	0.083154	0.070595	0	Scaffold10805	99820	110320	CSS008778	Nucleotide-diphospho-sugar transferases superfamily protein
CSS008780	0	0	0	0	0	0	0	0	0	Scaffold10805	174088	175478	CSS008780	IQ-domain 2
CSS008781	0.415601	0	0	0.678893	0	0	0.2912	0.233694	0.416019	Scaffold10805	197123	201974	CSS008781	Chaperone DnaJ-domain superfamily protein
CSS008782	0	0	0	0	0	0	0	0	0	Scaffold10805	248134	249154	CSS008782	Aminotransferase-like, plant mobile domain family protein
CSS008787	0.181875	0.130571	0.083013	0	0.588642	0.090133	0.222748	0.114803	0.062528	Scaffold10805	279082	283735	CSS008787	ribonuclease P family protein
CSS008786	9.31417	14.7364	11.7041	11.324	21.6451	14.2903	1.41732	0.274015	1.81116	Scaffold10805	378465	383452	CSS008786	TRICHOME BIREFRINGENCE-LIKE 41
CSS008791	0.139355	2.36915	0	5.16218	5.84696	6.47977	3.16432	1.84339	4.59583	Scaffold10805	406594	414129	CSS008791	TRICHOME BIREFRINGENCE-LIKE 41
CSS008792	0.097053	0.399517	0.388289	0.816149	0.229485	0.562184	0.141807	0.346634	0.670307	Scaffold10805	415912	419356	CSS008792	TRICHOME BIREFRINGENCE-LIKE 38
CSS008790	0	0	2.99855	1.69896	0.841766	0	0	0.620585	2.01271	Scaffold10805	434477	437958	CSS008790	Protein of unknown function DUF92, transmembrane
CSS008789	0.723726	1.59356	1.53839	1.6445	1.24507	1.24894	0.818657	0.787524	1.36201	Scaffold10805	439504	440751	CSS008789	Transducin/WD40 repeat-like superfamily protein
CSS008795	0.097923	0.839684	0.835933	1.25923	0.994567	1.77655	0.3713	0.543865	2.55097	Scaffold10805	516708	517169	CSS008795	Translation initiation factor IF6
CSS008796	0	0	0	0	0	0	0	0	0	Scaffold10805	646480	647667	CSS008796	unknown protein; BEST Arabidopsis thaliana protein match is: unknown protein (TAIR:AT5G28730.1); Has 924 Blast hits to 912 proteins in 109 species: Archae - 0; Bacteria - 0; Metazoa - 222; Fungi - 31; Plants - 661; Viruses - 0; Other Eukaryotes - 10 (source: NCBI BLink).
CSS008799	0	0	0	0	0	0	0	0	0	Scaffold10805	768103	769000	CSS008799	-
CSS008777	0	0	0	0	0	0	0	0	0	Scaffold10805	36153	36506	CSS008777	-
CSS008776	0	0	0	0	0	0	0	0	0	Scaffold10805	40103	41038	CSS008776	-
CSS008784	0	0	0	0	0	0	0	0	0	Scaffold10805	189306	192574	CSS008784	MuDR family transposase
CSS008785	0	0	0	0	0	0	0	0	0	Scaffold10805	233237	234492	CSS008785	-
CSS008783	0.489423	0.346953	0.522797	0.323684	0.166174	1.16878	1.69398	1.37949	2.17666	Scaffold10805	257005	257409	CSS008783	unknown protein; Has 30201 Blast hits to 17322 proteins in 780 species: Archae - 12; Bacteria - 1396; Metazoa - 17338; Fungi - 3422; Plants - 5037; Viruses - 0; Other Eukaryotes - 2996 (source: NCBI BLink).
CSS008788	0.267204	0	0	0	0.041701	0.565969	0.11658	0.207967	0	Scaffold10805	294468	294734	CSS008788	-
CSS008793	0.199701	0.320704	0.235813	0.6045	0.242798	0.633619	0.297968	0.189196	1.17007	Scaffold10805	419657	422650	CSS008793	Ribosomal protein L13 family protein
CSS008794	2.12699	5.20704	3.61606	4.82209	0	2.89198	1.58786	0.86793	1.30889	Scaffold10805	444528	448313	CSS008794	light-regulated zinc finger protein 1
CSS008798	0	0	0.063971	0	0.223453	0	0.064753	0.08652	0.170197	Scaffold10805	593530	599908	CSS008798	alpha/beta-Hydrolases superfamily protein
CSS008797	0	0	0	0.22372	0.16184	0.23288	0.54282	0.478907	1.65292	Scaffold10805	654926	655720	CSS008797	basic helix-loop-helix (bHLH) DNA-binding superfamily protein
CSS008800	0	0	0	0	0	0	0	0	0	Scaffold10805	703120	710371	CSS008800	-
CSS013257	0	0	0	0	0	0	0	0	0	Scaffold10817	244137	244728	CSS013257	-
CSS013254	38.9112	69.009	66.7031	93.8658	75.7791	69.639	81.7938	60.6784	135.084	Scaffold10817	262665	267403	CSS013254	Ribosomal protein L18ae/LX family protein
CSS013255	0	0	0	0	0	0	0	0	0	Scaffold10817	230887	231345	CSS013255	-
CSS013256	0	0	0	0	0	0	0	0	0	Scaffold10817	231368	233757	CSS013256	-
CSS007363	0	0	0	0	0	0	0	0	0	Scaffold10818	12253	12912	CSS007363	-
CSS007364	0	0	0	0	0	0	0	0	0	Scaffold10818	192989	194156	CSS007364	-
CSS004147	0	0	0	0	0	0	0	0	0	Scaffold1083	32511	37685	CSS004147	-
CSS004149	0	0	0	0	0	0	0	0	0	Scaffold1083	102180	106692	CSS004149	-
CSS004148	0	0	0	0	0	0	0	0.01706	0	Scaffold1083	232265	232660	CSS004148	-
CSS018739	0	0	0	0	0	0	0	0	0	Scaffold1085	136841	138655	CSS018739	-
CSS018743	9.65636	21.2464	18.3845	27.7683	24.1088	25.5343	20.7492	13.8507	32.5139	Scaffold1085	672950	675803	CSS018743	Ribosomal protein L7Ae/L30e/S12e/Gadd45 family protein
CSS018742	0	0	0	0	0	0	0	0	0	Scaffold1085	683970	684359	CSS018742	unknown protein; FUNCTIONS IN: molecular_function unknown; INVOLVED IN: biological_process unknown; LOCATED IN: endomembrane system; EXPRESSED IN: root; Has 31 Blast hits to 31 proteins in 9 species: Archae - 0; Bacteria - 0; Metazoa - 0; Fungi - 0; Plants - 31; Viruses - 0; Other Eukaryotes - 0 (source: NCBI BLink).
CSS018746	0	0	0	0	0.181448	0.358603	0.781296	0.285704	1.55825	Scaffold1085	745553	745942	CSS018746	unknown protein; FUNCTIONS IN: molecular_function unknown; INVOLVED IN: biological_process unknown; LOCATED IN: endomembrane system; EXPRESSED IN: root; Has 31 Blast hits to 31 proteins in 9 species: Archae - 0; Bacteria - 0; Metazoa - 0; Fungi - 0; Plants - 31; Viruses - 0; Other Eukaryotes - 0 (source: NCBI BLink).
CSS018749	1.24002	1.56686	3.52644	0.705195	1.06188	0.40606	0.428117	0.370915	0.743104	Scaffold1085	821309	821560	CSS018749	RAD-like 6
CSS018753	0	0	0	0	0	0	0	0	0	Scaffold1085	1022328	1024957	CSS018753	Aminotransferase-like, plant mobile domain family protein
CSS018754	0	0	0	0	0	0	0	0	0	Scaffold1085	1067213	1067908	CSS018754	RNase H family protein
CSS018755	0	0	0	0	0	0	0	0	0	Scaffold1085	1067917	1068928	CSS018755	-
CSS018756	0	0	0	0	0	0	0	0	0	Scaffold1085	1154652	1155793	CSS018756	-
CSS018758	0	0	0	0	0	0.150512	0.179259	0.084782	0	Scaffold1085	1242098	1244287	CSS018758	RING/U-box superfamily protein
CSS018757	0	0	0	0	0	0	0	0	0	Scaffold1085	1282811	1283842	CSS018757	DNA binding
CSS018759	0	0.028442	0	0	0.144813	0.036122	0	0	0	Scaffold1085	1305545	1308345	CSS018759	-
CSS018761	0	0	0	0	0	0	0	0	0	Scaffold1085	1439268	1441629	CSS018761	NB-ARC domain-containing disease resistance protein
CSS018763	0	0	0	0	0	0	0	0	0	Scaffold1085	1500625	1501188	CSS018763	Polynucleotidyl transferase, ribonuclease H-like superfamily protein
CSS018766	2.85007	7.41572	5.42087	15.7936	13.2576	13.4804	29.587	26.5066	41.3693	Scaffold1085	1617543	1618734	CSS018766	Ribosomal protein S8 family protein
CSS018765	28.1061	45.4651	36.4949	30.1975	31.3058	23.9615	15.7169	16.4295	36.3621	Scaffold1085	1639259	1647447	CSS018765	2-oxoglutarate dehydrogenase, E1 component
CSS018772	0.04814	0.113585	0.39011	0	0.100174	0.050983	0.123839	0	0.059801	Scaffold1085	1927670	1930576	CSS018772	F-box family protein
CSS018781	0	0	0	0	0	0	0	0	0	Scaffold1085	2522250	2530002	CSS018781	nodulin MtN21 /EamA-like transporter family protein
CSS018788	0	0	0	0	0	0	0	0	0	Scaffold1085	3054213	3055966	CSS018788	-
CSS018787	0	0	0	0	0.606719	0.430381	0.215622	0	0	Scaffold1085	3083727	3084292	CSS018787	beta-ketoacyl reductase 1
CSS018790	0.288822	0.051401	0.458738	0.35583	0.191001	0.361176	0.274256	0.281115	0.198724	Scaffold1085	3087145	3088525	CSS018790	NB-ARC domain-containing disease resistance protein
CSS018792	0	0	0	0	0	0	0	0	0	Scaffold1085	3197308	3197743	CSS018792	-
CSS018793	1.81682	0.005379	0.012223	0.002989	0	0.008552	0	0	0	Scaffold1085	3267327	3278407	CSS018793	phosphoenolpyruvate carboxykinase 1
CSS018794	0	0	0	0	0	0	0	0	0	Scaffold1085	3284863	3285404	CSS018794	Disease resistance protein (CC-NBS-LRR class) family
CSS018796	0	0	0	0	0	0	0	0	0	Scaffold1085	3343084	3343661	CSS018796	glutathione S-transferase THETA 3
CSS018795	0.129951	0.006576	0.086035	0.086137	0.075299	0.052131	0.044417	0.023285	0.011991	Scaffold1085	3354893	3358477	CSS018795	NB-ARC domain-containing disease resistance protein
CSS018797	0.461193	0.357479	0.537295	0.752	0.547849	0.359427	0.347602	0.229866	0.528447	Scaffold1085	3404290	3407997	CSS018797	NB-ARC domain-containing disease resistance protein
CSS018798	0	0	0	0	0	0	0	0	0	Scaffold1085	3463102	3464172	CSS018798	-
CSS018800	2.61982	3.51605	5.29389	6.00258	3.64369	4.39792	3.30262	1.5879	4.44885	Scaffold1085	3514875	3521353	CSS018800	debranching enzyme 1
CSS018803	0	0	0	0	0	0	0	0	0	Scaffold1085	3613073	3613354	CSS018803	-
CSS018805	0	0	0	0	0	0	0	0	0	Scaffold1085	3615430	3616280	CSS018805	-
CSS018802	0	0.100108	0	0.087922	0.061025	0.053119	0.067735	0.05888	0	Scaffold1085	3627187	3629058	CSS018802	MuDR family transposase
CSS018806	0.473742	0.965576	1.40137	1.80994	1.50946	1.56496	0.735793	0.953379	1.43607	Scaffold1085	3691796	3693534	CSS018806	-
CSS018810	0	0	0	0	0	0	0	0	0	Scaffold1085	3824456	3825887	CSS018810	-
CSS018809	0.093515	1.06912	1.24481	0.532963	0.178283	0.494311	0.248693	0	0.596216	Scaffold1085	3853434	3854448	CSS018809	Concanavalin A-like lectin protein kinase family protein
CSS018814	0	0	0	0	0	0.091644	0.245732	0.133611	0.383516	Scaffold1085	3944769	3946660	CSS018814	Concanavalin A-like lectin protein kinase family protein
CSS018813	0	0	0	0	0	0	0	0	0	Scaffold1085	3958940	3960500	CSS018813	-
CSS018815	0	0	0	0	0	0.095129	1.54709	2.20208	3.00222	Scaffold1085	3989743	3990531	CSS018815	Concanavalin A-like lectin protein kinase family protein
CSS018817	0	0	0	0	0	0	0	0	0	Scaffold1085	3998832	3999512	CSS018817	-
CSS018738	8.29289	13.6562	19.7929	13.6899	21.631	14.1105	5.12035	4.44353	8.51627	Scaffold1085	10718	21700	CSS018738	like AUXIN RESISTANT 1
CSS018740	1.48661	0.606915	0.522715	0.142963	0.706427	0	0.050806	0	0.2603	Scaffold1085	258600	259220	CSS018740	unknown protein; BEST Arabidopsis thaliana protein match is: unknown protein (TAIR:AT1G28190.1); Has 30201 Blast hits to 17322 proteins in 780 species: Archae - 12; Bacteria - 1396; Metazoa - 17338; Fungi - 3422; Plants - 5037; Viruses - 0; Other Eukaryotes - 2996 (source: NCBI BLink).
CSS018741	0	0	0	0	0	0	0	0	0	Scaffold1085	446378	447896	CSS018741	Aminotransferase-like, plant mobile domain family protein
CSS018745	0	0.784243	0.866583	0	0.226705	0	0	0	0	Scaffold1085	593907	597724	CSS018745	Major facilitator superfamily protein
CSS018744	0	0.361898	0.028429	0.05634	0.38066	0.137283	0.162883	0.142615	0.400133	Scaffold1085	628523	629302	CSS018744	copper ion transmembrane transporters
CSS018747	2.34447	3.70994	2.59132	2.44607	1.77705	1.98967	0.962158	0.969192	3.54284	Scaffold1085	693113	693609	CSS018747	histidine-containing phosphotransmitter 2
CSS018748	0.055049	0	0	0	0	0	0	0	0	Scaffold1085	742537	742860	CSS018748	zinc knuckle (CCHC-type) family protein
CSS018751	0.210474	0	0	0.181626	0	0	0	0	0.490661	Scaffold1085	859067	859831	CSS018751	phloem protein 2-A1
CSS018750	0.148547	0.125576	0.336607	0.488225	0.189019	0.304613	0	0.15207	0.229573	Scaffold1085	866528	868965	CSS018750	hAT dimerisation domain-containing protein / transposase-related
CSS018752	0.454305	0.263368	0.290088	0.193076	0.233058	0.491532	0.13154	0.354523	0.130861	Scaffold1085	953599	953994	CSS018752	unknown protein; FUNCTIONS IN: molecular_function unknown; INVOLVED IN: biological_process unknown; LOCATED IN: chloroplast; Has 11 Blast hits to 11 proteins in 5 species: Archae - 0; Bacteria - 0; Metazoa - 0; Fungi - 0; Plants - 11; Viruses - 0; Other Eukaryotes - 0 (source: NCBI BLink).
CSS018760	0	0	0	0	0	0	0	0	0	Scaffold1085	1341837	1343490	CSS018760	membrane-anchored ubiquitin-fold protein 4 precursor
CSS018762	0	0	0	0	0	0	0	0	0	Scaffold1085	1471820	1472456	CSS018762	-
CSS018764	0	0	0	0	0	0	0	0	0	Scaffold1085	1551310	1551864	CSS018764	-
CSS018767	0	0	0	0	0	0	0	0	0	Scaffold1085	1659145	1660925	CSS018767	Peptidase S24/S26A/S26B/S26C family protein
CSS018768	2.78728	5.88239	5.8892	3.16229	3.81025	3.67357	2.97445	2.13752	6.70468	Scaffold1085	1804751	1811848	CSS018768	unknown protein; FUNCTIONS IN: molecular_function unknown; INVOLVED IN: biological_process unknown; LOCATED IN: cellular_component unknown; BEST Arabidopsis thaliana protein match is: unknown protein (TAIR:AT5G59830.2); Has 30201 Blast hits to 17322 proteins in 780 species: Archae - 12; Bacteria - 1396; Metazoa - 17338; Fungi - 3422; Plants - 5037; Viruses - 0; Other Eukaryotes - 2996 (source: NC…
CSS018770	2.23543	4.21417	2.30725	1.26688	0.676821	0.588986	0.233364	0.539076	0.765538	Scaffold1085	1831381	1831860	CSS018770	C2H2-type zinc finger family protein
CSS018771	1.31347	2.94621	3.46187	4.82502	4.41936	3.61731	4.23888	2.8749	8.26197	Scaffold1085	1876827	1877133	CSS018771	unknown protein; FUNCTIONS IN: molecular_function unknown; INVOLVED IN: biological_process unknown; LOCATED IN: endomembrane system; EXPRESSED IN: 21 plant structures; EXPRESSED DURING: 12 growth stages; Has 16 Blast hits to 16 proteins in 8 species: Archae - 0; Bacteria - 0; Metazoa - 0; Fungi - 0; Plants - 16; Viruses - 0; Other Eukaryotes - 0 (source: NCBI BLink).
CSS018769	0.375038	0.583973	0.515543	0.224963	0.655337	0.882806	0.508781	0.438749	1.12032	Scaffold1085	1878862	1887748	CSS018769	PIF / Ping-Pong family of plant transposases
CSS018773	2.0748	5.13778	3.28417	8.06639	5.34804	4.51273	4.90436	5.80493	9.41783	Scaffold1085	1892395	1898348	CSS018773	phragmoplastin interacting protein 1
CSS018775	0	0	0	0	0	0	0	0	0	Scaffold1085	1920088	1922316	CSS018775	-
CSS018774	10.6535	19.4803	22.6173	15.9384	20.4642	22.4175	22.4976	14.3223	33.5582	Scaffold1085	1932016	1936254	CSS018774	tonoplast intrinsic protein 1;3
CSS018776	2.32032	3.89213	3.21965	1.25407	0.283047	2.70267	2.39398	1.82317	3.80586	Scaffold1085	1989243	2003138	CSS018776	P-glycoprotein 20
CSS018778	0	0	0	0	0	0	0	0	0	Scaffold1085	2055919	2057963	CSS018778	ribosomal protein L23AA
CSS018777	0.584959	0.92471	0.708676	1.42577	0.510222	1.18763	1.25214	1.1741	2.25548	Scaffold1085	2062793	2071005	CSS018777	Core-2/I-branching beta-1,6-N-acetylglucosaminyltransferase family protein
CSS018779	0.030595	0.337005	0.155906	0.457886	0.183499	0.487588	0.309527	0.264716	0.369944	Scaffold1085	2304028	2306355	CSS018779	CRINKLY4 related 2
CSS018780	362.631	32.8982	1.71041	342.535	35.8523	594.458	178.71	3.52221	295.346	Scaffold1085	2339294	2342288	CSS018780	photosystem I light harvesting complex gene 1
CSS018782	0.009139	0.043356	0.008233	0.203568	0	0.374668	0.134576	0.281733	0	Scaffold1085	2628766	2641739	CSS018782	Purple acid phosphatases superfamily protein
CSS018784	0.153266	1.70247	0.828753	0.590683	0.746966	0.446388	0.171792	0.071358	0.076949	Scaffold1085	2686448	2692965	CSS018784	uridine-ribohydrolase 1
CSS018785	0	0	0	0	0	0	0	0	0	Scaffold1085	2756888	2758427	CSS018785	Polynucleotidyl transferase, ribonuclease H-like superfamily protein
CSS018783	0	0	0	0	0	0	0	0	0	Scaffold1085	2776321	2777289	CSS018783	unknown protein; Has 34 Blast hits to 34 proteins in 13 species: Archae - 0; Bacteria - 0; Metazoa - 0; Fungi - 0; Plants - 27; Viruses - 0; Other Eukaryotes - 7 (source: NCBI BLink).
CSS018786	0	0	0	0	0	0	0	0	0	Scaffold1085	2842117	2842650	CSS018786	AGAMOUS-like 87
CSS018789	0	0	0	0	0.024163	0	0	0	0	Scaffold1085	3012605	3015780	CSS018789	NB-ARC domain-containing disease resistance protein
CSS018791	0	0	0	0	0	0	0	0	0	Scaffold1085	3108524	3112005	CSS018791	Aminotransferase-like, plant mobile domain family protein
CSS018799	2.54906	1.46703	2.79698	2.41157	1.23971	0.573849	1.47477	0.842097	2.17105	Scaffold1085	3413730	3417983	CSS018799	Nucleotide-diphospho-sugar transferases superfamily protein
CSS018801	2.11686	1.72765	2.38116	0.050069	0.309933	0.169035	0	0.179491	0.198601	Scaffold1085	3572793	3574730	CSS018801	MATE efflux family protein
CSS018804	4.93294	10.3479	9.76694	8.2835	9.88438	7.7348	5.22131	4.11414	8.33368	Scaffold1085	3582954	3590293	CSS018804	sucrose transporter 4
CSS018808	0.276948	0.120356	0.05603	0.396714	0.511245	0.437534	0.326326	0.106035	0.475774	Scaffold1085	3696024	3697888	CSS018808	AGAMOUS-like 16
CSS018807	0	0.13336	0	0	0	0	0	0	0	Scaffold1085	3721192	3721383	CSS018807	AGAMOUS-like 44
CSS018811	0.081856	0	0	0	0	0	0	0.06505	0	Scaffold1085	3781987	3794651	CSS018811	AGAMOUS-like 17
CSS018812	0	0	0	0	0	0	0	0	0	Scaffold1085	3845906	3846455	CSS018812	-
CSS018816	18.262	21.9843	21.325	31.2826	25.2693	20.2426	5.26775	2.81628	5.91257	Scaffold1085	4094369	4094776	CSS018816	sigma factor binding protein 1
CSS006992	0	0	0	0	0	0	0	0	0	Scaffold10863	46746	49495	CSS006992	Tetratricopeptide repeat (TPR)-like superfamily protein
CSS006994	1.06136	1.15086	0.694136	2.12357	2.07637	2.51029	0.698172	0.384688	2.02987	Scaffold10863	176519	186205	CSS006994	polyamine oxidase 1
CSS006995	0	0	0	0	0	0	0	0	0	Scaffold10863	204156	206836	CSS006995	cold shock domain protein 1
CSS006993	0	0	0	0	0	0	0	0	0	Scaffold10863	158423	159707	CSS006993	zinc ion binding;nucleic acid binding
CSS006996	0	0	0	0	0	0	0	0	0	Scaffold10863	200590	201407	CSS006996	unknown protein; Has 90 Blast hits to 90 proteins in 7 species: Archae - 0; Bacteria - 0; Metazoa - 0; Fungi - 0; Plants - 90; Viruses - 0; Other Eukaryotes - 0 (source: NCBI BLink).
CSS028229	0.139162	0.870794	0.699357	0.487023	0.378723	0.775645	0.775424	0.521613	0.741219	Scaffold1088	149408	155328	CSS028229	AFG1-like ATPase family protein
CSS028232	0	0	0	0	0	0	0	0	0	Scaffold1088	197486	202632	CSS028232	-
CSS028230	0	0	0	0	0	0	0	0	0	Scaffold1088	93099	94415	CSS028230	HXXXD-type acyl-transferase family protein
CSS028231	0	0	0	0	0	0	0	0	0	Scaffold1088	163368	168445	CSS028231	Protein of unknown function (DUF788)
CSS028233	0	0	0	0	0	0	0	0	0	Scaffold1088	398784	400894	CSS028233	Aminotransferase-like, plant mobile domain family protein
CSS002566	0	0	0	0.017813	0	0	0	0	0	Scaffold10880	89343	91859	CSS002566	Leucine-rich repeat protein kinase family protein
CSS002569	0	0	0	0	0	0	0	0	0	Scaffold10880	104360	106768	CSS002569	Leucine-rich repeat protein kinase family protein
CSS002568	0.045482	0.027251	0.080485	0.028631	0	0.075328	0.047185	0.034749	0.035489	Scaffold10880	125785	132158	CSS002568	Leucine-rich repeat protein kinase family protein
CSS002571	0.045911	0.081628	0.325345	0.078684	0.170058	0	0	0	0	Scaffold10880	166797	169428	CSS002571	Leucine-rich repeat protein kinase family protein
CSS002570	0	0	0	0	0	0	0	0	0	Scaffold10880	169443	172762	CSS002570	Leucine-rich repeat protein kinase family protein
CSS002567	0	0	0	0	0	0	0	0	0	Scaffold10880	183197	186702	CSS002567	Leucine-rich repeat protein kinase family protein
CSS043536	0	0	0	0	0	0	0	0	0	Scaffold10881	9092	10612	CSS043536	-
CSS034109	0	0	0	0	0	0	0	0	0	Scaffold10886	26530	31153	CSS034109	-
CSS042021	0	0	0	0	0	0	0	0	0	Scaffold109	251605	252231	CSS042021	Tyrosine transaminase family protein
CSS042022	18.314	31.2876	28.9912	26.4963	31.0127	27.0549	10.8579	7.64761	20.1128	Scaffold109	307661	311036	CSS042022	-
CSS042023	0	0	0	0	0	0	0	0	0	Scaffold109	356228	360919	CSS042023	-
CSS042024	4.66086	9.34444	7.95524	9.51492	7.89803	9.02673	6.32606	4.49959	10.5746	Scaffold109	556394	558709	CSS042024	Octicosapeptide/Phox/Bem1p (PB1) domain-containing protein / tetratricopeptide repeat (TPR)-containing protein
CSS042025	0.438425	0.808109	0.674561	0.878779	0.30307	0.304887	0.720569	0.628761	0.577272	Scaffold109	567698	573650	CSS042025	Phosphotyrosine protein phosphatases superfamily protein
CSS021266	0	0	0	0	0	0	0	0	0	Scaffold10909	262	2921	CSS021266	Aminotransferase-like, plant mobile domain family protein
CSS024500	0	0	0	0	0	0	0	0	0	Scaffold1091	111342	111737	CSS024500	-
CSS024502	10.2094	14.4371	14.7401	11.3942	11.8328	11.6936	7.89524	6.78711	12.7565	Scaffold1091	578424	590016	CSS024502	Duplicated homeodomain-like superfamily protein
CSS024509	0	0	0	0	0	0	0	0	0	Scaffold1091	837724	838476	CSS024509	-
CSS024512	1.66029	2.59893	3.20847	3.37311	2.75881	3.68242	4.52026	3.49215	6.89734	Scaffold1091	898035	899304	CSS024512	unknown protein; CONTAINS InterPro DOMAIN/s: Protein of unknown function DUF1301 (InterPro:IPR009724); Has 116 Blast hits to 116 proteins in 49 species: Archae - 0; Bacteria - 0; Metazoa - 53; Fungi - 6; Plants - 49; Viruses - 0; Other Eukaryotes - 8 (source: NCBI BLink).
CSS024515	0	0	0	0	0	0	0	0	0	Scaffold1091	1241843	1242427	CSS024515	-
CSS024513	0	0	0	0	0	0	0	0	0	Scaffold1091	1249349	1250196	CSS024513	NAD(P)-linked oxidoreductase superfamily protein
CSS024514	0	0	0	0	0	0	0	0	0	Scaffold1091	1273462	1280437	CSS024514	NAD(P)-linked oxidoreductase superfamily protein
CSS024516	0.400072	2.21142	0.546062	2.34817	0.543423	0.948605	0	0	0.963595	Scaffold1091	1306307	1312310	CSS024516	NAD(P)-linked oxidoreductase superfamily protein
CSS024517	0.064565	0.091113	0.246334	0	0.086977	0	0	0	0	Scaffold1091	1359913	1363532	CSS024517	NAD(P)-linked oxidoreductase superfamily protein
CSS024518	0	0	0	0	0	0	0	0	0	Scaffold1091	1411025	1414996	CSS024518	NAD(P)-linked oxidoreductase superfamily protein
CSS024499	0.130413	0.114858	0.240985	0.018757	0.168278	0.013227	0	0	0.054218	Scaffold1091	64074	64817	CSS024499	Cysteine/Histidine-rich C1 domain family protein
CSS024501	0	0	0	0	0	0	0	0	0	Scaffold1091	322091	322656	CSS024501	Integral membrane Yip1 family protein
CSS024505	0.067458	0.153489	0.307766	3.46741	0.058115	2.41091	2.18102	1.42664	2.76097	Scaffold1091	590918	602173	CSS024505	Pseudouridine synthase family protein
CSS024503	7.94159	22.4776	18.7024	13.3343	15.5595	15.3912	9.34769	6.66169	17.0937	Scaffold1091	613583	618432	CSS024503	unknown protein; BEST Arabidopsis thaliana protein match is: unknown protein (TAIR:AT5G45410.3); Has 125 Blast hits to 125 proteins in 36 species: Archae - 2; Bacteria - 31; Metazoa - 0; Fungi - 4; Plants - 88; Viruses - 0; Other Eukaryotes - 0 (source: NCBI BLink).
CSS024506	0	0.089391	0.029182	0	0.014675	0.23317	0.050459	0.28961	0	Scaffold1091	622945	626872	CSS024506	Transcription initiation factor IIF, beta subunit
CSS024504	1.93017	2.0928	3.42031	3.91805	1.2782	2.39841	1.19504	1.5424	5.24411	Scaffold1091	640862	654044	CSS024504	CONTAINS InterPro DOMAIN/s: Taxilin (InterPro:IPR019132); Has 35333 Blast hits to 34131 proteins in 2444 species: Archae - 798; Bacteria - 22429; Metazoa - 974; Fungi - 991; Plants - 531; Viruses - 0; Other Eukaryotes - 9610 (source: NCBI BLink).
CSS024507	0.165909	0.238886	0.259983	0.200904	0.112919	0.157419	0.105926	0.00785	0.333267	Scaffold1091	670227	683657	CSS024507	DNA-binding protein with MIZ/SP-RING zinc finger, PHD-finger and SAP domain
CSS024508	0	0	0	0	0	0	0	0	0	Scaffold1091	739001	746568	CSS024508	Transcription factor GTE6
CSS024511	0	0	0	0	0	0	0	0	0	Scaffold1091	812457	812696	CSS024511	-
CSS024510	1.61915	1.23871	2.56307	2.36476	0.658106	0.516574	1.25211	1.5674	2.57207	Scaffold1091	878925	879650	CSS024510	-
CSS024520	0	0	0	0	0	0	0	0	0	Scaffold1091	1488508	1491153	CSS024520	Aminotransferase-like, plant mobile domain family protein
CSS024519	0	0	0	0	0	0	0	0	0	Scaffold1091	1565767	1567442	CSS024519	Aminotransferase-like, plant mobile domain family protein
CSS035694	0.035389	0	0	0	0	0	0	0	0	Scaffold1092	192887	193726	CSS035694	glutathione S-transferase THETA 3
CSS035697	0.177289	1.48652	0.180279	0.266826	0.001134	0.125146	0.088221	0.15332	0.001161	Scaffold1092	459794	471709	CSS035697	isovaleryl-CoA-dehydrogenase
CSS035702	0	0	0	0	0	0	0	0	0	Scaffold1092	844473	845553	CSS035702	UDP-Glycosyltransferase superfamily protein
CSS035701	0	0	0	0	0	0	0	0	0	Scaffold1092	845613	849353	CSS035701	UDP-Glycosyltransferase superfamily protein
CSS035700	0.375253	0.91685	1.64629	1.3255	1.8966	1.38814	1.05619	0.902901	1.12756	Scaffold1092	873407	882284	CSS035700	S-adenosyl-L-methionine-dependent methyltransferases superfamily protein
CSS035693	0	0	0	0	0	0	0	0	0	Scaffold1092	25097	25615	CSS035693	-
CSS035695	0.189897	0.059554	0.049852	0.199581	0.448869	0.08251	0.085344	0.120831	0.264746	Scaffold1092	277022	285429	CSS035695	general transcription factor II H2
CSS035696	0	0	0	0	0	0	0	0	0	Scaffold1092	366582	373086	CSS035696	CONTAINS InterPro DOMAIN/s: Cytochrome B561-related, N-terminal (InterPro:IPR019176); Has 215 Blast hits to 213 proteins in 79 species: Archae - 0; Bacteria - 6; Metazoa - 131; Fungi - 22; Plants - 42; Viruses - 0; Other Eukaryotes - 14 (source: NCBI BLink).
CSS035698	0	0.088189	0	0.056937	0.096115	0.138995	0.15427	0.052246	0.043761	Scaffold1092	473543	484494	CSS035698	auxin response factor 4
CSS035699	0	0	0	0	0	0	0	0	0	Scaffold1092	539235	547337	CSS035699	-
CSS035703	0.055176	0	0.140876	0.078847	0	0.038624	0	0	0	Scaffold1092	730427	731422	CSS035703	-
CSS031285	0	0	0	0	0	0	0	0	0	Scaffold1093	139454	145791	CSS031285	Protein kinase superfamily protein
CSS031290	1.04482	3.8709	4.47078	1.03053	0.540954	0.498475	0.183559	0.08413	0.430836	Scaffold1093	525862	530214	CSS031290	CCCH-type zinc fingerfamily protein with RNA-binding domain
CSS031295	3.41147	18.2419	0.307514	0.373682	2.6937	2.48584	0.31628	0.338576	2.54125	Scaffold1093	625437	626445	CSS031295	Protein kinase superfamily protein
CSS031297	0.491573	0.493629	0.825754	1.32437	0.355739	0.492493	0.246503	0.225608	0.42019	Scaffold1093	631627	633359	CSS031297	RNA-binding (RRM/RBD/RNP motifs) family protein
CSS031296	0	0	0	0	0	0	0	0.059508	0	Scaffold1093	635874	640607	CSS031296	tornado 1
CSS031298	0.132998	0.22894	0.157775	0.458048	0.202123	1.00681	2.36572	1.19051	0.959609	Scaffold1093	656697	664375	CSS031298	Kinesin motor family protein
CSS031299	12.0923	19.1098	15.3611	24.6286	23.6193	21.1745	18.7159	11.8565	21.645	Scaffold1093	664522	667385	CSS031299	Mitochondrial import inner membrane translocase subunit Tim17/Tim22/Tim23 family protein
CSS031302	21.917	54.292	50.0558	72.4129	65.7922	61.4992	76.4464	66.1368	105.492	Scaffold1093	693919	697946	CSS031302	Ribosomal protein S8e family protein
CSS031308	0	0	0	0	0	0.02306	0	0	0	Scaffold1093	835502	838072	CSS031308	MuDR family transposase
CSS031311	3.60477	3.80379	4.41722	3.23401	3.59499	2.94438	1.70701	1.44076	2.81962	Scaffold1093	889653	890912	CSS031311	F-box/RNI-like superfamily protein
CSS031312	0.01663	0	0.004977	0.020902	0.069442	0.016562	0	0.025973	0	Scaffold1093	939314	941458	CSS031312	disease resistance family protein / LRR family protein
CSS031314	0.195717	0	0.2483	0.785361	0.271499	0	0.604543	0.486426	0.925823	Scaffold1093	992764	994310	CSS031314	Transducin/WD40 repeat-like superfamily protein
CSS031316	0	0	0	0	0	0	0	0	0	Scaffold1093	1000408	1010680	CSS031316	disease resistance family protein / LRR family protein
CSS031313	0.036524	0.079682	0.040498	0	0.030266	0.084586	0.064827	0.018931	0.102148	Scaffold1093	1024808	1027750	CSS031313	disease resistance family protein / LRR family protein
CSS031315	0	0.071048	0	0	0	0.038678	0	0	0	Scaffold1093	1042687	1045830	CSS031315	disease resistance family protein / LRR family protein
CSS031318	0	0	0	0	0	0	0	0	0	Scaffold1093	1151119	1154415	CSS031318	disease resistance family protein / LRR family protein
CSS031317	0	0	0	0	0	0	0	0	0	Scaffold1093	1161195	1161524	CSS031317	-
CSS031320	0	0	0	0	0	0	0	0	0	Scaffold1093	1255442	1257737	CSS031320	-
CSS031319	3.93258	5.02485	5.61328	6.43178	6.94576	5.80774	3.76085	2.73383	6.01182	Scaffold1093	1289030	1294546	CSS031319	ARM repeat superfamily protein
CSS031284	0	0	0	0	0	0	0	0	0	Scaffold1093	11333	11632	CSS031284	-
CSS031283	1.07213	1.50401	1.7037	1.25307	1.31811	1.2678	0.610512	0.580452	1.60283	Scaffold1093	68273	69415	CSS031283	F-box and associated interaction domains-containing protein
CSS031286	0	0	0	0	0	0	0	0	0	Scaffold1093	88869	91104	CSS031286	RNA-directed DNA polymerase (reverse transcriptase)-related family protein
CSS031287	0	0	0	0	0	0	0	0	0	Scaffold1093	96641	97120	CSS031287	unknown protein; FUNCTIONS IN: molecular_function unknown; INVOLVED IN: biological_process unknown; LOCATED IN: endomembrane system; EXPRESSED IN: sperm cell; Has 1807 Blast hits to 1807 proteins in 277 species: Archae - 0; Bacteria - 0; Metazoa - 736; Fungi - 347; Plants - 385; Viruses - 0; Other Eukaryotes - 339 (source: NCBI BLink).
CSS031288	0	0	0.261956	0	0.424468	0	0	0.153178	0	Scaffold1093	247263	247610	CSS031288	-
CSS031289	0	0	0	0	0	0	0	0	0	Scaffold1093	303703	306597	CSS031289	ATPase E1-E2 type family protein / haloacid dehalogenase-like hydrolase family protein
CSS031291	2.56123	3.64543	4.24779	3.49017	2.75814	4.08287	2.05439	1.26466	3.38405	Scaffold1093	493991	495403	CSS031291	ARM repeat superfamily protein
CSS031294	0.441519	0.414511	0.476184	0.938317	1.85198	0.60494	0.491072	0.345474	0.677119	Scaffold1093	532559	536827	CSS031294	Mitochondrial transcription termination factor family protein
CSS031292	9.36935	19.7559	12.5537	9.17924	10.6326	5.39261	5.66381	3.48164	7.48346	Scaffold1093	539326	544254	CSS031292	WRKY family transcription factor family protein
CSS031293	4.40522	7.10044	4.86759	4.92812	5.18627	4.69775	3.41435	2.62113	4.73848	Scaffold1093	546409	549542	CSS031293	FRIGIDA like 1
CSS031300	10.2702	24.0386	18.0763	25.4583	18.1649	21.3009	19.1281	12.4467	38.6592	Scaffold1093	641391	642653	CSS031300	Calcium-dependent lipid-binding (CaLB domain) family protein
CSS031301	0	0	0	0	0	0	0	0	0	Scaffold1093	650784	651851	CSS031301	-
CSS031303	0.094609	0.151713	0.376193	0.141383	0.003648	0	0.233095	0.073912	0.266679	Scaffold1093	691178	693715	CSS031303	Putative lysine decarboxylase family protein
CSS031307	1.50016	5.01845	3.78598	2.7106	3.26991	2.72912	2.33806	2.22382	4.45188	Scaffold1093	698872	702811	CSS031307	beta-1,2-xylosyltransferase
CSS031306	0.943891	3.52841	2.15186	2.00676	2.13154	1.31209	1.6984	1.17934	0.752485	Scaffold1093	706421	710486	CSS031306	beta-1,2-xylosyltransferase
CSS031305	5.86801	14.3045	9.89185	8.12681	6.7438	4.42158	6.15054	3.86617	8.38558	Scaffold1093	731660	735859	CSS031305	RmlC-like cupins superfamily protein
CSS031304	13.8453	34.6031	28.14	12.5731	14.3717	0.727049	0.469416	0.260083	16.4511	Scaffold1093	751224	761593	CSS031304	SHV3-like 1
CSS031309	9.63166	19.0125	12.8299	13.6761	13.6574	13.9266	10.6249	8.62408	17.8428	Scaffold1093	845055	852621	CSS031309	Tubulin/FtsZ family protein
CSS031310	0	0	0	0	0	0	0	0	0	Scaffold1093	882260	883124	CSS031310	Aminotransferase-like, plant mobile domain family protein
CSS031324	0	0	0	0	0	0	0	0	0	Scaffold1093	1162302	1175815	CSS031324	RNA helicase family protein
CSS031321	0	0	0	0	0	0	0	0	0	Scaffold1093	1214303	1218694	CSS031321	Leucine-rich repeat protein kinase family protein
CSS031323	0	0.174975	0.128371	0.156753	0.299085	0.307608	0.172163	0.031802	0.309394	Scaffold1093	1225472	1228135	CSS031323	N-terminal nucleophile aminohydrolases (Ntn hydrolases) superfamily protein
CSS031322	0.256758	0.579017	0.145761	0.316421	0.11247	0.27338	0	0	0.057925	Scaffold1093	1293905	1298379	CSS031322	P-loop containing nucleoside triphosphate hydrolases superfamily protein
CSS008941	2.7988	7.08217	3.4568	1.13858	1.058	0.61872	0.146716	0.29281	0.098374	Scaffold1094	176966	181143	CSS008941	calmodulin-binding family protein
CSS008942	0	0	0	0	0.006873	0	0.608775	0.235648	0.174482	Scaffold1094	214635	214850	CSS008942	unknown protein; LOCATED IN: endomembrane system; BEST Arabidopsis thaliana protein match is: unknown protein (TAIR:AT5G10310.1).
CSS008943	0.217994	0.327436	0	0.311358	0	0.701918	0.419084	0	0.779033	Scaffold1094	220957	221244	CSS008943	-
CSS008949	0	0	0	0	0	0	0	0	0	Scaffold1094	391411	392735	CSS008949	Aminotransferase-like, plant mobile domain family protein
CSS008948	0	0	0	0	0	0	0	0	0	Scaffold1094	432272	434170	CSS008948	FAR1-related sequence 5
CSS008950	7.28408	11.7221	12.0485	10.5482	11.5776	12.0611	6.14742	4.34562	12.1281	Scaffold1094	510532	516001	CSS008950	type one serine/threonine protein phosphatase 4
CSS008951	0	0	0	0	0	0	0	0	0	Scaffold1094	519018	520624	CSS008951	MuDR family transposase
CSS008952	0	0	0	0	0	0	0	0	0	Scaffold1094	546862	547047	CSS008952	-
CSS008954	0	0	0	0	0	0.085342	0.165431	0.08407	0.151647	Scaffold1094	621657	623313	CSS008954	Ribonuclease H-like superfamily protein
CSS008956	0.987299	2.13528	1.69496	1.95159	0.453564	0.586974	1.67071	0.835204	1.58404	Scaffold1094	791372	802609	CSS008956	nuclear factor Y, subunit A3
CSS008959	0.478795	0.903201	0.605362	1.91139	1.25998	2.50198	2.51697	1.76908	4.16907	Scaffold1094	1206484	1209058	CSS008959	Leucine-rich repeat protein kinase family protein
CSS008961	0	0	0	0	0	0	0	0	0	Scaffold1094	1535349	1535594	CSS008961	-
CSS008940	0	0	0	0	0	0	0	0	0	Scaffold1094	59472	60460	CSS008940	-
CSS008944	0	0	0	0	0	0	0	0	0	Scaffold1094	230321	230986	CSS008944	Protein of unknown function (DUF3511)
CSS008946	0	0	0	0	0	0	0	0	0	Scaffold1094	236524	239206	CSS008946	-
CSS008945	0	0	0	0	0	0	0	0	0	Scaffold1094	254290	258621	CSS008945	-
CSS008947	0	0	0	0	0	0	0	0	0	Scaffold1094	324610	333828	CSS008947	-
CSS008953	0	0.121099	0.004634	0.203427	0.215211	0	0	0.018373	0	Scaffold1094	529749	539985	CSS008953	O-fucosyltransferase family protein
CSS008955	0.137261	0.148892	0.427674	0.631684	0.175841	1.11663	0.185214	0.305395	0.718106	Scaffold1094	592899	600156	CSS008955	cryptochrome 2
CSS008957	0	0	0	0	0	0	0	0	0	Scaffold1094	891963	892259	CSS008957	-
CSS008958	0	0	0	0	0	0.208205	0	0	0	Scaffold1094	992862	993777	CSS008958	-
CSS008960	0	0	0	0	0	0	0	0	0	Scaffold1094	1296065	1298656	CSS008960	CONTAINS InterPro DOMAIN/s: Retrotransposon gag protein (InterPro:IPR005162); Has 707 Blast hits to 705 proteins in 25 species: Archae - 0; Bacteria - 0; Metazoa - 4; Fungi - 0; Plants - 703; Viruses - 0; Other Eukaryotes - 0 (source: NCBI BLink).
CSS008962	0	0.175936	0.128281	0.403458	0.35144	0.56763	0.483113	0.112192	0.614134	Scaffold1094	1496121	1497084	CSS008962	Zinc knuckle (CCHC-type) family protein
CSS008964	0	0	0	0.131153	0	0.211245	0	0.04072	0.101329	Scaffold1094	1544996	1545611	CSS008964	-
CSS008963	0	0	0	0	0	0	0	0	0	Scaffold1094	1570150	1570539	CSS008963	-
CSS037910	0.060692	11.2754	1.17897	0.821181	1.36086	1.15191	1.76457	1.51639	2.99192	Scaffold10946	170890	171081	CSS037910	Wound-responsive family protein
CSS037911	0.375867	1.07653	0.122844	0.142346	0.357706	0.216455	0.236333	0.032581	0.612584	Scaffold10946	182339	182605	CSS037911	Wound-responsive family protein
CSS037913	0	0	0	0	0	0	0	0	0	Scaffold10946	2	2212	CSS037913	Aminotransferase-like, plant mobile domain family protein
CSS037912	0	0	0	0	0	0	0	0	0	Scaffold10946	12332	16301	CSS037912	Aminotransferase-like, plant mobile domain family protein
CSS001275	0.18794	0.170814	0.169476	0.189258	0.332021	0.530376	0.16432	0.104939	0.224013	Scaffold10948	51808	56990	CSS001275	Chaperone DnaJ-domain superfamily protein
CSS001276	0	0	0	0.429389	0	0	0.658873	0	0	Scaffold10948	85286	87781	CSS001276	Tetratricopeptide repeat (TPR)-like superfamily protein
CSS001280	0	0	0	0	0	0	0	0	0	Scaffold10948	193508	196014	CSS001280	-
CSS001279	0	0	0	0	0	0	0	0	0	Scaffold10948	199639	207521	CSS001279	Tetratricopeptide repeat (TPR)-like superfamily protein
CSS001278	0	0	0	0	0.050443	0	0	0	0	Scaffold10948	133385	135534	CSS001278	-
CSS001277	0	0	0	0	0	0	0	0	0	Scaffold10948	179943	181371	CSS001277	-
CSS001281	0.08877	0.297634	0.378252	0.39808	0.131553	0.116249	0.087693	0.25605	0.21657	Scaffold10948	277228	280160	CSS001281	ubiquitin-specific protease 18
CSS022929	0	0	0	0	0	0	0	0	0	Scaffold1095	15665	16664	CSS022929	-
CSS022932	0.021393	0	0	0	0	0	0.010358	0	0	Scaffold1095	150868	151620	CSS022932	-
CSS022930	0	0	0	0	0	0	0	0.002296	0	Scaffold1095	155147	158218	CSS022930	Tetratricopeptide repeat (TPR)-like superfamily protein
CSS022931	0	0	0	0	0	0	0	0	0	Scaffold1095	124467	127788	CSS022931	-
CSS026204	0	0	0	0	0	0	0	0	0	Scaffold10958	65301	66209	CSS026204	-
CSS026206	0	0	0	0	0	0	0.039586	0	0	Scaffold10958	175613	177366	CSS026206	RNA-directed DNA polymerase (reverse transcriptase)-related family protein
CSS026205	0	0	0	0	0	0	0	0	0	Scaffold10958	197964	198293	CSS026205	-
CSS030803	0.277148	0.354903	0.393356	0.382116	0.167831	0.238589	0.087512	0.093669	0.297239	Scaffold10959	3729	7391	CSS030803	Homeodomain-like superfamily protein
CSS036072	3.83353	7.41544	6.4057	5.25071	4.07476	4.7087	2.33811	1.50878	4.15263	Scaffold1096	351551	356492	CSS036072	winged-helix DNA-binding transcription factor family protein
CSS036074	21.814	34.0202	26.5964	51.6384	59.2526	52.3607	20.8693	10.7781	32.5073	Scaffold1096	360364	360756	CSS036074	ralf-like 24
CSS036073	4.00012	5.45716	6.39674	5.66948	5.49472	5.94144	3.67573	2.56081	4.94567	Scaffold1096	362697	363164	CSS036073	Transcriptional coactivator/pterin dehydratase
CSS036078	45.143	76.5503	69.7148	59.8332	77.0623	59.702	43.3471	26.8668	66.3304	Scaffold1096	419774	423873	CSS036078	serine hydroxymethyltransferase 4
CSS036077	0	0	0	0	0	0	0	0	0	Scaffold1096	446151	452556	CSS036077	Werner syndrome-like exonuclease
CSS036076	30.6814	75.033	67.4938	61.8419	116.807	66.1708	16.6851	9.81566	20.3216	Scaffold1096	467343	468698	CSS036076	UDP-D-glucuronate 4-epimerase 6
CSS036080	0	0	0	0	0	0	0	0	0	Scaffold1096	526071	532956	CSS036080	-
CSS036071	0	0	0	0	0	0	0	0	0	Scaffold1096	112304	113719	CSS036071	UDP-Glycosyltransferase superfamily protein
CSS036075	87.8227	154.334	142.479	172.748	175.378	189.953	209.799	136.351	283.599	Scaffold1096	371205	374045	CSS036075	S-adenosyl-L-homocysteine hydrolase
CSS036079	0	0	0	0	0	0	0	0	0	Scaffold1096	391980	392540	CSS036079	-
CSS030338	0	0	0	0	0	0	0	0	0	Scaffold10962	1544	2583	CSS030338	-
CSS030337	0	0	0	0	0	0	0	0	0	Scaffold10962	2969	5578	CSS030337	-
CSS014037	0.128089	0.568338	0.461424	0.453564	0.380596	0.292175	0.136495	0.158184	0	Scaffold1099	82291	85233	CSS014037	galacturonosyltransferase 10
CSS014039	0.125471	0	0.037158	0	0.152303	0.154002	0.047416	0	0.138488	Scaffold1099	94415	94903	CSS014039	light-harvesting chlorophyll B-binding protein 3
CSS014040	0	0	0	0.187394	0	0	0	0	0	Scaffold1099	171061	174480	CSS014040	calcineurin B-like protein 2
CSS014045	0	0	0	0	0	0	0	0	0	Scaffold1099	321035	323819	CSS014045	Aminotransferase-like, plant mobile domain family protein
CSS014047	0	0	0	0	0	0	0	0	0	Scaffold1099	608642	609223	CSS014047	-
CSS014048	0	0	0	0	0	0	0	0	0	Scaffold1099	682854	685338	CSS014048	Aminotransferase-like, plant mobile domain family protein
CSS014049	0	0	0	0	0	0	0	0	0	Scaffold1099	703165	708484	CSS014049	-
CSS014050	0.019057	0.092473	0	0	0	0.237144	0	0.102903	0.075017	Scaffold1099	797930	801636	CSS014050	Pentatricopeptide repeat (PPR) superfamily protein
CSS014056	0	0	0	0	0	0	0	0	0	Scaffold1099	1159457	1175270	CSS014056	TTF-type zinc finger protein with HAT dimerisation domain
CSS014038	0	0	0	0	0	0	0	0	0	Scaffold1099	53079	53777	CSS014038	-
CSS014043	1.62205	3.09908	1.88543	0.133554	0.32363	0.248894	0.231037	0.086031	0.236186	Scaffold1099	196642	197607	CSS014043	ethylene responsive element binding factor 5
CSS014042	0	0	0	0	0	0	0	0	0	Scaffold1099	126914	131104	CSS014042	zinc knuckle (CCHC-type) family protein
CSS014041	0.018302	0.119471	0.312684	0.096856	0.069865	0.07685	0.287151	0.028301	0.225305	Scaffold1099	167921	168901	CSS014041	ethylene responsive element binding factor 5
CSS014044	0.435136	0.745597	0.272968	0	0.104146	0	0	0	0.096775	Scaffold1099	197611	204950	CSS014044	ethylene responsive element binding factor 5
CSS014046	0	0	0	0	0	0	0	0	0	Scaffold1099	521566	522760	CSS014046	-
CSS014052	1.80773	1.71144	2.12529	0.393764	0.620167	0.747967	1.64802	2.07298	3.18682	Scaffold1099	784865	792691	CSS014052	Pyridoxal phosphate (PLP)-dependent transferases superfamily protein
CSS014051	0	0.078751	0	0.037442	0	0	0	0	0	Scaffold1099	848068	854197	CSS014051	UDP-Glycosyltransferase superfamily protein
CSS014053	0	0	0	0	0	0	0	0	0	Scaffold1099	869536	870150	CSS014053	UDP-glucosyl transferase 85A5
CSS014054	0	0	0	0.156557	0	0.156544	0	0	0	Scaffold1099	955531	958204	CSS014054	UDP-Glycosyltransferase superfamily protein
CSS014055	0	0	0	0	0	0	0	0	0	Scaffold1099	971328	978478	CSS014055	UDP-glucosyl transferase 85A3
CSS014057	0	0.160909	0	0.232123	0.072859	0.217102	0	0	0.028772	Scaffold1099	1085323	1087430	CSS014057	UDP-Glycosyltransferase superfamily protein
CSS048262	0	0	0.148115	0	0	0	0.041484	0.046592	0.129197	Scaffold11	265470	288431	CSS048262	serine carboxypeptidase-like 19
CSS048263	0	0	0	0	0	0	0	0	0	Scaffold11	288969	296763	CSS048263	CONTAINS InterPro DOMAIN/s: Retrotransposon gag protein (InterPro:IPR005162); BEST Arabidopsis thaliana protein match is: unknown protein (TAIR:AT5G48050.1); Has 648 Blast hits to 647 proteins in 29 species: Archae - 0; Bacteria - 0; Metazoa - 16; Fungi - 25; Plants - 607; Viruses - 0; Other Eukaryotes - 0 (source: NCBI BLink).
CSS048265	0	0	0	0	0	0	0	0	0	Scaffold11	688629	689303	CSS048265	-
CSS048264	0	0	0	0	0	0	0	0	0	Scaffold11	379141	380373	CSS048264	-
CSS018031	0	0	0	0.096837	0.217581	0.0708	0	0.090563	0.090509	Scaffold110	74143	75184	CSS018031	F-box family protein with a domain of unknown function (DUF295)
CSS018032	0.161798	0.170431	0.259907	0.415397	0.096015	0.168317	0.123597	0.222682	0.49146	Scaffold110	75968	88957	CSS018032	CHY-type/CTCHY-type/RING-type Zinc finger protein
CSS018033	0.887167	1.92753	1.83955	1.66086	1.61174	0.953846	0.359031	0.430883	0.663118	Scaffold110	99077	102339	CSS018033	Thioredoxin superfamily protein
CSS018038	0	0	0	0	0	0	0	0	0	Scaffold110	436761	440409	CSS018038	Transketolase family protein
CSS018039	0	0	0	0	0	0	0	0	0	Scaffold110	536045	536826	CSS018039	-
CSS018044	0	0	0	0.064854	0.003594	0.023234	0	0	0	Scaffold110	737089	737859	CSS018044	extensin 3
CSS018049	0	0.05691	0	0.090566	0	0	0.057435	0.024112	0.067352	Scaffold110	951877	957581	CSS018049	ubiquitin family protein
CSS018048	4.40308	4.11753	0.681389	0.053303	7.68073	0.146604	6.44276	1.35476	2.25027	Scaffold110	960341	966868	CSS018048	unknown protein; Has 48 Blast hits to 48 proteins in 21 species: Archae - 0; Bacteria - 0; Metazoa - 0; Fungi - 0; Plants - 40; Viruses - 0; Other Eukaryotes - 8 (source: NCBI BLink).
CSS018054	0.016088	0.146056	0.12308	0.211607	0.116287	0.064565	0.097146	0.049358	0.251565	Scaffold110	1316631	1317188	CSS018054	hAT dimerisation domain-containing protein / transposase-related
CSS018055	0	0	0	0	0	0	0	0	0	Scaffold110	1337842	1343633	CSS018055	-
CSS018053	0	0	0	0	0	0	0	0	0	Scaffold110	1354888	1356614	CSS018053	glutathione S-transferase tau 7
CSS018056	0	0	0	0	0	0	0	0.019593	0	Scaffold110	1456830	1460559	CSS018056	Protein kinase superfamily protein
CSS018058	0.632255	0.625769	2.15459	0.010732	0.684653	0.360714	0.032315	0	0.089869	Scaffold110	1502134	1502382	CSS018058	-
CSS018059	0	0	0	0	0	0	0	0	0	Scaffold110	1545433	1547877	CSS018059	-
CSS018060	0	0	0	0	0	0	0	0	0	Scaffold110	1563878	1564308	CSS018060	-
CSS018061	2.71501	6.01288	5.53083	4.93687	4.64269	5.85473	4.10039	2.88956	5.5889	Scaffold110	1599035	1615417	CSS018061	Nucleotide-sugar transporter family protein
CSS018064	0.128022	0.312578	0.173954	0.120524	0.077929	0.096488	0	0.101435	0.230284	Scaffold110	1689979	1693026	CSS018064	pyruvate dehydrogenase kinase
CSS018066	0	0	0	0	0	0	0	0	0	Scaffold110	1714972	1715253	CSS018066	-
CSS018063	3.38122	5.45763	3.44777	5.72995	3.60561	5.17476	3.35734	2.10507	4.95791	Scaffold110	1762343	1762819	CSS018063	50S ribosomal protein-related
CSS018065	0.056746	0.322041	2.35734	1.09811	0.120129	0.137876	0.124675	0.15834	0.179059	Scaffold110	1787341	1790330	CSS018065	Protein kinase superfamily protein
CSS018035	1.1954	0	2.29258	1.99855	2.19742	2.59389	1.10516	0.441738	2.19249	Scaffold110	105117	109177	CSS018035	basic helix-loop-helix (bHLH) DNA-binding superfamily protein
CSS018034	0.31407	0.03245	0	0	0.386733	0	0.125478	0.000935	0.444246	Scaffold110	164526	166744	CSS018034	Tetratricopeptide repeat (TPR)-like superfamily protein
CSS018036	0	0	0	0	0	0	0	0	0	Scaffold110	225819	226415	CSS018036	MuDR family transposase
CSS018037	0	0	0	0	0	0	0	0	0	Scaffold110	296424	296869	CSS018037	-
CSS018040	1.5756	3.89031	2.53502	3.19607	1.50958	2.5631	3.00182	1.46876	6.22709	Scaffold110	527529	533747	CSS018040	Disease resistance protein (TIR-NBS-LRR class) family
CSS018041	0	0	0	0	0	0	0	0	0	Scaffold110	585449	587632	CSS018041	-
CSS018042	0	0	0	0	0	0	0	0	0	Scaffold110	623783	624079	CSS018042	-
CSS018043	0	0	0	0	0	0	0	0	0	Scaffold110	682435	683097	CSS018043	CONTAINS InterPro DOMAIN/s: Retrotransposon gag protein (InterPro:IPR005162); BEST Arabidopsis thaliana protein match is: unknown protein (TAIR:AT5G48050.1); Has 648 Blast hits to 647 proteins in 29 species: Archae - 0; Bacteria - 0; Metazoa - 16; Fungi - 25; Plants - 607; Viruses - 0; Other Eukaryotes - 0 (source: NCBI BLink).
CSS018045	0	0	0	0	0	0	0	0	0	Scaffold110	730574	730957	CSS018045	unknown protein; FUNCTIONS IN: molecular_function unknown; INVOLVED IN: biological_process unknown; LOCATED IN: endomembrane system; EXPRESSED IN: sperm cell; Has 1807 Blast hits to 1807 proteins in 277 species: Archae - 0; Bacteria - 0; Metazoa - 736; Fungi - 347; Plants - 385; Viruses - 0; Other Eukaryotes - 339 (source: NCBI BLink).
CSS018047	0.595423	0.457655	0.84162	0.637687	0.867243	0.2969	0.470788	0.390953	0.803147	Scaffold110	826655	828581	CSS018047	S-adenosyl-L-methionine-dependent methyltransferases superfamily protein
CSS018046	299.949	242.428	314.906	85.0906	244.191	111.834	33.2042	20.7214	46.8837	Scaffold110	831895	837558	CSS018046	glutamine synthase clone R1
CSS018052	0	0	0	0	0	0	0	0	0	Scaffold110	1201959	1202345	CSS018052	-
CSS018051	0	0	0	0	0	0	0	0	0	Scaffold110	1230178	1230666	CSS018051	zinc knuckle (CCHC-type) family protein
CSS018050	0	0.181689	0	0.19773	0.163265	0.254063	0.556561	0.289102	0.387737	Scaffold110	1268844	1276026	CSS018050	sucrose-proton symporter 2
CSS018057	0.755186	1.53329	0.047909	1.83409	0.558409	2.58724	3.08956	1.93616	0.676363	Scaffold110	1461617	1468763	CSS018057	Protein kinase superfamily protein
CSS018062	1.32872	3.015	1.87125	2.26182	2.28366	1.56686	1.74532	0.932424	2.05139	Scaffold110	1615591	1624990	CSS018062	novel plant snare 13
CSS018067	0	0	0	0	0	0	0	0	0	Scaffold110	1783940	1784826	CSS018067	BTB/POZ domain with WD40/YVTN repeat-like protein
CSS022494	0	0	0	0	0	0	0	0	0	Scaffold1100	28659	30971	CSS022494	Aminotransferase-like, plant mobile domain family protein
CSS022496	0.073811	1.31471	0.501373	0.411604	0.857424	0.508119	0.459739	0.298605	0.768468	Scaffold1100	147455	157452	CSS022496	POX (plant homeobox) family protein
CSS022497	0	0	0	0	0	0	0	0	0	Scaffold1100	168724	174267	CSS022497	Mitochondrial substrate carrier family protein
CSS022500	0	0	0	0	0	0	0	0	0	Scaffold1100	229833	242414	CSS022500	nine-cis-epoxycarotenoid dioxygenase 6
CSS022501	0	0	0	0	0	0	0	0	0	Scaffold1100	337494	337898	CSS022501	-
CSS022504	0	0	0	0	0	0	0	0	0	Scaffold1100	445225	447127	CSS022504	Aminotransferase-like, plant mobile domain family protein
CSS022505	0.479487	0.074179	0.008641	0.064825	0.03279	0.835192	0.52262	0.029285	0	Scaffold1100	526921	529887	CSS022505	basic helix-loop-helix (bHLH) DNA-binding superfamily protein
CSS022509	0	0	0	0	0	0	0	0	0	Scaffold1100	606015	607314	CSS022509	-
CSS022506	0	0	0	0	0	0	0	0	0	Scaffold1100	607329	608492	CSS022506	-
CSS022512	0.04588	0.025949	0.706233	0.338029	0.144407	0.179799	0.038957	0.09322	0.012931	Scaffold1100	794664	795354	CSS022512	Copper transport protein family
CSS022513	0	0	0	0	0	0	0	0	0	Scaffold1100	809472	810418	CSS022513	Protein of unknown function (DUF567)
CSS022511	0.860908	0.970198	1.47924	1.44572	1.24771	0.866676	1.444	0.254562	0.79155	Scaffold1100	822256	822501	CSS022511	-
CSS022514	0	0	0	0	0	0	0	0	0	Scaffold1100	898050	898406	CSS022514	-
CSS022518	0.553648	1.89249	1.37447	1.07393	0.868781	1.97818	2.47269	1.88418	2.90401	Scaffold1100	1198048	1199728	CSS022518	Dof-type zinc finger DNA-binding family protein
CSS022519	24.8382	25.0379	29.9203	25.371	39.6677	24.9989	16.8572	8.61295	17.7001	Scaffold1100	1270540	1275289	CSS022519	tetraspanin3
CSS022522	0	0	0	0	0	0	0	0	0	Scaffold1100	1376459	1377864	CSS022522	-
CSS022523	0	0	0	0	0	0	0	0	0	Scaffold1100	1377911	1378542	CSS022523	-
CSS022528	0.111383	0.087279	0	0.096806	0.165186	0.11104	0.065724	0.122228	0	Scaffold1100	1584091	1585556	CSS022528	CONTAINS InterPro DOMAIN/s: Retrotransposon gag protein (InterPro:IPR005162); Has 707 Blast hits to 705 proteins in 25 species: Archae - 0; Bacteria - 0; Metazoa - 4; Fungi - 0; Plants - 703; Viruses - 0; Other Eukaryotes - 0 (source: NCBI BLink).
CSS022526	0	0	0	0	0	0	0	0	0	Scaffold1100	1610092	1616596	CSS022526	Disease resistance protein (TIR-NBS-LRR class) family
CSS022527	0	0	0	0	0	0	0	0	0	Scaffold1100	1618377	1620233	CSS022527	F-box and associated interaction domains-containing protein
CSS022532	56.0147	66.4215	57.0432	76.545	66.3955	52.8563	53.6487	41.8252	72.3537	Scaffold1100	1706500	1706727	CSS022532	NADH dehydrogenase (ubiquinone)s
CSS022531	10.1459	22.5257	16.0102	17.5162	19.2426	18.2775	9.31928	6.10571	15.5691	Scaffold1100	1776677	1787452	CSS022531	Nucleotide-diphospho-sugar transferases superfamily protein
CSS022533	0.229885	0.278019	0.261239	0.61143	0.943486	0.831109	0.362572	0.54415	0.876985	Scaffold1100	1855881	1858160	CSS022533	Pentatricopeptide repeat (PPR) superfamily protein
CSS022537	0.192267	0.270871	0.644132	0.053922	2.39796	0.93993	0.125132	0.483467	0.120285	Scaffold1100	1969881	1989090	CSS022537	GTP binding;GTP binding
CSS022541	0	0	0	0	0	0	0	0	0	Scaffold1100	2004320	2004882	CSS022541	-
CSS022538	0.058384	0.166794	0.211195	0.217015	0.502354	0.192825	0.098304	0.087164	0.326322	Scaffold1100	2066637	2070063	CSS022538	hAT transposon superfamily protein
CSS022546	0	0	0	0	0	0	0	0	0	Scaffold1100	2080572	2082202	CSS022546	-
CSS022543	2.0318	3.38698	4.0978	3.07609	3.49275	2.54093	1.12863	0.917453	1.98516	Scaffold1100	2110187	2116315	CSS022543	NAD(P)-binding Rossmann-fold superfamily protein
CSS022542	0	0	0.495471	1.27636	0.695299	0.060695	0.586522	0.431068	0	Scaffold1100	2118139	2121233	CSS022542	Polyketide cyclase/dehydrase and lipid transport superfamily protein
CSS022544	0	0	0	0	0	0	0	0	0	Scaffold1100	2138760	2139507	CSS022544	-
CSS022547	0.194106	0.507813	0.258774	0.20172	0	0.155334	0.071996	0.155521	0.637174	Scaffold1100	2243009	2250385	CSS022547	NAD(P)H dehydrogenase B3
CSS022550	0	0	0	0	0	0	0	0	0	Scaffold1100	2286390	2292321	CSS022550	ubiquiting-conjugating enzyme 2
CSS022495	0	0	0	0	0	0	0	0	0	Scaffold1100	59108	59740	CSS022495	RNA-directed DNA polymerase (reverse transcriptase)-related family protein
CSS022498	0.952295	5.20329	3.24358	7.2068	2.95929	8.30862	2.01312	2.52301	1.99866	Scaffold1100	176501	178533	CSS022498	Dynein light chain type 1 family protein
CSS022499	1.014	2.0539	2.37593	2.19735	1.76177	3.14129	4.41498	3.22188	6.09147	Scaffold1100	202043	209653	CSS022499	Protein of unknown function (DUF3411)
CSS022503	0.170768	0.156959	0.220341	0.294127	0.189302	0.26041	0.182724	0.125806	0.583419	Scaffold1100	288785	288979	CSS022503	-
CSS022502	0	0	0	0	0	0	0	0	0	Scaffold1100	318388	320065	CSS022502	Aminotransferase-like, plant mobile domain family protein
CSS022508	0	0	0	0	0	0	0	0	0	Scaffold1100	636432	637328	CSS022508	-
CSS022507	0	0.987501	0.411757	1.44769	0.404801	2.09559	2.84627	3.71468	10.2529	Scaffold1100	659890	672201	CSS022507	NAD(P)-binding Rossmann-fold superfamily protein
CSS022510	0	0	0	0	0	0	0	0	0	Scaffold1100	728352	729662	CSS022510	HXXXD-type acyl-transferase family protein
CSS022515	0	0.111791	0	0	0	0.469745	0	0	0	Scaffold1100	941250	969193	CSS022515	LOCATED IN: cytosol, chloroplast; EXPRESSED IN: 24 plant structures; EXPRESSED DURING: 14 growth stages; BEST Arabidopsis thaliana protein match is: Tudor/PWWP/MBT superfamily protein (TAIR:AT1G15940.1); Has 137162 Blast hits to 70781 proteins in 2973 species: Archae - 289; Bacteria - 24182; Metazoa - 56725; Fungi - 20130; Plants - 6559; Viruses - 758; Other Eukaryotes - 28519 (source: NCBI BLink…
CSS022516	0.133557	0.287645	0.195287	0.317472	0.443619	0.18627	0.184937	0.15425	0.524251	Scaffold1100	1022574	1034356	CSS022516	TBP-associated factor 5
CSS022517	0.012837	0	0.105241	0	0.095854	0.032657	0	0	0	Scaffold1100	1168778	1176973	CSS022517	arogenate dehydratase 2
CSS022521	8.60351	17.2519	12.2996	18.6216	17.2659	15.6837	18.1746	11.4609	32.0387	Scaffold1100	1205497	1211578	CSS022521	Ribosomal protein S12/S23 family protein
CSS022520	0	0	0	0	0	0	0	0	0	Scaffold1100	1218082	1225595	CSS022520	ROP interactive partner 5
CSS022525	0.41809	0.585523	0.685398	0.846906	0.82023	1.17125	0.399883	0.502761	0.979095	Scaffold1100	1546148	1562425	CSS022525	disease resistance protein (TIR-NBS-LRR class), putative
CSS022524	0.076717	0.290472	0.333528	0.172846	0.249447	0.247583	0.203778	0.124394	0.19719	Scaffold1100	1573664	1579922	CSS022524	Disease resistance protein (TIR-NBS-LRR class) family
CSS022530	0	0	0	0	0	0	0	0	0	Scaffold1100	1595194	1596730	CSS022530	hydrolases;protein serine/threonine phosphatases
CSS022529	0	0	0	0	0	0	0	0	0	Scaffold1100	1660857	1662167	CSS022529	Ribonuclease H-like superfamily protein
CSS022534	0	0	0	0	0	0	0	0	0	Scaffold1100	1788428	1801423	CSS022534	AAA-type ATPase family protein
CSS022536	0	0	0	0	0	0	0	0	0	Scaffold1100	1842375	1845611	CSS022536	Ribonuclease H-like superfamily protein
CSS022535	0.022366	0.046503	0.012135	0.030178	0	0.039646	0	0.020927	0.033007	Scaffold1100	1859113	1867472	CSS022535	alfin-like 6
CSS022539	2.79945	5.43426	3.78457	5.26746	5.60776	5.69444	3.21982	2.0533	7.19029	Scaffold1100	2010083	2014499	CSS022539	NAC domain containing protein 35
CSS022540	0	0	0	0	0	0	0	0	0	Scaffold1100	2059648	2073829	CSS022540	unknown protein; CONTAINS InterPro DOMAIN/s: Protein of unknown function DUF901 (InterPro:IPR010298); Has 1151 Blast hits to 1151 proteins in 597 species: Archae - 0; Bacteria - 1105; Metazoa - 0; Fungi - 0; Plants - 42; Viruses - 0; Other Eukaryotes - 4 (source: NCBI BLink).
CSS022545	0	0.037014	0.016678	0.018749	0.255935	0.073325	0.016726	0.018096	0.032928	Scaffold1100	2156474	2166222	CSS022545	Leucine-rich repeat protein kinase family protein
CSS022549	0.024753	0	0.050515	0	0	0.102319	0.043531	0	0.084033	Scaffold1100	2217418	2221363	CSS022549	lysine histidine transporter 1
CSS022548	0.213965	0.876307	0.237158	0.874961	0.280882	1.63963	6.06	4.3031	10.1977	Scaffold1100	2251295	2252740	CSS022548	unknown protein; Has 444 Blast hits to 358 proteins in 107 species: Archae - 0; Bacteria - 20; Metazoa - 179; Fungi - 26; Plants - 38; Viruses - 2; Other Eukaryotes - 179 (source: NCBI BLink).
CSS022551	0	0	0.041015	0.006485	0.026771	0.189504	0.032139	0.007958	0.033947	Scaffold1100	2294482	2297982	CSS022551	Leucine-rich repeat protein kinase family protein
CSS022552	0	0	0	0	0	0	0	0	0	Scaffold1100	2385782	2387317	CSS022552	Major facilitator superfamily protein
CSS022555	0	0	0	0	0	0	0	0	0	Scaffold1100	2406840	2411459	CSS022555	-
CSS022556	0.677874	0.52305	0.528483	0.634661	0.313511	0.505812	0	0	0.100475	Scaffold1100	2433247	2436307	CSS022556	2-oxoglutarate (2OG) and Fe(II)-dependent oxygenase superfamily protein
CSS022554	0.275567	0.419331	0.250047	0.192655	0.405621	0.332231	0.224308	0	0	Scaffold1100	2478413	2482433	CSS022554	2-oxoglutarate (2OG) and Fe(II)-dependent oxygenase superfamily protein
CSS022553	0	0	0	0	0	0	0	0	0	Scaffold1100	2563716	2565086	CSS022553	2-oxoglutarate (2OG) and Fe(II)-dependent oxygenase superfamily protein
CSS007000	0	0	0	0	0	0	0	0	0	Scaffold1101	58126	60391	CSS007000	Aminotransferase-like, plant mobile domain family protein
CSS013498	0	0	0	0	0	0	0	0	0	Scaffold11012	90128	91577	CSS013498	Aminotransferase-like, plant mobile domain family protein
CSS013499	0	0	0	0	0	0	0	0	0	Scaffold11012	250110	251054	CSS013499	-
CSS013500	0	0	0	0	0	0	0	0	0	Scaffold11012	478047	478616	CSS013500	high affinity K+ transporter 5
CSS013501	0	0	0	0	0	0	0	0	0	Scaffold11012	601896	603381	CSS013501	-
CSS034742	1.23194	1.36889	1.15542	0.818945	0.53251	0.006528	2.28414	0.635091	1.94028	Scaffold1102	252544	261228	CSS034742	monodehydroascorbate reductase 6
CSS034743	0.699512	0.971426	0.846373	1.33258	0.830104	0.301432	0.110178	0	0	Scaffold1102	265817	267468	CSS034743	Heavy metal transport/detoxification superfamily protein
CSS034745	0	0	0	0	0	0	0	0	0	Scaffold1102	296041	297682	CSS034745	Heavy metal transport/detoxification superfamily protein
CSS034748	0.427307	0.003289	0.268065	1.20996	0.545211	0.324533	0.497594	0.762789	0.919426	Scaffold1102	557504	569065	CSS034748	xyloglucanase 113
CSS034749	0	0	0	0	0	0	0	0	0	Scaffold1102	574722	576706	CSS034749	FRS (FAR1 Related Sequences) transcription factor family
CSS034752	0	0	0	0	0	0	0	0	0	Scaffold1102	624086	624381	CSS034752	-
CSS034754	0.047185	0.176202	0.036895	0.282426	0.155555	0.122669	0.392605	0.337038	0.460488	Scaffold1102	755102	765614	CSS034754	CONTAINS InterPro DOMAIN/s: Conserved oligomeric complex COG6 (InterPro:IPR010490); Has 384 Blast hits to 379 proteins in 190 species: Archae - 0; Bacteria - 4; Metazoa - 151; Fungi - 156; Plants - 42; Viruses - 0; Other Eukaryotes - 31 (source: NCBI BLink).
CSS034756	0.149029	0.419119	0.34767	0.775962	0.645268	0	0	0.18296	0.395201	Scaffold1102	766424	766648	CSS034756	nodulin MtN21 /EamA-like transporter family protein
CSS034755	3.79717	5.6875	2.20571	2.07499	6.73789	1.25025	3.86293	2.56512	6.77037	Scaffold1102	774017	783095	CSS034755	nodulin MtN21 /EamA-like transporter family protein
CSS034759	0	0	0	0	0	0	0	0	0	Scaffold1102	1087659	1090320	CSS034759	disease resistance family protein / LRR family protein
CSS034741	0	0	0	0	0	0	0	0	0	Scaffold1102	253	2905	CSS034741	Aminotransferase-like, plant mobile domain family protein
CSS034740	0	0	0	0	0	0	0	0	0	Scaffold1102	34956	35773	CSS034740	-
CSS034739	0.325996	2.45037	0.789831	0.280586	0.102701	0.087586	0.075648	0.264204	0.210849	Scaffold1102	75371	76624	CSS034739	Malectin/receptor-like protein kinase family protein
CSS034744	0.005676	0.006429	0.488452	0	0.009517	0.310939	0.359361	0.269787	0.671163	Scaffold1102	205535	218653	CSS034744	S-locus lectin protein kinase family protein
CSS034746	0.037712	0	0	0	0	0	0	0.048062	0	Scaffold1102	359684	361272	CSS034746	DNAse I-like superfamily protein
CSS034747	0.5612	1.07915	1.01687	0	0	0	0	0	0	Scaffold1102	454899	457062	CSS034747	cytochrome P450, family 707, subfamily A, polypeptide 3
CSS034750	0	0	0	0	0	0	0	0	0	Scaffold1102	540600	542768	CSS034750	Protein kinase superfamily protein
CSS034751	0	0	0	0	0	0	0	0	0	Scaffold1102	577481	578695	CSS034751	Aminotransferase-like, plant mobile domain family protein
CSS034753	0	0	0	0.533102	0	0	0	0.318438	0.616563	Scaffold1102	595883	605856	CSS034753	F-box family protein
CSS034757	42.7562	37.9741	46.003	102.321	158.5	76.2567	16.0108	10.4044	25.3944	Scaffold1102	801762	808535	CSS034757	nine-cis-epoxycarotenoid dioxygenase 4
CSS034758	0	0.011566	0	0.025275	0.056029	0.010444	0.006817	0.171247	0.016784	Scaffold1102	884602	887561	CSS034758	unknown protein; Has 35333 Blast hits to 34131 proteins in 2444 species: Archae - 798; Bacteria - 22429; Metazoa - 974; Fungi - 991; Plants - 531; Viruses - 0; Other Eukaryotes - 9610 (source: NCBI BLink).
CSS034761	0	0	0	0	0	0	0	0	0	Scaffold1102	1047241	1047546	CSS034761	-
CSS034762	0	0	0	0	0	0	0	0	0	Scaffold1102	1055369	1056237	CSS034762	-
CSS034760	1.14702	6.63577	2.64183	0.086012	0.967059	0.552029	0.137524	0	0.111696	Scaffold1102	1069147	1074132	CSS034760	alternative oxidase 1A
CSS040049	0	0	0	0	0	0	0	0	0	Scaffold11026	3871	4152	CSS040049	-
CSS010340	0	0	0	0	0	0	0	0	0	Scaffold11030	55985	56419	CSS010340	-
CSS010341	0	0	0	0	0	0	0	0	0	Scaffold11030	190528	193091	CSS010341	DNAse I-like superfamily protein
CSS010343	0	0	0	0	0	0	0	0	0	Scaffold11030	193140	194316	CSS010343	RNA-directed DNA polymerase (reverse transcriptase)-related family protein
CSS010342	0	0	0	0	0	0	0	0	0	Scaffold11030	117555	118351	CSS010342	hydrolases;protein serine/threonine phosphatases
CSS027838	0	0	0	0	0	0	0	0	0	Scaffold11032	5108	6022	CSS027838	Plant invertase/pectin methylesterase inhibitor superfamily
CSS031750	5.59143	15.7104	7.98811	20.8397	7.12588	17.1182	18.9302	13.0758	34.5935	Scaffold1104	146676	151783	CSS031750	SGNH hydrolase-type esterase superfamily protein
CSS031752	3.70622	9.8695	6.71813	3.08304	4.49105	1.61182	1.62355	1.20769	3.31708	Scaffold1104	489305	490412	CSS031752	-
CSS031753	4.26048	7.51199	5.72764	0.370142	0.747495	0.484907	0.039232	0	0	Scaffold1104	614163	618957	CSS031753	Protein kinase superfamily protein
CSS031755	0	0	0	0	0	0	0.06122	0	0	Scaffold1104	621808	622101	CSS031755	-
CSS031754	0.212016	0.184437	0.2753	0.338501	0.212748	0.234104	0.269581	0.473929	0.499238	Scaffold1104	629569	632336	CSS031754	Pentatricopeptide repeat (PPR) superfamily protein
CSS031756	0	0	0	0	0	0	0	0	0	Scaffold1104	690341	690658	CSS031756	-
CSS031757	2.82747	4.19208	4.62655	2.52775	2.93486	1.19097	2.09309	1.28281	2.51485	Scaffold1104	919322	919855	CSS031757	Cysteine/Histidine-rich C1 domain family protein
CSS031762	0	0	0	0	0	0	0	0	0	Scaffold1104	1309397	1313257	CSS031762	Auxin-responsive GH3 family protein
CSS031761	0	0	0	0	0	0	0	0	0	Scaffold1104	1360519	1363354	CSS031761	methyl esterase 10
CSS031764	0	0	0	0	0	0	0	0	0	Scaffold1104	1687397	1689233	CSS031764	methyl esterase 3
CSS031765	1.60041	6.38583	3.61181	1.84954	3.1049	2.18554	0.585295	0.450282	1.88613	Scaffold1104	1910873	1914837	CSS031765	Signal transduction histidine kinase, hybrid-type, ethylene sensor
CSS031766	0	0	0	0	0.166038	0	0	0	0.195	Scaffold1104	1953103	1953504	CSS031766	-
CSS031769	6.62376	0.045189	0.051045	0.176262	0	0	11.1433	0.135134	0	Scaffold1104	2086535	2101866	CSS031769	regulatory particle non-ATPase subunit 5B
CSS031771	0	0	0	0	0	0	0	0	0	Scaffold1104	2183028	2184351	CSS031771	-
CSS031776	1.18407	31.4957	29.2439	0	3.52847	1.70734	0.196393	0.475826	0.79689	Scaffold1104	2601394	2604350	CSS031776	WRKY DNA-binding protein 40
CSS031777	0	0	0	0	0	0	0	0	0	Scaffold1104	2663276	2668203	CSS031777	Acyl-CoA N-acyltransferases (NAT) superfamily protein
CSS031784	0	0	0	0	0	0	0	0	0	Scaffold1104	2828614	2829538	CSS031784	-
CSS031782	0	0	0	0	0	0	0	0	0	Scaffold1104	2829563	2839555	CSS031782	-
CSS031751	0	0	0	0.062949	0	0.069386	0.019328	0	0	Scaffold1104	153709	158572	CSS031751	-
CSS031758	0	0.323194	0.489636	0.289658	0.859128	1.5803	2.13922	1.79211	2.03795	Scaffold1104	944513	945985	CSS031758	Cysteine/Histidine-rich C1 domain family protein
CSS031760	4.32733	13.1943	9.10305	8.44183	7.48057	9.88926	1.4028	0.90387	5.8464	Scaffold1104	1084713	1091068	CSS031760	Cysteine/Histidine-rich C1 domain family protein
CSS031759	0	0	0	0.095485	0	0	0	0	0	Scaffold1104	980404	984712	CSS031759	-
CSS031763	0	0	0	0	0	0	0	0	0	Scaffold1104	1573757	1574440	CSS031763	-
CSS031767	0	0	0	0	0	0.022881	0.12713	0.002126	0.005048	Scaffold1104	2006701	2014438	CSS031767	ubiquitin-specific protease 27
CSS031768	0	0	0	0	0	0	0	0	0	Scaffold1104	2047847	2048797	CSS031768	-
CSS031770	0.355702	2.1503	0.271123	0.502612	0.63972	0.229874	0.105759	0	0	Scaffold1104	2103156	2109705	CSS031770	Integrase-type DNA-binding superfamily protein
CSS031772	0.107052	0.175705	0.144535	0.002799	1.04801	0.031366	0.007698	1.13934	2.16709	Scaffold1104	2245332	2246354	CSS031772	NAD(P)-binding Rossmann-fold superfamily protein
CSS031773	0	0	0	0	0	0	0	0	0	Scaffold1104	2438556	2438852	CSS031773	-
CSS031774	0	0	0	0	0	0	0	0	0	Scaffold1104	2499936	2501087	CSS031774	-
CSS031775	0	0	0	0	0	0	0	0	0	Scaffold1104	2556907	2558497	CSS031775	-
CSS031780	2.61863	6.4251	4.70365	4.6206	3.46253	4.89769	4.65557	3.08481	6.76714	Scaffold1104	2616794	2623998	CSS031780	DNA glycosylase superfamily protein
CSS031779	8.12204	12.7047	9.45966	5.0471	7.32244	6.66257	1.73969	1.11142	3.62029	Scaffold1104	2625038	2630747	CSS031779	NDH-dependent cyclic electron flow 1
CSS031778	4.76978	4.83941	6.25799	5.56003	4.76704	5.96673	2.56065	3.86449	4.81117	Scaffold1104	2635491	2641517	CSS031778	phospholipid N-methyltransferase
CSS031781	0.012645	0.000584	0.066263	0.017199	0.07909	0.102839	0.000533	0.023359	0.075665	Scaffold1104	2725265	2753279	CSS031781	multidrug resistance-associated protein 11
CSS031783	0.162728	0.121293	0.201099	0.278801	0.224307	0.095766	0.100949	0.143108	0.250903	Scaffold1104	2713112	2715306	CSS031783	unknown protein; Has 90 Blast hits to 90 proteins in 7 species: Archae - 0; Bacteria - 0; Metazoa - 0; Fungi - 0; Plants - 90; Viruses - 0; Other Eukaryotes - 0 (source: NCBI BLink).
CSS051803	0.132259	0.408013	0.307539	0.187067	0.382522	0.533443	0.074911	0.043757	0.044406	Scaffold1105	77911	88478	CSS051803	Haloacid dehalogenase-like hydrolase (HAD) superfamily protein
CSS051805	0.003451	0.005117	0.015052	0.014518	0.0057	0.004046	0	0.01155	0.005468	Scaffold1105	319156	333007	CSS051805	Telomerase activating protein Est1
CSS051807	0.049267	0.066928	0	0.281173	0	0.166545	0.295367	0.03808	0.215077	Scaffold1105	453996	458791	CSS051807	Tesmin/TSO1-like CXC domain-containing protein
CSS051811	7.57322	11.7014	10.3351	5.29684	10.34	8.00806	2.74469	1.64019	3.78536	Scaffold1105	523810	526088	CSS051811	photosystem I subunit H2
CSS051813	0	0	0	0	0	0	0	0	0	Scaffold1105	550666	554541	CSS051813	unknown protein; BEST Arabidopsis thaliana protein match is: unknown protein (TAIR:AT1G43722.1); Has 496 Blast hits to 496 proteins in 68 species: Archae - 0; Bacteria - 0; Metazoa - 3; Fungi - 23; Plants - 470; Viruses - 0; Other Eukaryotes - 0 (source: NCBI BLink).
CSS051812	17.284	22.1896	24.2631	11.9665	16.2371	16.8792	9.43288	4.85838	17.1809	Scaffold1105	556478	560127	CSS051812	D-isomer specific 2-hydroxyacid dehydrogenase family protein
CSS051816	12.6254	28.7027	21.7399	17.792	19.8686	18.5042	8.42324	6.80146	16.7321	Scaffold1105	595091	598341	CSS051816	unknown protein; FUNCTIONS IN: molecular_function unknown; INVOLVED IN: biological_process unknown; LOCATED IN: plasma membrane; EXPRESSED IN: 22 plant structures; EXPRESSED DURING: 13 growth stages; BEST Arabidopsis thaliana protein match is: unknown protein (TAIR:AT5G42860.1); Has 258 Blast hits to 242 proteins in 39 species: Archae - 0; Bacteria - 11; Metazoa - 10; Fungi - 14; Plants - 198; Vi…
CSS051802	0	0	0	0	0	0	0	0	0	Scaffold1105	70058	70610	CSS051802	-
CSS051801	0	0	0	0	0	0	0	0	0	Scaffold1105	70682	71623	CSS051801	-
CSS051804	0	0	0	0	0	0	0	0	0	Scaffold1105	114719	125429	CSS051804	NB-ARC domain-containing disease resistance protein
CSS051806	0.575671	0.360137	0.426877	0.066438	0.03623	0.028037	0	0	0	Scaffold1105	343602	350876	CSS051806	phosphatidyl inositol monophosphate 5 kinase 4
CSS051809	0.30199	1.77214	0.315101	0.879665	0.250235	0.312203	0.12754	0.153315	0.099816	Scaffold1105	414660	436259	CSS051809	golgin candidate 5
CSS051808	0.338171	0.552288	1.05324	1.04209	0.590816	0.889292	0.590112	0.78268	1.18263	Scaffold1105	461755	463626	CSS051808	Tetratricopeptide repeat (TPR)-like superfamily protein
CSS051810	143.617	200.628	152.279	240.405	260.022	272.126	173.991	109.725	249.456	Scaffold1105	477917	478216	CSS051810	ribosomal protein S17
CSS051815	0.716076	0.236108	1.04166	0	0	0.425251	0.071241	0.016592	0.331438	Scaffold1105	526259	529636	CSS051815	RHO guanyl-nucleotide exchange factor 12
CSS051814	0.444981	1.27921	0.221077	2.64321	2.20329	3.27137	4.26106	3.32126	6.60711	Scaffold1105	560237	561067	CSS051814	Dynein light chain type 1 family protein
CSS051817	0.143767	0.003198	0.102797	0.044597	0.053144	0	0.049421	0.027595	0.065457	Scaffold1105	599957	605027	CSS051817	Sulfite exporter TauE/SafE family protein
CSS023546	1.57893	4.29664	4.68966	5.06619	2.81668	5.2848	2.60485	0.943566	2.86197	Scaffold11051	31118	35974	CSS023546	Major facilitator superfamily protein
CSS023545	0.072685	0.025943	0	0	0.111035	0.00437	0.001286	0.014479	0.083153	Scaffold11051	116239	118096	CSS023545	Major facilitator superfamily protein
CSS023547	0	0	0	0	0	0	0	0	0	Scaffold11051	74079	80729	CSS023547	Isochorismatase family protein
CSS032826	0	0	0	0	0	0	0	0	0	Scaffold11063	21091	21492	CSS032826	-
CSS032825	0	0	0	0	0	0	0	0	0	Scaffold11063	62011	63560	CSS032825	Aminotransferase-like, plant mobile domain family protein
CSS032831	0	0	0	0	0	0	0	0	0	Scaffold11063	178310	182975	CSS032831	-
CSS032827	0	0	0	0	0	0	0	0	0	Scaffold11063	25108	26569	CSS032827	Aminotransferase-like, plant mobile domain family protein
CSS032828	0	0	0	0	0	0	0	0	0	Scaffold11063	67245	67541	CSS032828	-
CSS032829	0.128069	0.277644	0.10232	0.115793	0.193193	0.05832	0.165211	0.086214	0.184709	Scaffold11063	251029	252759	CSS032829	glyoxal oxidase-related protein
CSS032830	18.8427	33.4248	29.5336	28.9722	29.9468	32.7008	27.7061	4.62272	40.185	Scaffold11063	269889	271026	CSS032830	actin 7
CSS005679	0	0	0	0	0	0	0	0	0	Scaffold11064	15134	21768	CSS005679	-
CSS005680	1.11587	1.28772	0.863966	1.09544	0.930839	1.35303	0.560289	0.927818	1.58307	Scaffold11064	27417	28520	CSS005680	DNA binding
CSS001900	0	0	0	0	0	0	0	0	0	Scaffold1107	373528	374053	CSS001900	-
CSS001901	0	0	0	0	0	0	0	0	0	Scaffold1107	477905	478507	CSS001901	-
CSS001907	0	0	0	0	0	0	0	0	0	Scaffold1107	708906	711521	CSS001907	Aminotransferase-like, plant mobile domain family protein
CSS001908	0	0	0	0	0	0	0	0	0	Scaffold1107	796879	799952	CSS001908	-
CSS001915	0.404338	1.01579	1.01385	0.97465	0.76168	0.6422	0.071148	0.048807	0.105156	Scaffold1107	1365877	1376984	CSS001915	Calcium-dependent lipid-binding (CaLB domain) family protein
CSS001916	0.939668	1.36205	1.56234	1.15754	1.14987	1.41115	0.933216	1.00791	1.53771	Scaffold1107	1452193	1456738	CSS001916	Zinc finger (C3HC4-type RING finger) family protein
CSS001918	0	0	0	0	0	0	0	0	0	Scaffold1107	1653701	1658807	CSS001918	CBS domain-containing protein with a domain of unknown function (DUF21)
CSS001919	0	0	0	0	0	0	0	0	0	Scaffold1107	1675412	1677892	CSS001919	CBS domain-containing protein with a domain of unknown function (DUF21)
CSS001922	0	0	0	0	0	0	0	0	0	Scaffold1107	1732496	1733579	CSS001922	-
CSS001923	0	0	0	0	0	0	0	0	0	Scaffold1107	1769278	1784629	CSS001923	RNA binding Plectin/S10 domain-containing protein
CSS001924	0	0	0	0	0	0	0	0	0	Scaffold1107	1995882	1997983	CSS001924	Aminotransferase-like, plant mobile domain family protein
CSS001926	0	0	0	0	0	0	0	0	0	Scaffold1107	2149806	2151645	CSS001926	cytochrome P450, family 87, subfamily A, polypeptide 6
CSS001927	0	0	0	0	0	0	0	0	0	Scaffold1107	2160252	2160878	CSS001927	-
CSS001896	0	0	0	0	0	0	0	0	0	Scaffold1107	17891	18284	CSS001896	-
CSS001898	0	0	0	0	0	0	0	0	0	Scaffold1107	110908	112677	CSS001898	Pectin lyase-like superfamily protein
CSS001897	0	0	0	0	0	0	0	0	0	Scaffold1107	153845	156103	CSS001897	Pectin lyase-like superfamily protein
CSS001899	0	0	0	0	0	0	0	0	0	Scaffold1107	369614	370764	CSS001899	-
CSS001902	0.604863	1.10258	0.753357	0.995609	0.876879	1.27061	0.960911	0.93786	1.72776	Scaffold1107	382464	400556	CSS001902	Regulator of chromosome condensation (RCC1) family protein
CSS001903	0	0	0	0	0	0	0	0	0	Scaffold1107	422345	426386	CSS001903	-
CSS001904	1.57751	4.49424	2.99303	3.8883	4.15846	3.7604	3.63398	2.77326	6.56503	Scaffold1107	534955	544132	CSS001904	FUNCTIONS IN: molecular_function unknown; INVOLVED IN: biological_process unknown; LOCATED IN: chloroplast; EXPRESSED IN: cultured cell; CONTAINS InterPro DOMAIN/s: Mitochondrial inner membrane translocase complex, subunit Tim21 (InterPro:IPR013261); Has 35333 Blast hits to 34131 proteins in 2444 species: Archae - 798; Bacteria - 22429; Metazoa - 974; Fungi - 991; Plants - 531; Viruses - 0; Other…
CSS001905	0.258689	1.08158	0	1.49778	0.430685	0	0.52418	0.26793	0.550824	Scaffold1107	566929	568439	CSS001905	tubby like protein 2
CSS001906	0	0	0	0	0	0	0	0	0	Scaffold1107	642190	645255	CSS001906	Leucine-rich repeat receptor-like protein kinase family protein
CSS001909	0.320683	0.377838	3.52914	0.432824	0.313885	0.31202	0.195289	0.249568	7.73279	Scaffold1107	982829	984064	CSS001909	SKP1 interacting partner 6
CSS001911	0	0	0	0	0	0	0	0	0	Scaffold1107	988449	989536	CSS001911	F-box family protein
CSS001910	54.8076	77.5761	60.6656	35.9096	57.9936	40.5171	21.9701	12.0628	27.385	Scaffold1107	998003	998506	CSS001910	unknown protein; Has 52 Blast hits to 46 proteins in 20 species: Archae - 0; Bacteria - 0; Metazoa - 0; Fungi - 0; Plants - 45; Viruses - 0; Other Eukaryotes - 7 (source: NCBI BLink).
CSS001912	0	0	0	0	0	0	0	0	0	Scaffold1107	1000343	1004486	CSS001912	Leucine-rich repeat (LRR) family protein
CSS001913	0	0	0.183801	0	0	0	0	0	0	Scaffold1107	1104978	1109199	CSS001913	gibberellin 2-oxidase 8
CSS001914	0.092883	0.070688	0.333645	0	0	0	0	0.014076	0	Scaffold1107	1130931	1138798	CSS001914	ABC transporter family protein
CSS001917	0	0	0	0	0	0	0	0	0	Scaffold1107	1496564	1500660	CSS001917	-
CSS001920	0	0	0	0	0	0	0	0	0	Scaffold1107	1601857	1602986	CSS001920	-
CSS001921	6.71615	40.3984	26.5631	5.3653	11.6385	7.40621	1.68462	0.634102	0	Scaffold1107	1710478	1711747	CSS001921	Copper transport protein family
CSS001925	0.138337	0.856517	0.390839	0.845359	0.896019	2.62313	5.91747	5.09557	9.60123	Scaffold1107	2062281	2067328	CSS001925	unknown protein; FUNCTIONS IN: molecular_function unknown; INVOLVED IN: biological_process unknown; LOCATED IN: endomembrane system; BEST Arabidopsis thaliana protein match is: unknown protein (TAIR:AT5G36800.1); Has 35333 Blast hits to 34131 proteins in 2444 species: Archae - 798; Bacteria - 22429; Metazoa - 974; Fungi - 991; Plants - 531; Viruses - 0; Other Eukaryotes - 9610 (source: NCBI BLink…
CSS001928	0	0	0	0	0	0	0	0	0	Scaffold1107	2142931	2144142	CSS001928	Ankyrin repeat family protein
CSS031078	0	0	0	0	0	0	0	0	0	Scaffold1108	128637	135202	CSS031078	NOD26-like intrinsic protein 7;1
CSS031079	0	0	0	0	0	0	0	0	0	Scaffold1108	188291	191034	CSS031079	UDP-Glycosyltransferase superfamily protein
CSS031081	0	0	0	0	0	0	0	0	0	Scaffold1108	260536	260994	CSS031081	Polynucleotidyl transferase, ribonuclease H-like superfamily protein
CSS031080	0	0	0	0	0	0	0	0	0	Scaffold1108	261028	262338	CSS031080	-
CSS031084	0	0	0	0	0	0	0	0	0	Scaffold1108	305131	305607	CSS031084	-
CSS031083	2.06751	4.02616	3.18214	6.74025	4.54634	4.40813	4.86163	5.52936	8.00719	Scaffold1108	307082	318038	CSS031083	transducin family protein / WD-40 repeat family protein
CSS031088	0	0	0	0	0	0	0	0	0	Scaffold1108	816139	821971	CSS031088	Protein kinase family protein with leucine-rich repeat domain
CSS031089	0.021795	0.018099	0.034806	0	0.001805	0.003913	0.003477	0.021707	0	Scaffold1108	947231	956658	CSS031089	Protein kinase family protein with leucine-rich repeat domain
CSS031090	1.44904	3.69921	1.26484	0.867601	2.67361	3.01568	2.87993	2.07566	5.18244	Scaffold1108	1004546	1026741	CSS031090	single-stranded DNA endonuclease family protein
CSS031093	0	0	0	0	0	0	0	0	0	Scaffold1108	1173965	1177198	CSS031093	DNAse I-like superfamily protein
CSS031082	0	0	0	0	0	0	0	0	0	Scaffold1108	273692	274822	CSS031082	-
CSS031085	0	0	0	0	0	0	0	0	0	Scaffold1108	497650	498377	CSS031085	-
CSS031087	0.241015	0.161911	0	0	0	0	0	0	0	Scaffold1108	738544	738840	CSS031087	-
CSS031086	0	0	0	0	0	0	0	0	0	Scaffold1108	776049	783031	CSS031086	-
CSS031091	0.069832	0.050588	0.796814	0.075973	0.270059	0.263659	0.361621	0.031993	0.080227	Scaffold1108	1029192	1031519	CSS031091	splicing factor-related
CSS031092	0.029771	0.070629	0.922416	1.70191	0.053304	0.129806	0.12411	0.987665	0.250104	Scaffold1108	1125426	1142805	CSS031092	homolog of DNA mismatch repair protein MSH3
CSS031094	0	0	0	0	0	0	0	0	0	Scaffold1108	1366548	1369625	CSS031094	-
CSS014343	0	0	0	0	0	0	0	0	0	Scaffold1109	410958	414405	CSS014343	-
CSS014346	0	0	0	0	0	0	0	0	0	Scaffold1109	597238	599875	CSS014346	sucrose-proton symporter 2
CSS014347	0	0	0	0	0	0	0	0	0	Scaffold1109	703695	704432	CSS014347	-
CSS014348	0	0	0	0	0	0	0	0	0	Scaffold1109	796063	796893	CSS014348	S-locus lectin protein kinase family protein
CSS014342	1.22362	4.43186	2.44176	3.52898	2.84624	2.06682	1.92128	1.99274	1.12807	Scaffold1109	176129	183165	CSS014342	Flavodoxin family protein
CSS014344	0	0	0	0	0	0	0	0	0	Scaffold1109	518588	521710	CSS014344	Protein kinase superfamily protein with octicosapeptide/Phox/Bem1p domain
CSS014345	0	0	0	0	0	0	0	0.102828	0	Scaffold1109	566358	566917	CSS014345	zinc-finger protein 1
CSS014349	0.096588	0.601113	0.394587	1.11918	0.491051	0.782744	0.96746	0.896335	2.09948	Scaffold1109	797470	799939	CSS014349	Ankyrin repeat family protein
CSS014350	0	0	0	0	0	0	0	0	0	Scaffold1109	824549	825103	CSS014350	-
CSS014351	0	0	0	0	0	0	0	0	0	Scaffold1109	978791	987638	CSS014351	-
CSS014352	0	0	0	0	0	0	0	0	0	Scaffold1109	989133	990656	CSS014352	-
CSS028235	0	0	0.010266	0	0	0.084388	0	0.00281	0.026577	Scaffold111	43386	52743	CSS028235	COP1-interacting protein 7
CSS028234	0.145519	0.361982	0.450716	0.220193	0.181416	0.392868	0.101277	0.295292	0	Scaffold111	73765	77333	CSS028234	BEST Arabidopsis thaliana protein match is: Hydroxyproline-rich glycoprotein family protein (TAIR:AT1G61080.1); Has 579 Blast hits to 567 proteins in 152 species: Archae - 0; Bacteria - 68; Metazoa - 159; Fungi - 113; Plants - 172; Viruses - 0; Other Eukaryotes - 67 (source: NCBI BLink).
CSS028237	0	0	0	0	0	0.050917	0.042808	0.037544	0	Scaffold111	63930	65986	CSS028237	FAR1-related sequence 5
CSS028236	2.05371	7.03753	9.80079	1.395	1.27714	2.9633	4.49686	3.78113	8.55767	Scaffold111	82376	86602	CSS028236	-
CSS006370	0	0	0	0	0	0	0	0	0	Scaffold11114	487462	488215	CSS006370	-
CSS006374	6.20903	6.56975	6.90316	9.72649	7.95041	7.87852	6.47495	5.72995	11.2356	Scaffold11114	628745	631825	CSS006374	Thioredoxin superfamily protein
CSS006375	0	0	0	0	0	0	0	0	0	Scaffold11114	669454	669651	CSS006375	-
CSS006373	0.041143	0.069513	2.21568	0.184534	0	0.119878	0.076843	0.029104	0.272235	Scaffold11114	681023	685219	CSS006373	Ribosome recycling factor
CSS006372	0.14291	0.260581	0.345207	0.408794	0.253528	0.087507	0.500292	0.733845	0.183505	Scaffold11114	722807	723019	CSS006372	-
CSS006368	0	0	0	0	0	0	0	0	0	Scaffold11114	150496	151185	CSS006368	G-box regulating factor 6
CSS006367	0	0	0	0	0	0	0	0	0	Scaffold11114	157232	157921	CSS006367	G-box regulating factor 6
CSS006366	0	0	0	0	0	0	0	0	0	Scaffold11114	174613	175589	CSS006366	general regulatory factor 8
CSS006369	0	0	0	0	0	0	0	0	0	Scaffold11114	264082	264441	CSS006369	-
CSS006371	0	0	0	0	0	0	0	0	0	Scaffold11114	397170	401328	CSS006371	Ankyrin repeat family protein
CSS006378	0.056759	0.107615	0.074123	0.095689	0.048804	0.066694	0.014761	0	0.007691	Scaffold11114	632510	634253	CSS006378	Ribosomal protein L13 family protein
CSS006376	2.26784	6.90217	2.21076	5.21072	4.48087	3.82871	0	0	3.92532	Scaffold11114	649911	653058	CSS006376	Mitochondrial transcription termination factor family protein
CSS006377	0.062355	0	0.938212	0.196604	0.185232	0.224723	0	0.023522	0	Scaffold11114	639386	646675	CSS006377	Rad21/Rec8-like family protein
CSS006379	0	0	0	0	0	0	0	0	0	Scaffold11114	677546	678161	CSS006379	-
CSS012527	8.77855	10.9506	0.25153	1.06341	8.83937	8.8205	5.48666	0.024249	1.76294	Scaffold11128	16617	29725	CSS012527	uricase / urate oxidase / nodulin 35, putative
CSS050574	20.1225	67.6083	63.5766	8.77928	8.91578	10.9497	15.6888	9.43278	25.8434	Scaffold11129	113567	121859	CSS050574	NAD(P)-binding Rossmann-fold superfamily protein
CSS050579	0	0	0	0	0	0	0	0	0	Scaffold11129	479539	480057	CSS050579	-
CSS050583	0	0	0	0	0	0	0	0	0	Scaffold11129	491997	494165	CSS050583	Aminotransferase-like, plant mobile domain family protein
CSS050585	0	0.038757	0.042591	0	0	0	0	0	0.069303	Scaffold11129	668755	698636	CSS050585	ankyrin repeat family protein
CSS050586	2.35467	5.58746	3.63027	3.004	2.94821	3.23956	1.89644	1.80816	3.41394	Scaffold11129	866393	869096	CSS050586	unknown protein; BEST Arabidopsis thaliana protein match is: unknown protein (TAIR:AT4G02210.2); Has 1453 Blast hits to 509 proteins in 26 species: Archae - 0; Bacteria - 0; Metazoa - 1; Fungi - 39; Plants - 1363; Viruses - 0; Other Eukaryotes - 50 (source: NCBI BLink).
CSS050572	0	0	0	0	0	0	0	0	0	Scaffold11129	27046	31469	CSS050572	-
CSS050573	0	0	0	0	0	0	0	0	0	Scaffold11129	79651	81130	CSS050573	-
CSS050575	0	0	0	0	0.081704	0	0	0	0.051794	Scaffold11129	143859	149469	CSS050575	Integrase-type DNA-binding superfamily protein
CSS050576	0	0	0	0	0	0	0	0	0	Scaffold11129	212345	213683	CSS050576	-
CSS050577	0	0	0	0	0	0	0	0	0	Scaffold11129	366846	369553	CSS050577	RNase H family protein
CSS050578	0	0	0	0	0	0	0	0	0	Scaffold11129	369834	370937	CSS050578	-
CSS050581	0	0	0	0	0	0	0	0	0	Scaffold11129	390151	394032	CSS050581	Aminotransferase-like, plant mobile domain family protein
[truncated: 51,514 more rows]
